# Supplementary material for: Effective recognition of double-stranded RNA does not require activation of cellular inflammation
Source: Sci Adv. 2025 Apr 9;11(15):eads6498. doi: 10.1126/sciadv.ads6498 (PMC11980852; doi:10.1126/sciadv.ads6498)
Supplement: Supplementary file 2 — Data S1 and S2 [file sciadv.ads6498_data_s1_and_s2.zip]

Archive with 2 entries (2 files):
- ads6498_data_s1.xlsx
- ads6498_data_s2.xlsx
