# Supplementary material for: Effective recognition of double-stranded RNA does not require activation of cellular inflammation
Source: Sci Adv. 2025 Apr 9;11(15):eads6498. doi: 10.1126/sciadv.ads6498 (PMC11980852; doi:10.1126/sciadv.ads6498)
Supplement: Supplementary file 2 — Data S1 and S2 [file sciadv.ads6498_data_s1_and_s2.zip › ads6498_data_s1.xlsx]

## Sheet: all
ensembl_ID	gene_Ensembl	gene_biotype	ppp_ctrl_mock.FC	ppp_ctrl_mock.FC_notShrunken	ppp_ctrl_mock.adjusted_p	ppp_ctrl_mock.pvalue	C0_ctrl_mock.FC	C0_ctrl_mock.FC_notShrunken	C0_ctrl_mock.adjusted_p	C0_ctrl_mock.pvalue	C1_ctrl_mock.FC	C1_ctrl_mock.FC_notShrunken	C1_ctrl_mock.adjusted_p	C1_ctrl_mock.pvalue	C2_ctrl_mock.FC	C2_ctrl_mock.FC_notShrunken	C2_ctrl_mock.adjusted_p	C2_ctrl_mock.pvalue	mean_normalized_counts_ctrl_mock	mean_normalized_counts_ppp	mean_normalized_counts_C0	mean_normalized_counts_C1	mean_normalized_counts_C2
ENSG00000119917	IFIT3	protein_coding	37.2817	108.779	0	0	9.86624	23.3049	8.83952e-126	1.75144e-129	1.90847	2.95823	9.20833e-09	2.62633e-11	1.18571	1.42702	0.289365	0.0836447	41.7732	4544.02	973.507	123.567	59.4707
ENSG00000119922	IFIT2	protein_coding	77.8293	496.449	0	0	19.9756	99.0426	2.85789e-197	1.88752e-201	3.06047	8.77517	1.02674e-25	4.50524e-29	1.51526	2.82926	0.0022851	3.93905e-05	25.9716	12943.2	2582.17	228.831	73.6585
ENSG00000135114	OASL	protein_coding	41.3306	358.713	1.17406e-280	2.32625e-284	12.128	82.4067	1.83015e-124	4.83495e-128	2.0626	7.27952	3.67179e-09	8.86128e-12	1.20382	2.34273	0.291637	0.0849819	9.337	3301.58	758.44	66.9053	21.6398
ENSG00000185745	IFIT1	protein_coding	26.3701	192.709	1.27395e-194	3.36556e-198	7.72874	40.0554	7.33681e-75	2.42283e-78	1.53417	3.224	0.00530339	0.000102003	1.06301	1.31225	0.774619	0.580674	23.0908	4482	931.61	75.0122	30.3743
ENSG00000183709	IFNL2	protein_coding	29.0263	4867.49	7.97843e-190	2.63471e-193	4.64766	450.782	5.68982e-38	3.75789e-41	1.17551	22.6426	0.397397	0.163338	0.999268	5.04484	0.998357	0.994972	0.281438	1596.64	147.892	7.39845	1.65426
ENSG00000182393	IFNL1	protein_coding	25.9152	5987.21	1.41808e-173	5.61948e-177	4.78264	624.64	7.72235e-39	4.59026e-42	1.18676	27.8745	0.369469	0.140382	0.969522	1.44345	0.901772	0.7901	0.281438	1963.93	204.906	9.1823	0.463716
ENSG00000271503	CCL5	protein_coding	22.1376	2812.16	1.6101e-157	7.44385e-161	5.99645	474.457	1.60394e-51	6.35602e-55	1.53787	37.0022	0.00826394	0.000188559	1.0702	6.57132	0.757713	0.556887	1.11554	3039.8	512.859	39.9664	7.12639
ENSG00000197110	IFNL3	protein_coding	20.8493	2153.38	2.38157e-150	1.25834e-153	3.87412	223.007	1.09176e-28	1.08159e-31	1.12775	11.1504	0.543892	0.302067	0.967987	1.31269	0.896528	0.780133	0.527035	1161.03	120.227	6.04429	0.67792
ENSG00000120738	EGR1	protein_coding	13.8694	405.629	1.4653e-133	8.70994e-137	14.0629	413.091	2.36133e-134	3.11913e-138	13.7282	400.147	1.29191e-131	9.44796e-136	13.3731	386.479	6.64854e-129	4.39109e-133	6.3009	2523.25	2569.72	2489.15	2404.08
ENSG00000111335	OAS2	protein_coding	14.6033	247.9	5.15794e-132	3.40661e-135	3.44745	45.4515	2.45478e-25	3.08043e-28	1.00298	2.00015	0.99037	0.979651	0.952841	1.09566	0.837068	0.678549	1.11044	267.587	49.1096	2.13333	1.20171
ENSG00000115267	IFIH1	protein_coding	13.6986	45.9359	1.78993e-130	1.30039e-133	4.66149	11.736	8.97417e-44	4.74165e-47	1.47373	2.19221	0.0126505	0.000339743	1.28873	1.7323	0.147581	0.0193578	35.814	1641.11	419.266	78.3463	61.7683
ENSG00000107201	DDX58	protein_coding	9.51594	17.2182	1.86842e-119	1.48081e-122	3.04346	4.33019	4.42598e-28	4.9694e-31	1.23236	1.34401	0.191257	0.0310928	1.0909	1.13632	0.616183	0.37009	191.386	3297	829.13	257.304	217.601
ENSG00000171855	IFNB1	protein_coding	11.2494	3002.89	6.02064e-93	5.1693e-96	3.29003	479.347	8.61904e-22	1.48005e-24	1.14134	25.7357	0.498494	0.255773	1.00167	4.32452	0.996062	0.988559	0.290004	985.027	157.239	8.49178	1.41876
ENSG00000134321	RSAD2	protein_coding	10.8063	1890.64	2.03128e-91	1.87821e-94	3.38684	379.294	4.70744e-23	7.15085e-26	1.14582	25.3535	0.484315	0.24237	1.03016	9.51892	0.906009	0.798493	0	376.155	75.4337	5.0561	1.91494
ENSG00000157601	MX1	protein_coding	10.4034	83.8248	1.41531e-88	1.40213e-91	3.24451	15.7829	1.34996e-21	2.40729e-24	1.24169	2.32625	0.251059	0.0619869	1.10603	1.615	0.628747	0.385113	14.353	1200.4	225.98	33.2944	23.1077
ENSG00000125347	IRF1	protein_coding	6.62601	10.8199	9.14889e-88	9.66794e-91	2.71476	3.65646	1.39599e-23	1.93618e-26	1.80974	2.19435	8.5767e-08	2.88524e-10	2.08755	2.63116	2.72467e-12	4.85874e-15	311.042	3361.28	1135.88	681.726	817.428
ENSG00000165312	OTUD1	protein_coding	5.24828	6.86091	4.85069e-86	5.44625e-89	1.99724	2.3248	1.6616e-13	5.04811e-16	1.17029	1.22946	0.270794	0.0734711	1.18595	1.2506	0.232854	0.0518273	83.8666	576.269	195.289	103.495	105.098
ENSG00000087074	PPP1R15A	protein_coding	7.97286	22.1956	5.10781e-80	6.0723e-83	3.40224	7.00464	4.61568e-27	5.48724e-30	2.31644	4.00754	3.59336e-12	6.04411e-15	2.49619	4.47842	1.33074e-14	1.93358e-17	616.682	13684	4318.49	2470.73	2761.15
ENSG00000138135	CH25H	protein_coding	8.45959	867.442	1.48623e-74	1.86502e-77	2.76233	190.171	6.60039e-16	1.56934e-18	1.09631	14.4652	0.653282	0.426699	0.979742	2.37977	0.93749	0.859351	0	172.617	37.8515	2.86496	0.463716
ENSG00000118503	TNFAIP3	protein_coding	6.14625	12.2354	1.97078e-70	2.60323e-73	3.60631	6.22934	3.21728e-34	2.54986e-37	2.89449	4.67716	6.11459e-23	4.47169e-26	3.39723	5.76609	1.17274e-30	4.64729e-34	106.11	1300.95	662.366	497.292	612.915
ENSG00000272395	IFNL4	polymorphic_pseudogene	7.35833	528.684	4.77915e-67	6.6285e-70	1.45845	40.5632	0.020633	0.000663645	0.985193	1.46418	0.947275	0.890885	0.981282	1.44404	0.938771	0.862141	0	105.194	8.04769	0.253309	0.233071
ENSG00000105559	PLEKHA4	protein_coding	7.39743	35.4351	2.80402e-64	4.07426e-67	2.37805	6.89837	2.37254e-11	8.14822e-14	1.04911	1.23468	0.826353	0.680499	0.988063	1.01578	0.965165	0.917866	14.5685	511.262	99.5411	17.8548	14.6565
ENSG00000141682	PMAIP1	protein_coding	4.51898	6.3237	1.96209e-60	2.98052e-63	2.31644	2.86479	7.26656e-18	1.43978e-20	1.52202	1.71509	0.000404792	3.84872e-06	1.62046	1.85376	1.61008e-05	1.06339e-07	188.62	1192.34	540.189	323.383	349.401
ENSG00000162654	GBP4	protein_coding	6.80282	652.496	5.55292e-60	8.80194e-63	2.13355	118.299	8.39533e-09	3.65955e-11	1.09748	13.2557	0.641395	0.411133	0.99954	3.55943	0.99873	0.996751	0	129.822	23.5356	2.62467	0.688566
ENSG00000112773	TENT5A	protein_coding	3.90278	4.85478	1.00225e-59	1.65486e-62	1.93351	2.2119	9.69914e-13	3.01076e-15	1.20437	1.26773	0.188947	0.0303221	1.13975	1.18547	0.355686	0.128687	90.1321	437.907	199.452	114.451	107.014
ENSG00000134326	CMPK2	protein_coding	6.13918	44.391	2.19728e-52	3.77315e-55	1.80403	6.685	4.09451e-05	3.813e-07	1.06978	1.58648	0.747917	0.560691	1.04574	1.45018	0.85026	0.699593	4.88843	215.865	32.4823	7.7741	6.98062
ENSG00000128335	APOL2	protein_coding	3.64924	4.54363	6.55527e-51	1.16896e-53	1.47423	1.59351	0.000394956	4.82577e-06	0.988903	0.988094	0.950028	0.896392	0.981879	0.979745	0.922984	0.830978	270.382	1227.51	430.428	266.988	264.6
ENSG00000155918	RAET1L	protein_coding	5.7372	574.694	3.70041e-50	6.84311e-53	1.88547	98.232	3.0451e-06	2.21228e-08	1.11921	15.7026	0.554869	0.31456	0.991076	2.37822	0.973541	0.935958	0	114.354	19.5718	3.13843	0.455495
ENSG00000138646	HERC5	protein_coding	4.22732	6.00947	1.09418e-49	2.09571e-52	1.68648	1.95926	5.39388e-06	3.9543e-08	1.00702	1.01103	0.972783	0.941765	0.963175	0.953338	0.848217	0.695297	270.416	1625.47	529.896	273.594	257.949
ENSG00000089127	OAS1	protein_coding	3.99706	5.39612	1.85856e-49	3.6825e-52	1.70541	1.95618	1.05374e-06	6.54195e-09	1.05587	1.07533	0.746631	0.558417	0.927481	0.909348	0.654691	0.419122	190.08	1024.68	371.393	204.265	172.682
ENSG00000132109	TRIM21	protein_coding	3.10469	3.62168	2.96108e-46	6.06257e-49	1.52098	1.62535	9.64026e-06	7.89507e-08	1.10879	1.13012	0.430301	0.190605	1.05528	1.06694	0.713807	0.495904	254.46	921.019	413.249	287.377	271.412
ENSG00000136826	KLF4	protein_coding	4.30135	6.93871	5.40174e-46	1.14164e-48	2.48502	3.49168	4.04854e-17	8.28906e-20	1.70012	2.12786	1.95678e-05	1.2593e-07	1.68335	2.10006	3.12491e-05	2.14643e-07	106.847	739.471	372.112	226.744	223.738
ENSG00000121966	CXCR4	protein_coding	4.89891	12.6124	2.59582e-45	5.65762e-48	2.09516	4.47021	1.28674e-08	5.94887e-11	1.14619	1.57149	0.479744	0.238451	1.4359	2.4922	0.033428	0.00162621	7.13326	88.6068	31.4081	11.0207	17.5284
ENSG00000105939	ZC3HAV1	protein_coding	4.04504	5.91937	1.26735e-44	2.84592e-47	1.89125	2.29349	1.05438e-08	4.66572e-11	1.30283	1.41865	0.0876908	0.00632134	1.12102	1.16439	0.488882	0.238417	1713.76	10146.4	3931.28	2431.7	1995.78
ENSG00000138496	PARP9	protein_coding	3.29155	4.0486	5.92147e-43	1.36881e-45	1.63369	1.81081	1.42364e-06	9.02646e-09	1.22056	1.28057	0.160798	0.0209432	1.13094	1.16776	0.390862	0.155075	143.643	582.028	260.211	184.151	167.497
ENSG00000130589	HELZ2	protein_coding	4.95622	12.9546	1.40393e-42	3.33806e-45	2.04658	3.57158	5.71219e-08	2.86722e-10	1.14108	1.30797	0.488069	0.245926	1.10292	1.22479	0.631935	0.389153	127.844	1656.42	456.637	167.281	156.663
ENSG00000117228	GBP1	protein_coding	4.98398	15.6744	1.58566e-42	3.87486e-45	1.64909	3.18256	0.0010122	1.46405e-05	1.26516	1.91259	0.21598	0.0423621	1.25196	1.87482	0.23411	0.0524364	11.3871	177.934	36.093	21.7961	21.2663
ENSG00000169248	CXCL11	protein_coding	4.96515	501.63	2.36394e-42	5.93288e-45	1.98128	113.626	2.7806e-07	1.52427e-09	1.1797	22.8718	0.368846	0.1397	1.06765	10.6967	0.758106	0.557478	0	99.8245	22.616	4.52881	2.13157
ENSG00000184557	SOCS3	protein_coding	2.91775	3.40904	3.32011e-42	8.55189e-45	2.2905	2.59482	1.51709e-24	2.00395e-27	2.18866	2.46472	1.49869e-21	1.20562e-24	2.1482	2.41318	1.85781e-20	1.4724e-23	462.242	1574.99	1198.88	1138.55	1115.29
ENSG00000185880	TRIM69	protein_coding	2.59777	2.85267	9.07383e-42	2.39715e-44	1.39193	1.45033	0.000230201	2.63027e-06	1.08976	1.10446	0.471699	0.230434	1.00427	1.00716	0.981463	0.952841	170.346	484.303	246.139	187.527	171.016
ENSG00000152778	IFIT5	protein_coding	2.73378	3.13845	9.91899e-37	2.68594e-39	1.524	1.62638	6.7196e-06	5.30637e-08	1.22374	1.26543	0.107896	0.00955281	1.24321	1.28873	0.0716069	0.00516444	301.088	946.161	490.336	381.68	388.223
ENSG00000169245	CXCL10	protein_coding	4.2675	678.994	4.63338e-36	1.28527e-38	1.92913	162.787	5.50505e-07	3.09048e-09	1.04443	9.61963	0.833637	0.691342	1.0205	5.97728	0.934271	0.852944	0	135.102	32.3983	1.89314	1.23418
ENSG00000173114	LRRN3	protein_coding	4.44705	22.754	1.27187e-35	3.61209e-38	1.80587	5.8959	3.70636e-05	3.3781e-07	1.1003	1.72396	0.638856	0.407683	1.0916	1.68865	0.677148	0.447765	4.01849	91.906	23.8331	6.96838	6.73541
ENSG00000112343	TRIM38	protein_coding	2.1144	2.23072	2.64457e-35	7.68518e-38	1.47409	1.52144	1.23394e-08	5.54179e-11	1.287	1.31575	0.00177474	2.41408e-05	1.32233	1.35457	0.000275796	2.7505e-06	279.818	623.813	425.475	367.797	378.817
ENSG00000079215	SLC1A3	protein_coding	4.11773	279.102	7.39347e-35	2.19739e-37	1.67767	60.8492	0.000177968	1.93631e-06	1.06921	8.4181	0.7257	0.529124	1.03875	5.92639	0.862497	0.720439	0	55.569	12.0902	1.64461	1.15228
ENSG00000188313	PLSCR1	protein_coding	2.26339	2.42728	8.83017e-35	2.6827e-37	1.26786	1.29711	0.00984241	0.00025352	0.996895	0.997116	0.982511	0.962104	0.948307	0.943824	0.654079	0.418113	479.092	1162.35	620.968	477.445	451.885
ENSG00000090339	ICAM1	protein_coding	3.91213	9.09528	2.17228e-34	6.74309e-37	2.60448	5.3208	4.22413e-16	9.48552e-19	2.6336	5.40247	3.21019e-16	3.75626e-19	2.78608	5.82862	2.60189e-18	2.57766e-21	18.3511	166.841	97.6271	99.1578	106.709
ENSG00000108771	DHX58	protein_coding	4.29505	38.8456	2.51406e-34	7.97009e-37	1.84271	9.94984	1.13483e-05	9.51871e-08	1.04419	1.67253	0.840583	0.703068	0.953566	0.776433	0.834229	0.674447	2.45962	94.4783	24.1679	4.03176	1.86846
ENSG00000124201	ZNFX1	protein_coding	3.24273	4.35765	3.47591e-33	1.12489e-35	1.67558	1.93194	6.17062e-06	4.68675e-08	1.20452	1.272	0.228195	0.049176	1.16239	1.21528	0.331159	0.111698	890.067	3879.73	1720.04	1132.47	1081.93
ENSG00000144655	CSRNP1	protein_coding	2.32091	2.55795	4.67857e-33	1.545e-35	2.74663	3.07417	1.70643e-47	7.88916e-51	2.60323	2.89965	7.95041e-42	1.16285e-45	2.93044	3.29883	1.45479e-53	1.92166e-57	346.577	885.111	1063.72	1003.23	1141.91
ENSG00000163644	PPM1K	protein_coding	3.10161	4.01856	6.11893e-33	2.06106e-35	1.69884	1.99278	2.03023e-06	1.40793e-08	1.23423	1.33836	0.181014	0.0271942	1.17669	1.25826	0.296559	0.0884223	54.3005	216.835	107.503	72.1432	67.8959
ENSG00000112096	SOD2	protein_coding	1.99745	2.09282	1.15453e-31	3.96509e-34	1.39362	1.42688	1.01011e-06	6.20434e-09	1.31402	1.34008	0.000216241	1.8028e-06	1.31259	1.33853	0.000208604	1.97018e-06	946.543	1981.26	1350.9	1268.69	1266.78
ENSG00000183486	MX2	protein_coding	3.64427	174.561	2.18913e-31	7.6629e-34	1.32788	25.0441	0.0904433	0.00533425	1.01046	2.41508		0.916583	1	1	1	1	0	34.7394	4.96059	0.49746	0
ENSG00000177606	JUN	protein_coding	3.1299	4.37293	4.69054e-31	1.67287e-33	3.01366	4.17162	1.87604e-28	1.98248e-31	2.7515	3.72354	1.57191e-23	1.0346e-26	2.89403	3.96616	4.69569e-26	2.79118e-29	769.386	3363.29	3208.46	2863.82	3050.45
ENSG00000198535	C2CD4A	protein_coding	3.68818	41.9698	4.88698e-31	1.7752e-33	1.20892	4.23503	0.358591	0.0694398	1.00068	1.24138		0.994769	0.997733	1.22319	0.994753	0.982482	1.34407	56.5172	5.70136	1.63587	1.6141
ENSG00000168062	BATF2	protein_coding	3.982	17.1958	3.68174e-30	1.36172e-32	1.56445	3.53404	0.00542017	0.000115985	0.992431	1.00802	0.975613	0.947716	1.01077	1.08725	0.969389	0.926365	12.3402	212.652	43.6925	12.4565	13.4248
ENSG00000171522	PTGER4	protein_coding	3.65493	7.33029	3.77922e-29	1.42273e-31	2.06369	3.39187	1.88134e-08	8.94636e-11	1.36654	1.81126	0.0816931	0.00558237	1.20947	1.47117	0.302403	0.0922328	24.5623	181.9	84.1827	44.9921	36.4264
ENSG00000163565	IFI16	protein_coding	2.86957	3.61981	1.36333e-28	5.22245e-31	1.50852	1.68848	0.000663374	9.02549e-06	1.24024	1.32464	0.161599	0.0211069	1.16306	1.22147	0.323639	0.106448	93.1864	338.91	157.985	123.987	114.216
ENSG00000100342	APOL1	protein_coding	3.42217	5.50767	1.34026e-27	5.22261e-30	1.35383	1.58789	0.092094	0.00552918	0.819569	0.720959	0.266471	0.071059	0.774419	0.652873	0.15181	0.020504	69.4466	381.919	110.087	50.0126	45.1993
ENSG00000172602	RND1	protein_coding	2.9015	3.89081	8.93284e-27	3.53986e-29	2.20556	2.77282	3.44972e-14	9.11358e-17	1.50713	1.71517	0.00132598	1.70668e-05	1.56741	1.80344	0.000250946	2.43637e-06	300.848	1168.9	832.97	515.323	541.744
ENSG00000163840	DTX3L	protein_coding	3.34082	5.6095	1.87947e-26	7.57198e-29	1.56523	1.96879	0.00210827	3.56271e-05	1.16444	1.26865	0.393413	0.160484	1.09954	1.16168	0.625693	0.381759	348.968	1958.16	687.261	442.847	405.485
ENSG00000164442	CITED2	protein_coding	2.69422	3.32692	2.07866e-26	8.5118e-29	1.72331	1.96582	2.5515e-07	1.38183e-09	1.31518	1.41666	0.0488821	0.00250595	1.32514	1.43001	0.0373238	0.00188332	122.098	407.347	240.696	173.425	175.051
ENSG00000128016	ZFP36	protein_coding	3.48668	7.58063	3.04371e-26	1.26645e-28	2.14763	3.71193	2.89113e-09	1.12659e-11	1.80911	2.83832	2.16249e-05	1.4075e-07	1.61262	2.35646	0.0014239	2.21e-05	202.493	1535.06	751.691	574.767	477.127
ENSG00000132530	XAF1	protein_coding	3.19454	168.46	3.32958e-26	1.40739e-28	1.25373	21.5581	0.221812	0.0239277	0.995231	1.46418		0.961167	1	1	1	1	0	33.5353	4.30825	0.244151	0
ENSG00000137965	IFI44	protein_coding	3.54047	23.7848	1.11233e-25	4.77521e-28	1.8456	7.74311	1.13483e-05	9.46984e-08	1.02068	1.24797	0.931249	0.857561	1.00808	1.17279	0.976803	0.943778	4.75011	114.655	37.3027	6.03219	5.61708
ENSG00000174804	FZD4	protein_coding	2.62544	3.18868	1.60814e-25	7.00991e-28	1.53956	1.72581	0.000177968	1.93942e-06	1.13151	1.18247	0.419698	0.182993	1.30951	1.4197	0.0536058	0.00326355	57.3709	183.44	99.323	67.9718	81.6623
ENSG00000115008	IL1A	protein_coding	3.42626	41.2101	4.08959e-25	1.80967e-27	1.60551	9.94795	0.00161853	2.61899e-05	1.33984	6.00868	0.105683	0.0091475	1.33847	6.00008	0.100997	0.00941202	2.15759	88.9062	21.4823	12.9619	12.9033
ENSG00000170581	STAT2	protein_coding	2.69232	3.37055	3.92985e-24	1.76494e-26	1.16631	1.21629	0.404011	0.101303	0.903352	0.878282	0.524379	0.281402	0.873971	0.841513	0.389195	0.153586	247.433	834.412	301.045	217.375	208.377
ENSG00000126709	IFI6	protein_coding	3.45202	10.7109	4.81776e-24	2.19553e-26	1.49509	2.55349	0.0184676	0.000559847	0.972243	0.929078	0.905073	0.809153	0.932407	0.820892	0.75203	0.54819	77.6667	830.975	198.086	72.055	63.7319
ENSG00000121060	TRIM25	protein_coding	2.04733	2.2018	9.91611e-24	4.58442e-26	1.26614	1.29845	0.0178146	0.00052946	1.12721	1.14203	0.279319	0.0790527	1.1408	1.15726	0.235804	0.0533094	1312.55	2890.97	1704.82	1499.36	1519.23
ENSG00000100906	NFKBIA	protein_coding	2.61384	3.27861	1.2644e-23	5.92908e-26	1.85061	2.1539	3.84231e-09	1.52261e-11	1.71477	1.96142	7.58397e-07	3.43869e-09	1.50468	1.66925	0.000600298	7.61226e-06	1382.06	4530.32	2976.22	2710.22	2306.61
ENSG00000120217	CD274	protein_coding	3.16415	6.25851	2.04069e-22	9.70409e-25	1.67831	2.47913	0.0003513	4.24595e-06	1.55991	2.20815	0.00431953	7.93273e-05	1.58391	2.26279	0.00249354	4.44658e-05	52.3238	329.659	130.594	116.225	119.121
ENSG00000078098	FAP	protein_coding	2.88567	68.3681	3.232e-22	1.55826e-24	1.24833	11.5963	0.221689	0.0238805	1.01347	2.1959		0.889136	0.959058	0.531232	0.827031	0.661854	0.281438	22.4533	3.804	0.727158	0
ENSG00000137628	DDX60	protein_coding	3.14707	6.30182	8.99936e-22	4.39834e-24	1.67888	2.49205	0.000410153	5.06562e-06	1.2934	1.62038	0.170105	0.0237481	1.23221	1.48905	0.260423	0.0665443	58.8833	373.192	147.571	95.9539	88.1821
ENSG00000105675	ATP4A	protein_coding	2.73892	93.9417	9.02141e-22	4.4687e-24	1.25993	15.1849	0.174117	0.0156741	0.997445	1.46431		0.978229	0.967909	0.531232	0.865967	0.727559	0.281438	30.842	4.9674	0.487379	0
ENSG00000101298	SNPH	protein_coding	2.06467	2.23877	1.69632e-21	8.51466e-24	1.21576	1.24764	0.115887	0.00789411	0.946665	0.940289	0.67972	0.462691	1.0131	1.01591	0.938114	0.860843	215.607	482.546	268.836	202.374	219.115
ENSG00000146859	TMEM140	protein_coding	3.14529	9.34331	9.52947e-21	4.84624e-23	1.41006	2.55095	0.0608263	0.00303749	1.05678	1.25794	0.796504	0.63291	0.940514	0.838352	0.783289	0.595227	7.79533	71.321	19.4418	9.597	6.43055
ENSG00000221963	APOL6	protein_coding	2.92367	4.62614	1.01504e-20	5.22906e-23	1.33419	1.55147	0.11756	0.00809823	1.07584	1.12214	0.707583	0.50246	1.11117	1.17931	0.584219	0.333412	231.644	1071.42	359.33	259.883	273.112
ENSG00000173193	PARP14	protein_coding	2.65262	3.53438	1.78697e-20	9.32373e-23	1.28787	1.40148	0.143143	0.0110517	1.08669	1.11873	0.636097	0.404108	1.03385	1.04641	0.872018	0.738378	607.527	2148.75	852.031	680.163	636.18
ENSG00000130787	HIP1R	protein_coding	2.47327	3.03374	2.06596e-20	1.09158e-22	1.30846	1.40384	0.0729303	0.0039112	0.910262	0.887337	0.557287	0.317035	0.971228	0.964748	0.882331	0.755584	201.736	611.249	282.778	178.711	194.483
ENSG00000159200	RCAN1	protein_coding	2.34829	2.81322	3.64951e-20	1.95238e-22	1.8271	2.09052	1.82633e-09	6.87543e-12	1.65862	1.8625	1.73123e-06	8.98911e-09	1.54615	1.71194	9.10813e-05	7.57958e-07	219.529	617.903	459.174	409.052	375.766
ENSG00000162772	ATF3	protein_coding	2.99941	10.6115	7.3429e-20	3.97674e-22	4.11366	17.396	1.47208e-32	1.26392e-35	3.63047	14.3638	1.89334e-26	6.92313e-30	4.11361	17.3952	4.78897e-32	1.26517e-35	65.4975	692.441	1135.15	937.307	1134.96
ENSG00000163661	PTX3	protein_coding	3.01588	11.5188	1.25899e-19	6.90154e-22	2.0567	6.45666	8.08815e-08	4.16667e-10	2.12267	6.79565	2.18408e-08	6.86818e-11	2.43292	8.39817	5.84808e-12	1.1201e-14	5.54656	64.9785	36.4277	38.2748	47.2754
ENSG00000153993	SEMA3D	protein_coding	2.50787	112.775	1.50768e-19	8.36439e-22	1.2462	18.1089	0.189557	0.0180029	0.988201	0.888069		0.896901	0.997368	1.44136	0.992101	0.977081	0.237031	36.9952	5.93732	0.23407	0.455495
ENSG00000168016	TRANK1	protein_coding	2.93497	5.38829	3.30503e-19	1.85541e-21	1.48039	1.96527	0.0182527	0.000549713	1.06968	1.13733	0.743218	0.553924	1.05373	1.10732	0.815899	0.645628	70.1389	378.439	137.996	79.8778	77.7756
ENSG00000154914	USP43	protein_coding	2.02724	2.24983	1.07783e-18	6.12202e-21	1.6852	1.83457	1.76738e-09	6.53677e-12	1.48823	1.59648	3.2706e-05	2.27225e-07	1.81578	1.99246	1.67976e-12	2.88447e-15	91.6506	205.755	167.831	146.209	182.509
ENSG00000205300	AL356414.1	lncRNA	2.50532	101.305	2.87902e-18	1.65428e-20	1.27005	20.3208	0.145438	0.0113826	1.06593	6.04454		0.491191	1.04517	4.72662	0.808089	0.633672	0	20.1708	4.04576	1.21983	0.897918
ENSG00000187608	ISG15	protein_coding	2.74648	19.0532	3.35628e-18	1.95068e-20	1.33692	3.64414	0.114798	0.00771079	0.984692	0.899582	0.945082	0.887378	0.953764	0.689847	0.828	0.663833	74.2883	1413.24	270.288	66.7396	51.2187
ENSG00000234127	TRIM26	protein_coding	1.97632	2.15268	3.89052e-18	2.28688e-20	1.41591	1.48233	0.000225636	2.54829e-06	1.22087	1.25446	0.0925825	0.00708892	1.21302	1.24537	0.0994238	0.00916468	614.925	1324.29	911.902	771.719	766.223
ENSG00000059378	PARP12	protein_coding	2.09723	2.36951	2.93206e-17	1.74285e-19	1.40346	1.4936	0.00245469	4.2476e-05	1.12538	1.15295	0.389079	0.156977	1.1242	1.15163	0.398857	0.160477	197.333	467.846	294.806	227.56	227.239
ENSG00000091879	ANGPT2	protein_coding	2.28966	74.6418	3.47188e-17	2.08666e-19	1.17268	11.9415	0.349161	0.0648465	1.04114	3.63172		0.634785	1.0014	1.44404	0.995819	0.986848	0	14.8586	2.37096	0.75077	0.222424
ENSG00000205413	SAMD9	protein_coding	2.80553	7.34013	1.45596e-16	8.84675e-19	1.52487	2.5501	0.0111343	0.00029562	1.07096	1.19164	0.744906	0.556477	1.02863	1.07822	0.911738	0.808647	132.584	975.038	338.751	158.293	143.18
ENSG00000184979	USP18	protein_coding	2.3716	3.00463	2.0592e-16	1.26482e-18	1.28936	1.40414	0.138196	0.0104287	0.985867	0.983454	0.945073	0.886878	0.921343	0.896302	0.650956	0.413764	102.413	306.4	143.18	100.352	91.4572
ENSG00000175745	NR2F1	protein_coding	2.26829	2.75478	2.69169e-16	1.67108e-18	1.42328	1.5789	0.00831817	0.00020382	1.10357	1.14474	0.548376	0.306752	1.03802	1.05675	0.85026	0.699547	64.6602	177.907	101.865	73.8676	68.1229
ENSG00000117461	PIK3R3	protein_coding	2.121	2.46987	3.72873e-16	2.33953e-18	1.63487	1.8314	2.34014e-06	1.65375e-08	1.3648	1.48012	0.0148039	0.000422226	1.37842	1.49797	0.00958996	0.000267918	68.2808	168.442	124.913	100.979	102.099
ENSG00000185507	IRF7	protein_coding	2.75419	7.69541	5.03909e-16	3.19498e-18	1.42849	2.38623	0.0482718	0.00217432	0.939612	0.835495	0.768355	0.592097	0.94171	0.841908	0.790251	0.605436	38.4512	295.3	91.535	32.0284	32.3456
ENSG00000130775	THEMIS2	protein_coding	2.72209	5.43125	5.8415e-16	3.74232e-18	1.33615	1.85507	0.155629	0.0126839	1.05759	1.16533	0.79557	0.630825	1.0913	1.25097	0.681319	0.453159	13.2085	71.7633	24.5161	15.4383	16.488
ENSG00000105327	BBC3	protein_coding	2.62971	4.37402	9.05783e-16	5.86268e-18	1.42936	1.79383	0.0364137	0.0014502	1.05297	1.09533	0.804962	0.645959	1.0861	1.15403	0.688702	0.462137	143.907	628.252	257.651	157.279	165.853
ENSG00000275302	CCL4	protein_coding	1.99016	62.0108	9.44169e-16	6.17349e-18	1.13489	9.57673	0.39265	0.0921655	1.00766	1.46418		0.917647	1	1	1	1	0	12.343	1.91299	0.229698	0
ENSG00000154451	GBP5	protein_coding	2.2634	131.35	2.05346e-15	1.35623e-17	1.25533	26.3376	0.166457	0.0144025	1.04791	6.00066		0.609684	1	1	1	1	0	26.1289	5.24784	1.17169	0
ENSG00000268510	IFNL3P1	unprocessed_pseudogene	2.29898	51.3994	4.84398e-15	3.23124e-17	1.28117	13.0497	0.123202	0.00877982	0.999266	1.46338		0.993634	0.979947	0.875853	0.920401	0.825648	0.237031	16.8674	4.28316	0.483007	0.230645
ENSG00000250508	LINC02701	lncRNA	2.37781	22.2547	4.96686e-15	3.34601e-17	1.37507	6.70155	0.0379008	0.00152945	0.981574	0.895929		0.849983	0.954627	0.527094	0.809705	0.636421	1.34407	29.9769	9.01766	1.23907	0.716179
ENSG00000169429	CXCL8	protein_coding	2.5617	37.4236	3.88008e-14	2.63951e-16	2.10526	24.8551	1.89067e-08	9.1156e-11	1.94241	20.6943	1.47782e-06	7.4572e-09	2.1046	24.8368	2.86869e-08	9.28379e-11	24.5697	921.425	611.986	509.54	611.403
ENSG00000106785	TRIM14	protein_coding	1.91742	2.11611	5.59173e-14	3.84083e-16	1.15061	1.17827	0.379022	0.0819073	1.0468	1.0555	0.755468	0.571597	1.01803	1.02172	0.920202	0.825174	356.172	754.64	420.103	376.324	364.559
ENSG00000213928	IRF9	protein_coding	2.54815	7.36072	7.69594e-14	5.33699e-16	1.93608	4.90347	1.78884e-06	1.18146e-08	1.15232	1.74115	0.465722	0.222935	1.03316	1.24831	0.896047	0.779048	4.9256	37.4977	24.9783	8.82741	6.24651
ENSG00000135899	SP110	protein_coding	2.20099	2.71644	8.36099e-14	5.85341e-16	1.1442	1.19591	0.494516	0.171926	0.942174	0.924684	0.73989	0.547941	0.841817	0.793149	0.288894	0.0832889	134.573	365.066	160.644	124.167	106.567
ENSG00000179388	EGR3	protein_coding	2.42515	75.0524	1.02405e-13	7.23684e-16	1.45046	25.3799	0.0189852	0.00058306	1.26857	16.1068		0.0267302	1.43041	24.3726	0.0228768	0.000926063	0.237031	24.6076	8.33045	5.29301	7.93566
ENSG00000170345	FOS	protein_coding	2.5435	11.693	1.06016e-13	7.56206e-16	3.30541	18.0458	3.19899e-22	5.07071e-25	2.99426	15.3843	2.80796e-18	2.66955e-21	2.95336	15.0377	7.83019e-18	8.27443e-21	13.4193	154.051	237.738	202.721	197.975
ENSG00000133106	EPSTI1	protein_coding	2.23547	57.7521	1.25483e-13	9.03352e-16	1.35632	18.0786	0.0413509	0.00171783	1.04422	3.67218		0.648659	0.994707	1.44005	0.982224	0.955297	0.237031	18.9786	5.91386	1.23378	0.444849
ENSG00000118160	SLC8A2	protein_coding	2.46584	11.9496	1.3859e-13	1.00686e-15	1.40813	4.39201	0.0459455	0.00202098	1.1339	2.27626		0.2516	1.08229	1.87182	0.694063	0.469768	1.97353	22.6345	8.3119	4.27062	3.54117
ENSG00000256152	AC027290.2	lncRNA	2.3302	16.1265	1.41669e-13	1.03859e-15	1.27761	4.26379	0.184028	0.0171694	0.976249	0.885925		0.811694	0.960602	0.727115	0.844739	0.690299	1.62041	26.064	6.89913	1.39568	1.13678
ENSG00000138642	HERC6	protein_coding	1.91536	2.12039	1.8613e-13	1.37683e-15	1.23563	1.2854	0.139638	0.010652	1.1047	1.12739	0.473686	0.232617	1.06291	1.07726	0.690924	0.465238	130.187	277.26	167.987	147.378	140.78
ENSG00000151014	NOCT	protein_coding	2.44801	4.82059	3.59972e-13	2.68654e-15	2.21226	4.12053	6.67408e-10	2.38029e-12	2.19769	4.07816	1.59232e-09	3.60992e-12	2.24526	4.21694	3.69019e-10	9.26143e-13	163.467	788.197	673.76	666.799	689.502
ENSG00000137959	IFI44L	protein_coding	2.14378	16.885	8.69972e-13	6.55022e-15	1.1157	2.53048	0.578581	0.251897	0.928544	0.221017		0.432973	0.97142	0.757114	0.884674	0.759874	2.19689	36.6857	5.51363	0.473849	1.61895
ENSG00000101347	SAMHD1	protein_coding	1.61349	1.67394	8.78488e-13	6.67235e-15	1.0796	1.08677	0.546014	0.218969	0.916332	0.909504	0.399267	0.164595	0.923514	0.917315	0.451492	0.205126	421.098	705.798	458.181	383.4	386.978
ENSG00000277632	CCL3	protein_coding	1.79283	57.2302	1.14839e-12	8.79815e-15	1.05635	4.77545	0.733822	0.442424	1	1		1	1	1	1	1	0	11.4059	0.947521	0	0
ENSG00000168394	TAP1	protein_coding	1.99471	2.31009	1.31203e-12	1.01385e-14	1.28154	1.35615	0.0923983	0.0055594	1.11196	1.14021	0.477586	0.236127	1.1674	1.21027	0.289578	0.0838457	608.629	1405.58	825.102	693.688	736.576
ENSG00000136244	IL6	protein_coding	2.29991	131.628	1.58113e-12	1.23224e-14	1.73023	67.0416	4.05556e-05	3.72316e-07	1.39767	34.3256	0.0412922	0.0018839	1.34923	29.9374	0.0737304	0.00541985	1.26887	175.072	89.1774	45.6583	39.7745
ENSG00000185338	SOCS1	protein_coding	2.40385	9.84579	2.02696e-12	1.59308e-14	1.538	4.28572	0.00672697	0.000152835	1.13454	1.87402	0.505318	0.263923	1.19961	2.26088	0.325296	0.107809	4.66514	45.3736	19.7452	8.624	10.4287
ENSG00000196116	TDRD7	protein_coding	1.67516	1.7615	3.13464e-12	2.48436e-14	1.09612	1.10725	0.50487	0.181019	0.958934	0.9548	0.736297	0.543742	0.992681	0.992252	0.963933	0.915103	351.044	619.338	389.204	335.72	348.508
ENSG00000124145	SDC4	protein_coding	2.02315	2.40218	3.91306e-12	3.12714e-14	1.38754	1.50949	0.01477	0.000421416	1.22424	1.29107	0.187483	0.029461	1.23955	1.31133	0.152681	0.0208221	1157.12	2778.87	1746.17	1493.46	1517.16
ENSG00000262668	AJ003147.2	lncRNA	2.40656	5.61022	4.25714e-12	3.43023e-14	1.29294	2.00227	0.233843	0.026657	1.03715	1.16511	0.870028	0.752319	1.13238	1.48217	0.538285	0.282869	6.99657	39.34	14.0255	8.16805	10.3527
ENSG00000079385	CEACAM1	protein_coding	2.34537	5.46227	1.61816e-11	1.31454e-13	1.22446	1.79703	0.369166	0.0766376	0.901507	0.68785		0.359737	0.8727	0.594285	0.478185	0.228723	6.00058	32.5091	10.6647	4.14107	3.47191
ENSG00000204103	MAFB	protein_coding	2.0195	30.4137	2.28794e-11	1.87375e-13	1.32151	10.6057	0.0562577	0.00271238	0.999099	1.33627		0.992058	0.982679	0.880405	0.930582	0.846873	0.518469	16.3901	5.71634	0.717077	0.496181
ENSG00000168310	IRF2	protein_coding	1.89704	2.15789	3.04992e-11	2.51793e-13	1.38535	1.48714	0.00856828	0.000210515	1.20515	1.2577	0.199462	0.034506	1.25467	1.3204	0.105125	0.0100601	214.303	463.003	319.086	269.82	283.226
ENSG00000186056	MATN1-AS1	lncRNA	2.30288	5.13855	7.37733e-11	6.13925e-13	1.57008	2.79657	0.00514684	0.000104698	1.3287	2.05086	0.134248	0.014664	1.43793	2.38805	0.0360364	0.0018017	9.89271	51.1385	27.8187	20.4024	23.6567
ENSG00000177409	SAMD9L	protein_coding	2.29127	6.48619	9.16955e-11	7.69126e-13	1.36727	2.37638	0.105586	0.00678521	1.20441	1.74921	0.323701	0.107285	1.16414	1.60061	0.432085	0.188119	24.423	158.604	58.0962	42.7889	39.1208
ENSG00000111266	DUSP16	protein_coding	1.66398	1.77195	1.0137e-10	8.56966e-13	1.79781	1.93047	5.24017e-14	1.44679e-16	1.74129	1.8634	3.59336e-12	5.97718e-15	1.74095	1.86298	3.25051e-12	6.01112e-15	413.045	732.365	797.934	770.199	770.023
ENSG00000229677	AC018644.1	processed_pseudogene	2.1906	7.97729	1.11852e-10	9.52967e-13	1.30953	2.79466	0.156719	0.0128348	1.04895	1.32436		0.655997	0.896537	0.472348	0.559737	0.305085	3.92621	31.9648	11.213	5.34738	1.8985
ENSG00000135625	EGR4	protein_coding	2.12828	82.1945	2.32985e-10	2.0004e-12	1.41131	32.2786	0.0298371	0.00108975	1.3639	28.9117		0.00317444	1.42347	33.1319	0.0215553	0.000822862	0	16.3596	6.42785	5.73713	6.53913
ENSG00000067082	KLF6	protein_coding	1.66981	1.78231	2.50862e-10	2.17046e-12	1.62253	1.72584	7.77069e-09	3.33594e-11	1.55146	1.64136	4.32104e-07	1.80122e-09	1.56028	1.65183	2.64635e-07	1.10619e-09	1111.02	1979.33	1916.58	1822.72	1834.61
ENSG00000142089	IFITM3	protein_coding	2.12012	2.87001	4.34553e-10	3.78845e-12	1.13734	1.2221	0.568444	0.240706	0.965875	0.950537	0.870267	0.752785	0.910365	0.863777	0.63678	0.394912	46.4182	132.97	56.5875	43.9197	40.2014
ENSG00000165806	CASP7	protein_coding	1.62012	1.70926	5.2168e-10	4.58249e-12	1.36705	1.41724	0.000593242	7.86064e-06	1.32628	1.37058	0.00327256	5.54247e-05	1.24357	1.2762	0.0373596	0.0018876	396.779	678.808	562.844	544.432	506.573
ENSG00000111331	OAS3	protein_coding	2.0305	2.58771	7.35227e-10	6.50686e-12	1.16383	1.23291	0.458707	0.141541	1.00943	1.0133	0.965075	0.927527	1.01441	1.02026	0.951006	0.889779	1162.43	3008.78	1433.5	1178.11	1186.3
ENSG00000163545	NUAK2	protein_coding	1.75673	1.94623	8.01656e-10	7.14771e-12	2.07141	2.3581	3.39447e-16	7.39828e-19	2.06348	2.34763	8.13028e-16	1.1297e-18	2.09976	2.39563	1.46251e-16	1.64208e-19	925.496	1801.83	2183.21	2173.55	2217.77
ENSG00000136158	SPRY2	protein_coding	1.90031	2.27034	9.28459e-10	8.33963e-12	1.86696	2.22098	7.10781e-09	2.95748e-11	1.8772	2.23606	7.37313e-09	1.99507e-11	1.69639	1.97353	3.68435e-06	1.92235e-08	141.567	322.145	315.12	317.31	279.834
ENSG00000059728	MXD1	protein_coding	2.14321	3.26119	9.83023e-10	8.89466e-12	1.41012	1.75405	0.047773	0.00213292	1.36795	1.67331	0.0775951	0.00512449	1.2673	1.48371	0.195191	0.0343817	120.924	394.315	212.098	202.274	179.499
ENSG00000182782	HCAR2	protein_coding	1.91593	15.1755	1.06837e-09	9.73748e-12	1.09455	2.63011	0.64408	0.325592	0.982363	0.885837		0.844799	1.02309	1.53231	0.90843	0.802687	1.11044	16.484	2.84595	0.961229	1.68093
ENSG00000180611	MB21D2	protein_coding	1.81684	2.08738	1.31113e-09	1.20367e-11	1.89573	2.19479	9.44909e-11	3.30759e-13	1.87021	2.15998	4.99267e-10	1.05885e-12	1.90741	2.21073	8.64112e-11	1.94041e-13	134.577	281.013	295.585	290.943	297.514
ENSG00000249700	SRD5A3-AS1	lncRNA	1.90942	8.51871	2.2651e-09	2.09441e-11	1.12935	2.19477	0.512387	0.18847	0.915169	0.295835		0.325831	0.961021	0.727893	0.827031	0.66182	1.65625	13.8294	3.55588	0.487379	1.17989
ENSG00000112149	CD83	protein_coding	2.05474	2.96548	2.47014e-09	2.30031e-11	1.67971	2.24862	0.000148399	1.59604e-06	1.61133	2.12089	0.000911216	1.03956e-05	1.70744	2.30056	8.86937e-05	7.32231e-07	38.9946	115.42	87.528	82.5431	89.4443
ENSG00000125740	FOSB	protein_coding	2.15952	21.2465	2.98796e-09	2.80226e-11	4.69379	83.1524	1.02088e-37	7.41673e-41	4.65688	82.1399	8.48775e-37	1.86217e-40	4.82599	86.8138	1.42257e-38	2.81864e-42	7.20116	154.055	602.969	595.618	629.437
ENSG00000187912	CLEC17A	protein_coding	1.7359	32.1858	3.14276e-09	2.9682e-11	1.15564	7.98487	0.360067	0.0702559	0.971694	0.538641		0.713259	0.970373	0.531232	0.850892	0.700788	0.290004	10.5565	2.62603	0	0
ENSG00000115415	STAT1	protein_coding	1.74389	1.92566	4.60618e-09	4.38075e-11	1.12922	1.15515	0.469035	0.15018	0.98614	0.983593	0.93754	0.86881	0.985337	0.98265	0.938114	0.86122	2415.64	4653.02	2791.21	2376.71	2374.13
ENSG00000140464	PML	protein_coding	1.97588	2.50019	4.62841e-09	4.43247e-11	1.1755	1.25214	0.42745	0.118703	0.968311	0.956377	0.872131	0.75637	0.971842	0.961321	0.898386	0.783149	310.011	774.589	387.891	296.222	297.983
ENSG00000152689	RASGRP3	protein_coding	2.09567	3.53474	1.03534e-08	9.9835e-11	1.42824	1.9626	0.044395	0.00192224	1.4666	2.0497	0.0241328	0.000857726	1.34132	1.76699	0.108069	0.0106653	23.2277	82.0143	45.5228	47.5099	41.0764
ENSG00000133401	PDZD2	protein_coding	1.76569	13.3416	1.1011e-08	1.06903e-10	1.05318	2.05605	0.792136	0.535691	0.985385	0.890984		0.858968	0.966745	0.58572	0.839362	0.682976	0.817039	10.7906	1.66427	0.731531	0.496181
ENSG00000243978	RTL9	protein_coding	1.878	11.1466	1.19471e-08	1.1678e-10	1.20581	3.52149	0.31387	0.0488356	1.04053	1.60216		0.671348	1.00773	1.2262	0.972676	0.934324	1.37481	15.0623	4.76993	2.18543	1.67122
ENSG00000023445	BIRC3	protein_coding	1.93343	2.49885	1.4274e-08	1.40468e-10	1.7581	2.19892	5.43201e-06	4.01813e-08	1.8146	2.29477	1.34945e-06	6.71075e-09	1.89986	2.44081	1.12348e-07	4.22947e-10	869.626	2173.5	1912.61	1995.91	2122.96
ENSG00000164305	CASP3	protein_coding	1.52438	1.58695	1.44004e-08	1.42663e-10	1.26351	1.29334	0.0140896	0.000394558	1.22952	1.25536	0.0397397	0.00176786	1.23995	1.26701	0.0264048	0.00112658	455.979	724.02	590.093	572.701	577.964
ENSG00000287064	AL606500.1	lncRNA	2.09798	14.4995	1.65432e-08	1.64984e-10	2.59196	20.3842	5.63783e-14	1.63836e-16	2.31101	17.0318	2.20284e-10	4.51071e-13	2.63208	20.8675	3.3013e-14	5.2329e-17	1.92402	27.3987	38.5291	32.2118	39.5575
ENSG00000152518	ZFP36L2	protein_coding	1.59863	1.69638	1.77875e-08	1.78569e-10	1.3671	1.42365	0.00139689	2.18382e-05	1.22218	1.25516	0.0893988	0.00655748	1.17118	1.1963	0.189938	0.0323643	623.168	1057.01	887.195	782.144	745.426
ENSG00000164308	ERAP2	protein_coding	2.06736	3.33409	1.96064e-08	1.98123e-10	1.30936	1.65419	0.192997	0.0188523	1.28651	1.6058	0.184056	0.0282262	1.22531	1.4776	0.278009	0.076934	26.0381	87.4364	43.3725	42.1061	38.6887
ENSG00000113916	BCL6	protein_coding	1.90128	2.3263	2.45327e-08	2.49524e-10	1.211	1.29917	0.342014	0.0614625	0.933827	0.910094	0.709597	0.506601	0.90437	0.869952	0.581266	0.329791	101.813	236.831	132.249	92.681	88.5562
ENSG00000113504	SLC12A7	protein_coding	1.6287	1.74724	3.01321e-08	3.09824e-10	1.26475	1.31029	0.0534194	0.00251556	1.17842	1.20847	0.200532	0.0349372	1.21837	1.2555	0.110396	0.0111045	518.509	906.335	679.597	626.864	651.382
ENSG00000273151	AC073957.3	lncRNA	1.91218	13.3714	3.01321e-08	3.10456e-10	1.33043	5.73542	0.0829652	0.00467187	1.02539	1.56739		0.799386	1.03847	1.76953	0.852291	0.702728	1.0404	14.3971	6.13517	1.712	1.961
ENSG00000156587	UBE2L6	protein_coding	1.48906	1.53873	3.08227e-08	3.19607e-10	1.04883	1.05372	0.742914	0.459335	0.954472	0.950576	0.687306	0.472781	1.01126	1.01263	0.938783	0.862396	286.554	440.046	301.146	271.547	289.729
ENSG00000172936	MYD88	protein_coding	1.57944	1.66913	3.75385e-08	3.91723e-10	1.10257	1.11664	0.50722	0.183898	1.05893	1.067	0.659631	0.436377	1.01102	1.01274	0.947773	0.881651	543.832	907.682	607.101	580.193	550.704
ENSG00000174521	TTC9B	protein_coding	1.57737	57.1123	3.87337e-08	4.06754e-10	1.0823	8.42295	0.592402	0.264764	1.04331	4.75856		0.548129	1.00613	1.44404	0.971152	0.930904	0	11.3717	1.68996	0.918792	0.26311
ENSG00000124508	BTN2A2	protein_coding	1.6423	1.78475	3.94741e-08	4.17136e-10	1.62808	1.76683	1.42352e-07	7.61543e-10	1.39172	1.47778	0.00232643	3.53882e-05	1.5812	1.70932	1.56173e-06	7.63276e-09	125.316	224.433	222.062	185.726	214.712
ENSG00000165259	HDX	protein_coding	1.99291	2.89691	4.1987e-08	4.46463e-10	1.51865	1.96599	0.00713765	0.000166408	1.41619	1.77205	0.0392907	0.00174127	1.37461	1.69414	0.0629677	0.00420861	41.2821	119.57	81.1488	73.1086	69.7283
ENSG00000156232	WHAMM	protein_coding	1.55573	1.64081	5.85616e-08	6.26575e-10	1.36533	1.41972	0.000973677	1.39547e-05	1.33359	1.38308	0.00350369	6.04703e-05	1.39864	1.45822	0.000277762	2.78845e-06	265.441	436.405	377.694	367.931	387.953
ENSG00000140853	NLRC5	protein_coding	1.93252	2.53438	8.34579e-08	8.98464e-10	1.07216	1.11611	0.784462	0.521802	1.0295	1.04937	0.891633	0.78952	1.11023	1.17577	0.586457	0.335932	58.4643	148.481	65.3546	61.4633	68.8825
ENSG00000280162	AL136531.3	TEC	1.70196	29.9936	1.31513e-07	1.42449e-09	1.13983	7.26829	0.433855	0.12244	1.00285	1.46322		0.972796	1.00163	1.44543	0.994753	0.98447	0.281438	9.85766	2.40022	0.473849	0.496181
ENSG00000255398	HCAR3	protein_coding	1.82854	15.4145	1.3536e-07	1.4751e-09	1.2792	5.94282	0.150685	0.0120385	1.12472	3.33593		0.226214	1.04473	1.98477	0.819276	0.650833	1.08135	16.6424	6.40401	3.5969	2.18343
ENSG00000128710	HOXD10	protein_coding	1.86013	2.36386	1.51047e-07	1.65602e-09	1.52086	1.82318	0.00286787	5.17092e-05	1.38361	1.60782	0.0403216	0.0018076	1.25559	1.4081	0.182148	0.0293535	39.4027	92.7483	71.5325	63.0764	55.2117
ENSG00000181381	DDX60L	protein_coding	1.90789	2.52063	1.86317e-07	2.05501e-09	1.20734	1.32313	0.37663	0.0808833	1.17229	1.2674	0.37005	0.140914	1.15537	1.24071	0.424082	0.180993	316.171	797.921	418.848	401.186	392.625
ENSG00000078081	LAMP3	protein_coding	1.84177	8.2712	2.05398e-07	2.27903e-09	1.1057	2.06566	0.62947	0.308146	1.01053	1.19641		0.914548	1.02318	1.32431	0.914929	0.814958	1.55541	13.3036	3.31445	1.96094	2.15582
ENSG00000011422	PLAUR	protein_coding	1.93981	2.72135	2.26804e-07	2.53153e-09	1.26958	1.45566	0.255754	0.0318911	1.03969	1.06512	0.856452	0.726487	0.995013	0.992475	0.985386	0.964169	553.542	1505.59	805.316	589.239	549.21
ENSG00000204256	BRD2	protein_coding	1.28271	1.29402	2.5018e-07	2.80897e-09	1.32858	1.34188	2.85356e-09	1.0931e-11	1.32268	1.33571	8.29721e-09	2.30579e-11	1.37201	1.38723	1.91392e-11	3.7922e-14	2257.75	2921.53	3029.61	3015.7	3132.47
ENSG00000184545	DUSP8	protein_coding	1.90929	3.22886	3.5118e-07	3.96617e-09	3.16618	6.69161	3.33088e-23	4.83979e-26	2.96706	6.1187	2.79119e-20	2.44948e-23	3.18095	6.7342	4.19824e-23	3.05004e-26	35.1748	112.736	233.641	213.556	235.105
ENSG00000131019	ULBP3	protein_coding	1.75769	2.06457	3.66325e-07	4.16141e-09	1.4963	1.69201	0.00175316	2.85999e-05	1.33972	1.47265	0.0488821	0.00250429	1.28508	1.39671	0.102417	0.00961195	77.9129	161.24	132.179	114.99	108.963
ENSG00000172183	ISG20	protein_coding	1.98331	3.52953	3.69198e-07	4.21843e-09	1.20717	1.47242	0.407888	0.106251	0.92826	0.848695	0.722111	0.523074	0.936697	0.866357	0.769903	0.574796	137.258	483.562	201.709	116.256	118.832
ENSG00000165949	IFI27	protein_coding	1.8988	6.22689	4.36883e-07	5.02065e-09	1.23944	2.34007	0.31304	0.0483192	1.01155	1.10146	0.958287	0.915323	1.04326	1.27756	0.848217	0.695335	5.68847	35.3275	13.2451	6.25047	7.15888
ENSG00000185022	MAFF	protein_coding	1.87184	2.6681	4.44725e-07	5.14014e-09	2.3915	3.76184	1.26975e-13	3.77377e-16	2.09353	3.12703	2.30164e-09	5.38631e-12	2.54	4.08555	2.25699e-15	2.9813e-18	86.7446	230.923	325.507	270.585	353.606
ENSG00000050344	NFE2L3	protein_coding	1.58622	1.70327	4.98743e-07	5.79742e-09	1.30464	1.36139	0.0239663	0.000812016	1.27274	1.32315	0.0480513	0.00240446	1.27294	1.32339	0.0429077	0.00238329	451.553	770.255	615.701	598.247	598.409
ENSG00000010539	ZNF200	protein_coding	1.48194	1.54632	5.24971e-07	6.13697e-09	1.44739	1.50685	5.88219e-06	4.38998e-08	1.45073	1.51067	6.43278e-06	3.66942e-08	1.4012	1.45444	7.65129e-05	6.1651e-07	213.664	329.882	321.584	322.279	310.458
ENSG00000100918	REC8	protein_coding	1.94789	4.75862	5.97669e-07	7.02629e-09	1.47791	2.81755	0.0210139	0.000680061	1.02845	1.12803	0.903384	0.806465	0.962095	0.893815	0.870572	0.735576	11.8001	55.7411	32.9728	13.2107	10.5231
ENSG00000232810	TNF	protein_coding	1.75582	102.248	6.01454e-07	7.11051e-09	1.34597	45.5722	0.0465198	0.00205853	1.22818	30.2286		0.0321911	1.22969	30.4913	0.187816	0.0312962	0	20.3372	9.08129	6.0233	6.00902
ENSG00000139192	TAPBPL	protein_coding	1.93656	2.95378	6.17739e-07	7.34384e-09	1.26259	1.52533	0.293097	0.0421624	1.0781	1.1596	0.71486	0.513116	1.13154	1.26427	0.537831	0.282123	35.1102	103.082	53.2248	40.4305	44.3874
ENSG00000049249	TNFRSF9	protein_coding	1.92646	3.27671	7.07364e-07	8.45603e-09	1.65635	2.57802	0.000693453	9.48054e-06	1.7385	2.78706	0.000150945	1.20323e-06	2.10869	3.76027	1.76621e-08	5.36594e-11	35.9669	118.039	92.8707	100.394	135.54
ENSG00000079332	SAR1A	protein_coding	1.33221	1.35165	7.84863e-07	9.43432e-09	1.13549	1.14295	0.143713	0.0111266	1.12367	1.13046	0.155777	0.019868	1.11079	1.11685	0.198262	0.035849	1983.55	2681.57	2267.61	2242.87	2215.73
ENSG00000143384	MCL1	protein_coding	1.55348	1.6565	1.02036e-06	1.23325e-08	1.34691	1.40745	0.00547365	0.000118312	1.36741	1.43197	0.00312601	5.23517e-05	1.40452	1.47646	0.000816001	1.12637e-05	3386.09	5609.03	4765.72	4848.64	4999.49
ENSG00000168124	OR1F1	protein_coding	1.81767	7.67533	1.64423e-06	1.99814e-08	1.16143	2.4275	0.469997	0.151277	1.09581	1.89279		0.378167	1.15774	2.40019	0.398273	0.160193	2.16961	16.5552	5.25981	4.10301	5.14504
ENSG00000103966	EHD4	protein_coding	1.34262	1.36527	1.64995e-06	2.01599e-08	1.15389	1.16385	0.104497	0.00667883	1.18934	1.20159	0.0268221	0.00100431	1.1592	1.16949	0.0712076	0.00510271	545.181	743.577	633.996	654.24	637.011
ENSG00000197536	IRF1-AS1	lncRNA	1.91584	3.81774	1.6596e-06	2.03875e-08	1.17727	1.57039	0.479145	0.158196	1.00001	1.02998	0.99996	0.99996	1.15234	1.49583	0.467167	0.220054	8.32905	31.1648	12.7995	8.43093	12.0995
ENSG00000099869	IGF2-AS	lncRNA	1.55561	21.5132	1.70409e-06	2.10465e-08	1.12534	5.68222	0.437532	0.125955	1.00264	1.33053		0.97241	1.03836	2.61449	0.801193	0.623334	0.580008	11.7084	3.08136	0.731531	1.42414
ENSG00000130813	SHFL	protein_coding	1.63683	1.79768	1.73954e-06	2.15992e-08	1.11798	1.14751	0.54202	0.213931	0.908757	0.888522	0.536148	0.293663	0.962895	0.955623	0.83595	0.676555	86.6029	155.719	99.2966	76.8001	82.7114
ENSG00000180616	SSTR2	protein_coding	1.87957	6.94638	2.63816e-06	3.29313e-08	1.63746	5.38941	0.00104644	1.54122e-05	1.35028	3.55375		0.00819405	1.26813	3.01727	0.198852	0.0362351	2.44759	16.8969	13.1055	8.59956	7.32267
ENSG00000099968	BCL2L13	protein_coding	1.34537	1.36902	2.64365e-06	3.31744e-08	1.12766	1.13598	0.22987	0.0259156	1.05159	1.05497	0.591071	0.352504	1.03959	1.04222	0.696632	0.472961	764.196	1045.82	867.758	805.866	796.617
ENSG00000081041	CXCL2	protein_coding	1.89663	4.87672	2.84883e-06	3.59373e-08	1.63775	3.65104	0.00139588	2.16651e-05	1.63106	3.62076	0.00180349	2.53316e-05	1.55754	3.28834	0.00585877	0.000136205	28.6483	139.663	104.56	103.718	94.0803
ENSG00000272941	AC083862.1	lncRNA	1.80693	4.81465	3.06395e-06	3.88534e-08	1.09457	1.49557	0.693916	0.389395	0.943595	0.754159		0.575745	0.913292	0.608236	0.625377	0.381296	3.48635	16.8588	5.24585	2.64046	2.13737
ENSG00000169554	ZEB2	protein_coding	1.84276	2.61414	3.63343e-06	4.63147e-08	1.4095	1.75111	0.0483263	0.00217997	1.3355	1.6107	0.109679	0.00982572	1.3654	1.66719	0.0738043	0.00543228	96.0284	251.449	168.448	154.918	160.426
ENSG00000020577	SAMD4A	protein_coding	1.73256	2.12219	3.78092e-06	4.84445e-08	1.85954	2.32856	1.33671e-07	7.06271e-10	1.83357	2.28613	4.29077e-07	1.70244e-09	1.96009	2.49411	7.83908e-09	2.22628e-11	229.719	487.963	535.469	525.76	573.322
ENSG00000101670	LIPG	protein_coding	1.85993	4.60567	3.93396e-06	5.06652e-08	1.13302	1.60683	0.595435	0.267928	1.28632	2.2363		0.0260296	1.14145	1.64229	0.490707	0.240735	5.30498	23.7661	8.28496	11.6122	8.45355
ENSG00000114737	CISH	protein_coding	1.83728	2.63465	4.10654e-06	5.3159e-08	1.33564	1.67724	0.138598	0.010536	1.21756	1.44953	0.28619	0.0832576	1.29723	1.60362	0.155713	0.0215968	15.0955	39.2194	24.9818	21.5357	23.8625
ENSG00000140332	TLE3	protein_coding	1.56291	1.68765	4.14169e-06	5.38876e-08	1.34974	1.42386	0.0103363	0.000267607	1.24741	1.29887	0.0942072	0.00734455	1.29161	1.35274	0.0373906	0.00189163	277.799	468.575	395.367	360.526	375.813
ENSG00000108691	CCL2	protein_coding	1.86852	3.03592	4.21867e-06	5.51679e-08	1.59134	2.33465	0.00297322	5.40014e-05	1.54554	2.22303	0.00718914	0.000154571	1.49901	2.11085	0.0135529	0.000435025	186.229	565.984	435.271	414.452	393.404
ENSG00000111424	VDR	protein_coding	1.67948	1.95259	4.98458e-06	6.55129e-08	1.39308	1.54306	0.0186547	0.000567983	1.51447	1.71502	0.00124202	1.5532e-05	1.52228	1.72613	0.000859469	1.20908e-05	153.282	298.781	236.13	262.394	264.405
ENSG00000153253	SCN3A	protein_coding	1.73019	6.27386	5.37131e-06	7.09505e-08	1.13372	1.97384	0.538369	0.209076	1.07239	1.5481		0.482557	0.974685	0.875621	0.904603	0.795687	3.29033	20.4236	6.42381	5.03358	2.87147
ENSG00000166341	DCHS1	protein_coding	1.79743	8.13827	6.06021e-06	8.04506e-08	1.29509	3.73398	0.180723	0.01677	1.32781	4.0178		0.00877406	1.33436	4.07376	0.0905066	0.00772163	2.19014	17.6037	8.06782	8.75112	8.88773
ENSG00000135378	PRRG4	protein_coding	1.71485	2.0366	6.30949e-06	8.44401e-08	1.37033	1.53773	0.0445098	0.00193726	1.0446	1.07013	0.821337	0.673095	1.11139	1.16658	0.559564	0.304857	39.8244	80.586	60.754	42.425	46.1761
ENSG00000171606	ZNF274	protein_coding	1.43758	1.4983	6.30949e-06	8.45932e-08	1.7949	1.90959	1.05885e-15	2.58751e-18	1.70373	1.80427	1.39693e-12	2.14534e-15	1.76579	1.87589	1.48077e-14	2.24937e-17	280.26	419.902	535.135	505.626	525.426
ENSG00000130517	PGPEP1	protein_coding	0.620132	0.561906	6.87171e-06	9.25849e-08	0.662313	0.609463	0.000310908	3.67562e-06	0.583261	0.520841	4.29077e-07	1.72585e-09	0.635239	0.579022	5.07304e-05	3.58507e-07	260.869	146.492	158.775	135.81	150.953
ENSG00000155629	PIK3AP1	protein_coding	1.73512	2.09974	8.17944e-06	1.10745e-07	1.08108	1.11985	0.742366	0.458479	1.12856	1.18887	0.492261	0.249544	1.03171	1.04849	0.889122	0.76692	62.0014	130.556	69.6477	73.9598	65.0681
ENSG00000140830	TXNL4B	protein_coding	1.34641	1.37369	8.99319e-06	1.22356e-07	1.24296	1.26186	0.00529516	0.000111911	1.23412	1.25232	0.00827153	0.000189337	1.224	1.24141	0.0109798	0.00033358	428.32	587.447	539.66	535.564	531.002
ENSG00000111912	NCOA7	protein_coding	1.77454	2.31115	9.30946e-06	1.27274e-07	1.30179	1.48358	0.170831	0.0151531	1.2265	1.35926	0.247099	0.0601155	1.22633	1.35898	0.250051	0.0602887	1117.12	2582.18	1657.59	1518.69	1518.26
ENSG00000107968	MAP3K8	protein_coding	1.81384	2.59479	1.08371e-05	1.48875e-07	1.30762	1.56715	0.189603	0.0180575	1.20834	1.37916	0.304862	0.0953516	1.14636	1.26447	0.478185	0.228769	148.598	385.632	232.916	205.008	187.772
ENSG00000198805	PNP	protein_coding	1.37316	1.40743	1.16653e-05	1.61023e-07	1.11899	1.12909	0.347019	0.0637854	1.08335	1.09036	0.425468	0.187141	1.04255	1.04612	0.710984	0.492538	1376.86	1937.11	1553.89	1500.47	1439.89
ENSG00000006062	MAP3K14	protein_coding	1.44812	1.51217	1.19017e-05	1.65072e-07	1.45388	1.51885	1.39198e-05	1.20434e-07	1.4163	1.47523	0.000110848	8.59291e-07	1.58157	1.66785	2.7734e-08	8.79223e-11	1833.05	2772.85	2785.12	2705.08	3058.28
ENSG00000146592	CREB5	protein_coding	1.8275	3.83568	1.31604e-05	1.83882e-07	2.13115	4.9699	1.24196e-08	5.65979e-11	2.23562	5.37168	1.46194e-09	3.20741e-12	2.24705	5.41462	8.81617e-10	2.32909e-12	19.5059	74.6799	96.7634	104.58	105.352
ENSG00000272512	AL645608.7	lncRNA	1.83126	4.6529	1.31604e-05	1.84268e-07	1.55113	3.46629	0.0068359	0.000155762	1.49952	3.24994	0.0160037	0.000483366	1.41813	2.9082	0.0459793	0.00262071	4.96704	22.7131	16.9009	15.829	14.1477
ENSG00000157551	KCNJ15	protein_coding	1.63643	8.20334	1.4857e-05	2.09005e-07	1.22897	3.6851	0.233844	0.0267034	0.966162	0.710685		0.704492	0.995314	1.05733	0.982959	0.958917	1.36114	11.0833	4.95303	0.956443	1.47304
ENSG00000073756	PTGS2	protein_coding	1.82609	3.31855	1.66636e-05	2.3552e-07	1.53168	2.42622	0.00983369	0.000252646	1.36043	1.93901	0.0991228	0.00824738	1.34735	1.90292	0.10708	0.0105016	99.0917	329.203	240.718	192.445	188.673
ENSG00000146278	PNRC1	protein_coding	1.54654	1.68132	1.70215e-05	2.41703e-07	1.66335	1.83118	2.85874e-07	1.58599e-09	1.57302	1.7151	1.30405e-05	7.91547e-08	1.51173	1.63681	0.000115401	9.75583e-07	430.223	723.437	788.058	737.979	704.164
ENSG00000125735	TNFSF14	protein_coding	1.7139	11.6337	1.96988e-05	2.81022e-07	1.50605	8.60745	0.00446977	8.88582e-05	1.18273	3.98876		0.102613	1.04624	1.9775	0.824045	0.657614	1.09848	12.5584	9.3218	4.28028	2.17468
ENSG00000134070	IRAK2	protein_coding	1.64482	1.91393	2.09584e-05	3.00375e-07	1.61047	1.863	9.15899e-05	9.25518e-07	1.56632	1.79801	0.000404792	3.84287e-06	1.62576	1.8856	7.12712e-05	5.60153e-07	448.243	857.53	834.725	805.541	844.983
ENSG00000124226	RNF114	protein_coding	1.20945	1.21582	2.47151e-05	3.55848e-07	1.18479	1.19039	0.000429689	5.36366e-06	1.14117	1.14545	0.0146671	0.000411694	1.17557	1.18089	0.000993195	1.43e-05	1026.34	1246.28	1220.21	1174.06	1210.7
ENSG00000215790	SLC35E2A	protein_coding	0.655825	0.610808	2.69882e-05	3.90359e-07	0.723896	0.687641	0.00412308	7.97875e-05	0.709251	0.671181	0.00196075	2.88219e-05	0.719433	0.682644	0.00305258	5.82653e-05	139.619	85.1753	95.7275	93.614	95.1345
ENSG00000157557	ETS2	protein_coding	1.37295	1.41065	2.79435e-05	4.06022e-07	1.25572	1.28065	0.0104932	0.00027444	1.2978	1.32722	0.00207787	3.09994e-05	1.3047	1.33485	0.00138006	2.12373e-05	1543.47	2178.04	1977.44	2049.16	2061.03
ENSG00000128342	LIF	protein_coding	1.32634	1.35297	3.35876e-05	4.90249e-07	1.63562	1.69071	4.86177e-16	1.12385e-18	1.6191	1.6726	3.97795e-15	5.81827e-18	1.85617	1.93334	1.5145e-25	1.00027e-28	796.298	1078.25	1347.3	1332.55	1540.56
ENSG00000180340	FZD2	protein_coding	0.74592	0.730405	3.50923e-05	5.14529e-07	0.814633	0.802874	0.014893	0.00042689	0.847185	0.837305	0.0711225	0.00435395	0.825548	0.814411	0.0238982	0.000983329	1569.69	1146.76	1260.71	1314.3	1279.03
ENSG00000163683	SMIM14	protein_coding	0.666373	0.625333	3.89135e-05	5.73126e-07	0.634023	0.589999	2.74626e-06	1.97703e-08	0.645159	0.602139	1.10819e-05	6.64558e-08	0.600085	0.553119	9.15112e-08	3.32416e-10	597.778	373.59	352.47	359.738	330.402
ENSG00000164430	CGAS	protein_coding	1.41691	1.4753	4.04962e-05	5.99112e-07	1.31662	1.36049	0.00419636	8.25912e-05	1.37784	1.43045	0.000435594	4.33237e-06	1.3739	1.42592	0.000441362	5.21787e-06	250.052	368.387	339.632	357.125	356.142
ENSG00000277511	AC116407.2	lncRNA	1.68867	4.85204	4.70359e-05	6.98968e-07	1.12945	1.70044	0.570863	0.243787	0.960135	0.816627		0.69486	1.00571	1.0529	0.982281	0.956326	5.85533	28.6239	10.0379	4.82455	6.25755
ENSG00000115009	CCL20	protein_coding	1.60817	76.1498	4.89968e-05	7.31344e-07	1.25837	31.2922	0.176412	0.0159955	1.33609	40.7911	0.0480513	0.0024247	1.32711	39.6412	0.0510458	0.00306184	0.237031	24.9895	10.2775	13.4242	12.9437
ENSG00000096968	JAK2	protein_coding	1.71804	2.21943	4.98941e-05	7.48033e-07	1.30604	1.49907	0.168365	0.0147782	1.16194	1.26039	0.407272	0.171003	1.17919	1.28861	0.360651	0.132648	145.108	322.484	217.825	183.145	187.213
ENSG00000276718	AC005840.4	lncRNA	1.55213	8.16048	5.37167e-05	8.08891e-07	1.06573	1.98047	0.742914	0.459787	0.967696	0.66754		0.699377	0.998001	1.09218	0.994203	0.981333	1.09848	8.83583	2.1439	0.736317	1.1741
ENSG00000167244	IGF2	protein_coding	1.77217	2.76207	5.59444e-05	8.46132e-07	1.07235	1.17434	0.799337	0.547746	0.961956	0.918196	0.862866	0.738228	0.871105	0.705927	0.48311	0.233789	10.5986	29.5952	12.5906	9.87383	7.59347
ENSG00000062194	GPBP1	protein_coding	1.37053	1.41092	6.13468e-05	9.31891e-07	1.40567	1.45029	1.31231e-05	1.12674e-07	1.37215	1.41272	0.000109821	8.35262e-07	1.40273	1.44699	2.01842e-05	1.34642e-07	1153.84	1628.67	1674.2	1630.96	1670.25
ENSG00000105708	ZNF14	protein_coding	1.57235	1.77565	6.21869e-05	9.4876e-07	1.51983	1.70384	0.000445231	5.64589e-06	1.44184	1.59844	0.00425682	7.65816e-05	1.52288	1.70791	0.00043708	5.06069e-06	68.0325	121.412	116.524	109.375	116.538
ENSG00000119630	PGF	protein_coding	1.7323	2.44675	6.37676e-05	9.77088e-07	1.39635	1.78282	0.060865	0.00305776	1.24603	1.49106	0.23375	0.0518305	1.35171	1.69609	0.0895541	0.00755304	22.7232	55.1445	40.149	33.5833	38.3212
ENSG00000245025	AC107959.1	lncRNA	1.72536	2.4026	6.73552e-05	1.03651e-06	1.48928	1.93482	0.0132909	0.000369558	1.35031	1.66677	0.0942072	0.00737178	1.44503	1.84904	0.0242302	0.00100339	35.4341	85.5551	68.866	59.1842	65.959
ENSG00000144802	NFKBIZ	protein_coding	1.7622	2.79892	6.80058e-05	1.05101e-06	1.27797	1.61458	0.266286	0.0346623	1.21317	1.46707	0.306478	0.0961313	1.21527	1.47194	0.303369	0.093186	71.2691	200.328	115.581	105.013	105.226
ENSG00000165655	ZNF503	protein_coding	1.45233	1.5299	7.11639e-05	1.10452e-06	1.16075	1.1873	0.326217	0.0532599	1.1195	1.13929	0.373557	0.144134	1.17261	1.20112	0.205225	0.0388446	222.641	340.132	264.002	253.264	267.41
ENSG00000163734	CXCL3	protein_coding	1.76025	3.64833	7.5956e-05	1.18391e-06	1.50402	2.70201	0.0156236	0.000452993	1.46411	2.56023	0.027989	0.0010521	1.43123	2.44422	0.0396414	0.00206284	21.788	79.5473	58.9375	55.7975	53.2603
ENSG00000155324	GRAMD2B	protein_coding	1.67816	2.16244	7.68149e-05	1.20237e-06	1.58162	1.99714	0.00113488	1.71645e-05	1.44126	1.76156	0.0195276	0.000651207	1.38511	1.66726	0.0432619	0.00240867	25.3749	54.8345	50.6291	44.6905	42.2206
ENSG00000163435	ELF3	protein_coding	0.594997	0.47553	7.70189e-05	1.21065e-06	0.862105	0.813023	0.486536	0.164749	0.754946	0.673477	0.101258	0.0085166	0.73172	0.643935	0.0554509	0.00346522	912.467	433.821	741.708	614.519	587.393
ENSG00000173575	CHD2	protein_coding	1.29309	1.31329	8.95809e-05	1.41403e-06	1.39906	1.42725	5.28622e-08	2.61849e-10	1.34908	1.37345	3.38406e-06	1.80661e-08	1.36122	1.38652	1.36882e-06	6.59958e-09	1129.45	1483.52	1612.33	1551.58	1566.49
ENSG00000105204	DYRK1B	protein_coding	0.719242	0.694794	9.23121e-05	1.46324e-06	0.849985	0.836285	0.175866	0.0159012	0.811118	0.794195	0.042201	0.0019721	0.829332	0.813916	0.0746695	0.00556452	342.016	237.248	285.644	271.378	278.298
ENSG00000145365	TIFA	protein_coding	1.57364	1.78942	9.95208e-05	1.58408e-06	1.53612	1.73663	0.000429689	5.35904e-06	1.38365	1.52599	0.0188409	0.000610393	1.53764	1.73867	0.00043708	5.08064e-06	83.2732	148.996	144.658	127.046	144.504
ENSG00000169242	EFNA1	protein_coding	1.732	2.89776	0.000104889	1.67645e-06	2.14098	4.12345	7.47756e-09	3.16071e-11	1.99397	3.67168	4.3089e-07	1.76465e-09	2.29246	4.60103	2.00676e-10	4.63883e-13	186.72	541.009	769.833	685.493	858.878
ENSG00000127325	BEST3	protein_coding	1.68984	2.38751	0.000122203	1.96125e-06	1.71809	2.43915	8.52479e-05	8.4454e-07	1.5694	2.15082	0.00278141	4.47499e-05	1.73152	2.46484	7.29187e-05	5.77917e-07	16.9028	40.5301	41.3936	36.5052	41.7914
ENSG00000109320	NFKB1	protein_coding	1.42306	1.49091	0.000126927	2.04546e-06	1.35174	1.40705	0.00277659	4.96967e-05	1.36474	1.4223	0.00194193	2.84032e-05	1.38183	1.44235	0.000933514	1.33174e-05	699.421	1043.34	984.575	995.31	1009.37
ENSG00000265972	TXNIP	protein_coding	1.69682	8.01134	0.000167014	2.70249e-06	1.60221	7.07351	0.00175434	2.8735e-05	1.47263	5.84046		0.000574828	1.58484	6.90683	0.00246678	4.36627e-05	1.86084	15.1062	13.346	10.963	13.0283
ENSG00000143067	ZNF697	protein_coding	1.57632	1.81964	0.000192507	3.13075e-06	1.4017	1.56766	0.0183104	0.000553871	1.58546	1.8324	0.000264991	2.26736e-06	1.50237	1.71209	0.00182226	3.03153e-05	91.7738	167.27	144.104	168.484	157.352
ENSG00000174136	RGMB	protein_coding	1.46744	1.57101	0.000192507	3.14043e-06	1.39712	1.48398	0.00268977	4.79555e-05	1.42607	1.51969	0.00125108	1.58816e-05	1.37027	1.45095	0.00568156	0.000129459	203.344	319.973	302.34	309.592	295.597
ENSG00000055332	EIF2AK2	protein_coding	1.66505	2.13075	0.000216696	3.54934e-06	1.19247	1.30793	0.412242	0.109501	1.11583	1.18317	0.558961	0.31905	1.0765	1.12024	0.719308	0.502776	1894.42	4037.09	2478.14	2241.75	2122.42
ENSG00000067066	SP100	protein_coding	1.29517	1.31601	0.000221437	3.64162e-06	0.940893	0.937072	0.607406	0.282221	0.902052	0.895766	0.264559	0.0697481	0.885286	0.877988	0.189938	0.0321234	500.231	658.842	468.973	448.54	439.219
ENSG00000122641	INHBA	protein_coding	1.70595	4.77762	0.000226741	3.74383e-06	1.74193	4.94421	0.000146163	1.5542e-06	1.43461	3.37628	0.0396185	0.0017587	1.69838	4.72012	0.000406008	4.53175e-06	4.06964	19.3184	20.0531	13.6519	19.0699
ENSG00000196639	HRH1	protein_coding	1.42512	1.50563	0.000236557	3.92153e-06	1.43607	1.51848	0.000198302	2.1872e-06	1.52722	1.62682	4.8261e-06	2.71764e-08	1.44145	1.52486	0.000182941	1.69726e-06	125.07	188.342	189.936	203.494	190.865
ENSG00000116514	RNF19B	protein_coding	1.44226	1.52715	0.000260817	4.34092e-06	1.18038	1.21283	0.27942	0.0380196	1.18015	1.21255	0.207131	0.0382912	1.19604	1.23142	0.167875	0.0250744	403.55	615.73	488.998	488.831	496.835
ENSG00000185404	SP140L	protein_coding	1.44205	1.53179	0.00031315	5.2326e-06	1.26091	1.31426	0.0761201	0.00413254	1.19188	1.23173	0.190509	0.0307661	1.22843	1.27545	0.110141	0.0110643	99.4821	152.401	130.739	122.46	126.625
ENSG00000117036	ETV3	protein_coding	1.61674	1.96757	0.000313173	5.25367e-06	1.38112	1.58393	0.0488533	0.00221342	1.28055	1.42523	0.153283	0.0191447	1.2738	1.4147	0.156682	0.0218646	397.164	782.005	629.567	566.498	562.271
ENSG00000188385	JAKMIP3	protein_coding	1.60331	1.89303	0.000322535	5.43204e-06	1.23919	1.34701	0.285494	0.0397898	0.998028	0.998763	0.992908	0.984993	1.08045	1.11679	0.686828	0.459791	79.7799	151.788	107.999	80.1276	89.2564
ENSG00000152137	HSPB8	protein_coding	1.48559	1.61492	0.000337638	5.70869e-06	1.46201	1.5843	0.000926448	1.31554e-05	1.30825	1.38768	0.0441823	0.00211315	1.32965	1.4149	0.0260692	0.00110709	212.402	342.444	335.963	294.211	300.073
ENSG00000136997	MYC	protein_coding	1.37234	1.42179	0.000339982	5.77078e-06	1.36591	1.4144	0.000593242	7.87541e-06	1.38964	1.44167	0.000276998	2.41061e-06	1.30896	1.34915	0.00521137	0.000114577	2281.85	3244.14	3227.31	3289.35	3078.74
ENSG00000075426	FOSL2	protein_coding	1.43646	1.52407	0.000383793	6.53977e-06	1.36499	1.4366	0.00523361	0.000107514	1.42584	1.51103	0.000896	1.00388e-05	1.55543	1.6709	6.57993e-06	3.78082e-08	2229.72	3399.03	3204.01	3369.94	3726.62
ENSG00000181026	AEN	protein_coding	1.20217	1.20962	0.000426849	7.30163e-06	1.1444	1.14967	0.0284927	0.00101572	1.16436	1.17037	0.00897247	0.000208662	1.23319	1.24183	4.35172e-05	3.04658e-07	1473.47	1782.69	1694.28	1724.42	1830.92
ENSG00000105642	KCNN1	protein_coding	1.67106	2.29826	0.000462505	7.94209e-06	1.09678	1.1963	0.720573	0.425645	0.840219	0.69053	0.362647	0.134806	0.988562	0.986069	0.966705	0.921118	15.075	34.2997	17.8203	10.2003	14.7814
ENSG00000179715	PCED1B	protein_coding	0.739747	0.717631	0.00048264	8.31972e-06	0.776738	0.757348	0.00762149	0.000181649	0.758188	0.737423	0.00260689	4.15608e-05	0.748346	0.726871	0.00119135	1.77038e-05	1205.36	864.948	912.842	888.644	876.179
ENSG00000143333	RGS16	protein_coding	1.66509	3.78288	0.000567719	9.86131e-06	1.43247	2.83473	0.0427467	0.00181839	1.27562	2.20241	0.199462	0.0343597	1.36242	2.55353	0.0874769	0.00725652	5.09473	19.3459	14.5033	11.2482	13.1567
ENSG00000220323	H2BC19P	transcribed_unprocessed_pseudogene	1.54654	1.81409	0.000567719	9.86114e-06	1.91567	2.37546	7.10781e-09	2.94756e-11	2.03367	2.55774	1.80529e-10	3.56463e-13	1.62834	1.93757	8.59719e-05	6.98404e-07	65.0381	118.198	154.715	166.542	126.055
ENSG00000198369	SPRED2	protein_coding	1.61394	2.01873	0.000589817	1.02841e-05	1.37355	1.60281	0.0664794	0.00345108	1.2446	1.38828	0.217813	0.0438367	1.24361	1.38667	0.217023	0.0445995	650.778	1314.08	1043.37	903.719	902.594
ENSG00000262454	MIR193BHG	lncRNA	0.625396	0.517986	0.000646687	1.13184e-05	0.624632	0.517231	0.000766367	1.05786e-05	0.637524	0.532837	0.00180349	2.50533e-05	0.613899	0.504281	0.00043439	4.96331e-06	282.791	146.462	146.192	150.588	142.576
ENSG00000004975	DVL2	protein_coding	0.802191	0.793318	0.00067256	1.18157e-05	0.792623	0.783393	0.000302698	3.54036e-06	0.805457	0.796748	0.00124953	1.57174e-05	0.829639	0.821935	0.00732193	0.000183278	590.574	468.417	462.66	470.378	485.082
ENSG00000268621	IGFL2-AS1	lncRNA	0.621076	0.503941	0.000687441	1.21225e-05	0.721251	0.629767	0.0546251	0.00259398	0.640414	0.528114	0.00260689	4.14567e-05	0.59116	0.46755	0.000154391	1.36754e-06	174.838	88.0918	110.111	92.3939	81.6944
ENSG00000005882	PDK2	protein_coding	0.742769	0.720672	0.000693633	1.22775e-05	0.829935	0.814935	0.0914862	0.00543201	0.798227	0.78068	0.0233643	0.000814538	0.805975	0.789055	0.0295501	0.00132518	273.203	196.55	222.3	212.859	214.994
ENSG00000121858	TNFSF10	protein_coding	1.4448	4.85702	0.000711064	1.2633e-05	0.970599	0.765285	0.892128	0.713714	0.899253	0.156181		0.187317	0.89757	0.154033	0.423284	0.180289	1.81814	9.06239	1.43026	0.244151	0.222424
ENSG00000141448	GATA6	protein_coding	1.52089	1.74759	0.000720315	1.28449e-05	1.67477	1.96617	7.7426e-06	6.18753e-08	1.62029	1.88877	5.92107e-05	4.33017e-07	1.75101	2.07456	8.28159e-07	3.71936e-09	48.9985	85.3872	96.1679	92.2931	101.108
ENSG00000106003	LFNG	protein_coding	0.678462	0.626634	0.000727232	1.30228e-05	0.770568	0.732773	0.059869	0.00296162	0.734872	0.69176	0.0158366	0.000470211	0.702043	0.654108	0.00318035	6.17544e-05	126.069	78.833	92.265	87.0682	82.4414
ENSG00000162496	DHRS3	protein_coding	0.646249	0.564555	0.000727232	1.30643e-05	0.690421	0.616522	0.00870876	0.000214566	0.625319	0.540261	0.000310527	2.75791e-06	0.65517	0.575019	0.00150326	2.40267e-05	1136.88	641.695	700.728	614.08	653.65
ENSG00000120709	FAM53C	protein_coding	1.38841	1.45477	0.000794238	1.43205e-05	1.56245	1.66278	5.82943e-07	3.34959e-09	1.48289	1.5674	2.70833e-05	1.81876e-07	1.63902	1.75502	1.8392e-08	5.70915e-11	646.175	940.814	1075.39	1013.67	1134.95
ENSG00000283525	AC005622.1	transcribed_unprocessed_pseudogene	1.48364	5.30243	0.000795181	1.439e-05	1.0579	1.53763	0.788751	0.528052	0.969088	0.775412		0.722795	0.910689	0.28538	0.543439	0.288643	2.5621	13.1572	3.81592	1.92297	0.69436
ENSG00000128422	KRT17	protein_coding	1.60647	4.02345	0.000938438	1.70445e-05	1.24603	2.23237	0.301299	0.044619	1.0079	1.0811		0.942228	0.893076	0.531877	0.550183	0.294986	4.96194	19.7135	10.9071	5.30159	2.60889
ENSG00000160710	ADAR	protein_coding	1.45682	1.57169	0.000957089	1.74464e-05	1.10752	1.1313	0.570863	0.243804	1.05269	1.06407	0.746118	0.557916	1.03596	1.04368	0.842097	0.686815	4252.08	6683.58	4810.85	4524.95	4438.2
ENSG00000119698	PPP4R4	protein_coding	1.55038	7.91837	0.000989279	1.80986e-05	1.19452	3.57777	0.37117	0.0781123	1.12371	2.70505		0.245155	1.38139	5.82098	0.0321905	0.00152576	1.22956	10.5376	4.78588	3.61337	7.70259
ENSG00000134215	VAV3	protein_coding	0.627807	0.509851	0.0010208	1.87426e-05	0.735859	0.647967	0.0820346	0.00458366	0.685599	0.583568	0.0162596	0.000497866	0.709849	0.614594	0.0326108	0.00155074	112.201	57.3253	72.8925	65.6551	68.952
ENSG00000173391	OLR1	protein_coding	1.52544	23.8145	0.00109053	2.0095e-05	1.35577	16.3695	0.0464742	0.00205345	1.30752	14.3267		0.00649512	1.40292	18.3668	0.0175707	0.000620853	0.518469	12.8162	8.8194	7.73295	9.86367
ENSG00000117394	SLC2A1	protein_coding	0.801146	0.791412	0.00111769	2.06692e-05	0.813457	0.804269	0.00379701	7.17221e-05	0.835965	0.827778	0.0180417	0.000567348	0.829373	0.82089	0.0106676	0.000318946	2203.66	1744.31	1772.7	1824.33	1809.39
ENSG00000261716	H2BC20P	transcribed_unprocessed_pseudogene	1.50144	1.69928	0.00114281	2.12094e-05	1.68205	1.95519	5.94153e-06	4.47351e-08	1.649	1.90822	2.22186e-05	1.46239e-07	1.57739	1.80639	0.000182941	1.70364e-06	84.9792	145.115	166.884	162.859	154.132
ENSG00000112763	BTN2A1	protein_coding	1.35554	1.40597	0.00115018	2.14221e-05	1.22798	1.25957	0.0766675	0.00417238	1.168	1.19113	0.190168	0.0306377	1.27173	1.30962	0.0208279	0.000786841	343.339	482.634	432.291	408.972	449.742
ENSG00000135604	STX11	protein_coding	1.62233	2.40777	0.0011774	2.2041e-05	1.47926	2.08681	0.0193834	0.000602972	1.45185	2.02615	0.0288914	0.00109869	1.56475	2.276	0.00407912	8.54027e-05	15.7701	38.1636	33.1407	32.118	36.042
ENSG00000258343	AC090001.1	lncRNA	1.59051	3.48169	0.0011774	2.20846e-05	1.14398	1.61994	0.541955	0.213618	0.977971	0.932527		0.835433	0.994126	1.00396	0.982281	0.95626	5.18361	17.9269	8.33713	4.78345	5.08643
ENSG00000165030	NFIL3	protein_coding	1.37975	1.44457	0.00118937	2.23875e-05	1.35429	1.41443	0.00340367	6.28115e-05	1.21256	1.24858	0.119538	0.0115032	1.33599	1.39296	0.00577054	0.000133183	176.342	254.728	249.509	220.108	245.635
ENSG00000167034	NKX3-1	protein_coding	1.51119	1.7087	0.00120172	2.26994e-05	1.30608	1.41878	0.099585	0.00621543	1.26838	1.36637	0.135742	0.0149104	1.35572	1.48816	0.0360908	0.00180681	191.006	327.104	271.636	261.557	284.941
ENSG00000109046	WSB1	protein_coding	1.22846	1.24079	0.0012239	2.31992e-05	1.1914	1.20164	0.0115284	0.00031197	1.18876	1.19886	0.013599	0.000373937	1.19742	1.208	0.00800135	0.000207155	910.91	1129.57	1093.88	1091.42	1099.72
ENSG00000132510	KDM6B	protein_coding	1.57563	2.05593	0.00126045	2.39753e-05	2.51948	4.04673	3.25402e-15	8.16676e-18	2.59069	4.20695	6.56826e-16	8.23102e-19	2.78714	4.65476	1.56765e-18	1.44951e-21	262.904	540.563	1064.12	1106.22	1223.97
ENSG00000161638	ITGA5	protein_coding	1.46334	1.59495	0.00133761	2.55313e-05	1.244	1.30858	0.175045	0.0158154	1.17916	1.22552	0.262514	0.068633	1.16333	1.20536	0.306177	0.0946173	939.464	1498.32	1229.3	1151.18	1132.5
ENSG00000185215	TNFAIP2	protein_coding	1.22894	1.24129	0.00134594	2.57793e-05	1.08286	1.0871	0.40618	0.104428	1.05491	1.05769	0.51807	0.275781	1.13202	1.13889	0.111603	0.0113908	3680.19	4568.35	4000.88	3892.35	4192
ENSG00000130164	LDLR	protein_coding	1.35976	1.41331	0.00135487	2.60397e-05	1.3079	1.35299	0.00938753	0.000238703	1.29379	1.33663	0.0148184	0.000423725	1.29743	1.34085	0.011874	0.000365451	1131.07	1598.93	1530.74	1512.26	1517.25
ENSG00000142867	BCL10	protein_coding	1.36446	1.42281	0.00151127	2.91455e-05	1.29826	1.3455	0.0153804	0.000444926	1.3061	1.35464	0.0123626	0.000327635	1.3606	1.41818	0.00196964	3.31721e-05	263.453	374.618	354.336	356.692	373.754
ENSG00000077264	PAK3	protein_coding	1.60458	3.63809	0.0015686	3.03546e-05	1.34964	2.54961	0.11682	0.00799323	1.03523	1.20718		0.757131	1.26464	2.19248	0.2026	0.0374668	4.49084	16.6067	11.6139	5.47986	10.1268
ENSG00000163121	NEURL3	protein_coding	1.62328	3.98504	0.00159699	3.10094e-05	1.75404	4.60021	0.000128564	1.3416e-06	1.54292	3.60702	0.00836167	0.000192011	1.90314	5.30867	5.61663e-06	3.07893e-08	5.97677	23.7065	27.3269	21.4844	31.5951
ENSG00000173559	NABP1	protein_coding	1.47944	1.65054	0.0016197	3.15574e-05	1.57764	1.78818	0.000117552	1.21892e-06	1.72505	1.99743	1.30404e-06	6.29419e-09	1.66481	1.9115	9.45076e-06	5.68007e-08	235.159	388.766	421.224	470.367	450.139
ENSG00000124549	BTN2A3P	transcribed_unprocessed_pseudogene	1.55382	1.94825	0.00185348	3.62347e-05	1.51483	1.88166	0.0048078	9.65307e-05	1.38213	1.6611	0.049161	0.00252744	1.63657	2.0829	0.000316565	3.36616e-06	22.9492	45.0782	43.4851	38.4038	48.0572
ENSG00000104447	TRPS1	protein_coding	1.60895	3.04031	0.00206791	4.05634e-05	1.54911	2.83506	0.00686325	0.000158651	1.1807	1.65607	0.381824	0.151021	1.42828	2.45366	0.0398799	0.00209395	6.04335	18.0713	16.8541	9.89785	14.4996
ENSG00000115271	GCA	protein_coding	1.471	1.62862	0.00207455	4.08505e-05	1.3287	1.43664	0.0542609	0.00256066	1.18224	1.2419	0.277121	0.0770523	1.24696	1.32774	0.148031	0.0194363	100.469	163.445	144.142	124.691	132.973
ENSG00000223653	AL078459.1	lncRNA	1.41547	10.5024	0.00207455	4.09676e-05	1.11854	3.80481	0.502786	0.179351	1.02651	1.76391		0.751721	1.0543	2.37344	0.734479	0.524143	0.83921	8.55739	3.1089	1.42937	2.01234
ENSG00000104490	NCALD	protein_coding	1.49009	1.67653	0.00237583	4.70741e-05	1.36505	1.50199	0.0378481	0.00151982	1.10956	1.15201	0.536402	0.294453	1.12854	1.17803	0.469544	0.22198	65.0459	108.735	97.4443	74.8233	76.1822
ENSG00000056558	TRAF1	protein_coding	1.60674	2.91592	0.00238113	4.74936e-05	1.48887	2.50941	0.020103	0.000639959	1.52156	2.6206	0.0121373	0.000317766	1.69225	3.2194	0.000521788	6.40991e-06	176.292	513.751	442.103	461.663	567.305
ENSG00000107864	CPEB3	protein_coding	1.60061	2.42945	0.00238113	4.73404e-05	1.39118	1.9378	0.0791749	0.00436113	1.27151	1.66048	0.20747	0.038417	1.33642	1.81101	0.117102	0.0123359	12.4258	30.1224	24.0833	20.562	22.4893
ENSG00000197943	PLCG2	protein_coding	1.43412	1.5438	0.00238227	4.76738e-05	1.14706	1.18365	0.436778	0.125156	0.94885	0.938065	0.748853	0.562132	1.06489	1.0817	0.705073	0.484066	96.939	150.207	115.142	91.2057	105.185
ENSG00000204138	PHACTR4	protein_coding	1.19401	1.20192	0.00259728	5.21479e-05	1.01615	1.01679	0.892712	0.715886	0.95818	0.95662	0.57376	0.333413	0.937878	0.935574	0.37955	0.146621	1155.94	1389.64	1175.51	1106.14	1081.63
ENSG00000120616	EPC1	protein_coding	1.45907	1.61658	0.00262459	5.28697e-05	1.71714	1.97903	1.08811e-06	6.82719e-09	1.73966	2.01117	6.70102e-07	2.94033e-09	1.74545	2.01937	5.48778e-07	2.35589e-09	397.428	642.939	787.188	800.004	803.014
ENSG00000179094	PER1	protein_coding	1.41151	1.54082	0.0027122	5.48137e-05	2.75863	3.37621	6.27096e-31	5.79839e-34	2.5132	3.03453	6.93584e-25	3.5506e-28	2.80709	3.44397	1.25271e-31	4.13681e-35	124.802	192.586	422.034	379.148	430.474
ENSG00000164236	ANKRD33B	protein_coding	1.54541	1.89278	0.00275178	5.57953e-05	1.3376	1.53927	0.108691	0.00709242	1.32721	1.522	0.10297	0.00878794	1.37073	1.5946	0.0558609	0.00351044	620.349	1174.79	955.383	944.671	989.746
ENSG00000204516	MICB	protein_coding	1.45535	1.60795	0.00289465	5.90558e-05	1.43194	1.57589	0.00550703	0.000119663	1.40477	1.53913	0.0108218	0.00027383	1.41624	1.55462	0.00755779	0.000193082	140.518	226.067	221.604	216.323	218.744
ENSG00000239521	CASTOR3	protein_coding	0.645448	0.530902	0.00289465	5.90745e-05	0.697284	0.596144	0.0265556	0.0009243	0.641133	0.52568	0.0027889	4.50744e-05	0.629537	0.511379	0.00140136	2.16576e-05	263.254	139.751	156.892	138.405	134.567
ENSG00000142677	IL22RA1	protein_coding	1.52006	1.77835	0.00295915	6.05863e-05	1.24312	1.36213	0.280092	0.038232	1.17715	1.26453	0.343393	0.121396	1.06697	1.10242	0.745378	0.5396	47.4933	84.5994	64.791	60.1623	52.2875
ENSG00000274070	CASTOR2	protein_coding	0.734078	0.702747	0.00299269	6.14707e-05	0.855605	0.837345	0.293386	0.0422908	0.758635	0.729827	0.0124935	0.000334402	0.714801	0.681657	0.000933514	1.32882e-05	706.834	496.485	591.619	515.694	481.981
ENSG00000164342	TLR3	protein_coding	1.58706	2.77503	0.00307747	6.34363e-05	1.22293	1.65954	0.37663	0.080847	1.11204	1.33466	0.595058	0.356376	1.09984	1.30018	0.647386	0.408533	13.1703	36.9237	22.0755	17.7667	17.1885
ENSG00000275620	AL121827.2	lncRNA	0.635161	0.328429	0.00307747	6.36186e-05	0.782276	0.596691	0.256158	0.0320879	0.682514	0.417952		0.000808519	0.699548	0.449133	0.0354066	0.00175151	18.3905	6.0192	10.98	7.66396	8.19877
ENSG00000171617	ENC1	protein_coding	1.36698	1.4322	0.00311532	6.46066e-05	1.19061	1.2227	0.229857	0.0258989	1.20627	1.24116	0.143092	0.0166387	1.19481	1.22765	0.16081	0.0230366	740.342	1061.26	906.015	919.686	909.857
ENSG00000198408	OGA	protein_coding	1.35572	1.41581	0.00326763	6.79812e-05	1.42253	1.49542	0.000327535	3.93709e-06	1.3961	1.46388	0.00103586	1.25015e-05	1.39009	1.4567	0.00110226	1.61616e-05	2236.72	3166.89	3345	3274.57	3258.17
ENSG00000163739	CXCL1	protein_coding	1.56968	3.76835	0.00351717	7.3405e-05	1.37321	2.74819	0.0895615	0.00527041	1.38921	2.82864	0.0656936	0.003829	1.46172	3.19783	0.0217965	0.000842148	23.0261	86.9058	63.3846	65.2447	73.6543
ENSG00000167550	RHEBL1	protein_coding	1.57793	2.18485	0.00388631	8.13658e-05	1.17336	1.34332	0.49018	0.167923	0.886469	0.787881	0.540693	0.299528	0.952849	0.913848	0.836517	0.677396	37.5835	81.7513	50.2578	29.4373	34.1295
ENSG00000095794	CREM	protein_coding	1.30636	1.3435	0.00391228	8.21679e-05	1.26545	1.29733	0.0174875	0.000515234	1.25704	1.28789	0.021764	0.000746476	1.13057	1.14616	0.269425	0.0716224	323.354	434.234	419.295	416.365	370.186
ENSG00000196387	ZNF140	protein_coding	1.39889	1.49773	0.00394573	8.31311e-05	1.48346	1.6051	0.000302698	3.55857e-06	1.57426	1.72115	1.49915e-05	9.319e-08	1.58903	1.74004	8.47472e-06	4.98151e-08	232.275	348.163	373.064	400.027	404.32
ENSG00000187134	AKR1C1	protein_coding	0.694804	0.637159	0.0040342	8.52615e-05	0.768224	0.722092	0.0798769	0.00443145	0.72403	0.670771	0.0161847	0.000492382	0.624268	0.557213	5.18341e-05	3.6973e-07	7096.83	4521.62	5124.3	4760.23	3954.22
ENSG00000117226	GBP3	protein_coding	1.57749	2.42449	0.00424935	9.00893e-05	1.14127	1.34776	0.583915	0.256844	1.32416	1.78976	0.14053	0.0159296	1.20414	1.49853	0.32986	0.110876	18.0777	44.1701	24.5551	32.5423	27.3203
ENSG00000100867	DHRS2	protein_coding	1.55467	2.18458	0.00432392	9.19557e-05	1.8227	2.78332	1.13483e-05	9.50515e-08	1.53414	2.13978	0.00696654	0.000147747	1.7264	2.566	0.000141409	1.23281e-06	35.1593	76.3051	97.1753	74.7355	89.6591
ENSG00000155158	TTC39B	protein_coding	1.4713	1.65764	0.00453877	9.68246e-05	1.22668	1.31678	0.286909	0.0405323	1.08624	1.12282	0.640746	0.410529	1.14221	1.20022	0.427837	0.184235	50.9188	84.4083	67.1024	57.2751	61.0584
ENSG00000125637	PSD4	protein_coding	0.695947	0.638741	0.0048097	0.000102922	0.716403	0.662463	0.0123958	0.000340425	0.68989	0.631794	0.00385898	6.83983e-05	0.613703	0.544537	2.63285e-05	1.79105e-07	269.953	172.481	178.854	170.662	147.191
ENSG00000258655	ARHGAP5-AS1	lncRNA	0.662871	0.564506	0.00482877	0.000103649	0.70016	0.612065	0.0221657	0.000724656	0.775341	0.707192	0.138458	0.0154618	0.704035	0.616988	0.0222599	0.000871886	90.3359	51.0904	55.3598	63.9269	55.6865
ENSG00000166473	PKD1L2	polymorphic_pseudogene	0.702724	0.649581	0.00490162	0.000105537	0.725328	0.676419	0.0136331	0.000379972	0.785473	0.746527	0.0935777	0.00723079	0.729829	0.681661	0.0148062	0.00048699	113.7	73.9697	76.9741	85.0053	77.8844
ENSG00000158691	ZSCAN12	protein_coding	1.52185	1.90827	0.00500745	0.000108146	1.61772	2.08119	0.000655408	8.87382e-06	1.66374	2.16515	0.000291763	2.56044e-06	1.69741	2.22644	0.000117926	1.00472e-06	62.8695	120.323	131.308	136.603	140.3
ENSG00000107731	UNC5B	protein_coding	1.55967	2.33692	0.00504751	0.000109344	1.46675	2.11768	0.0249445	0.000856691	1.36265	1.87586	0.0932395	0.00719378	1.49838	2.19096	0.0134746	0.000428953	13.8723	32.2722	29.173	25.8203	30.1734
ENSG00000272886	DCP1A	protein_coding	1.31257	1.35416	0.00507074	0.000110183	1.26227	1.29676	0.0265508	0.000922378	1.23939	1.27075	0.0462608	0.00228653	1.19815	1.22394	0.106156	0.0102409	391.696	530.673	508.223	498.011	479.422
ENSG00000163053	SLC16A14	protein_coding	1.55048	2.27379	0.0051112	0.000111399	1.7398	2.71549	9.56183e-05	9.7254e-07	1.93986	3.18928	9.09228e-07	4.32206e-09	1.83451	2.9376	1.24074e-05	7.78485e-08	20.1913	45.9122	54.8546	64.5	59.0787
ENSG00000069399	BCL3	protein_coding	1.28069	1.31033	0.00513209	0.000112533	1.41162	1.45646	8.35252e-06	6.73012e-08	1.34125	1.37781	0.000438341	4.39174e-06	1.39177	1.43425	3.28015e-05	2.27472e-07	752.406	985.051	1095.15	1035.71	1078.64
ENSG00000280007	AC008079.1	lncRNA	1.42594	7.77037	0.00513209	0.000112453	1.21346	4.44486	0.261488	0.0336424	1.04182	1.7938		0.64805	1.12419	3.07861	0.441596	0.195837	1.03183	8.33415	4.7639	1.92204	3.27415
ENSG00000183508	TENT5C	protein_coding	1.56717	2.56461	0.00513294	0.00011289	1.25534	1.70785	0.319689	0.0506546	1.25108	1.69643	0.237641	0.0542052	1.187	1.52368	0.372106	0.140624	11.1888	28.8958	19.2398	19.0513	17.317
ENSG00000153714	LURAP1L	protein_coding	0.714596	0.664998	0.0053605	0.000118249	1.03914	1.0463	0.864769	0.65425	1.04436	1.05255	0.782886	0.612684	1.05503	1.06524	0.73963	0.531727	212.783	141.573	222.734	224.054	226.995
ENSG00000168795	ZBTB5	protein_coding	1.28846	1.32283	0.00538882	0.00011923	1.4721	1.5293	5.5191e-07	3.13482e-09	1.47722	1.5351	5.30818e-07	2.29035e-09	1.46952	1.52638	8.28159e-07	3.6832e-09	289.63	384.451	444.49	446.291	443.305
ENSG00000125843	AP5S1	protein_coding	0.762139	0.739654	0.00544131	0.00012075	0.721371	0.695565	0.000318104	3.78171e-06	0.731907	0.706943	0.000896	9.91733e-06	0.761283	0.738769	0.00496295	0.00010702	349.031	257.838	242.515	246.478	257.946
ENSG00000271646	AC099343.4	lncRNA	1.56153	2.49937	0.00557964	0.000124189	1.15716	1.44951	0.538019	0.20871	1.06718	1.20852	0.757213	0.575165	1.09523	1.28543	0.665705	0.43317	7.50994	18.827	10.9136	9.09039	9.69647
ENSG00000120889	TNFRSF10B	protein_coding	1.32433	1.37224	0.00581634	0.000129841	1.21302	1.24327	0.121565	0.00852666	1.21673	1.24754	0.0955402	0.00754253	1.25071	1.28679	0.0422206	0.00230689	2647.03	3632.85	3291.39	3302.61	3406.78
ENSG00000179820	MYADM	protein_coding	0.791096	0.776375	0.0060038	0.000134422	0.794832	0.780343	0.00762149	0.000181716	0.776982	0.76141	0.00251368	3.91556e-05	0.752371	0.735359	0.000331556	3.54746e-06	3981.37	3090.19	3106.15	3030.7	2927.12
ENSG00000131943	C19orf12	protein_coding	1.16225	1.16743	0.00603719	0.000135569	1.0137	1.01417	0.89939	0.731533	1.00399	1.00415	0.961355	0.920185	0.997695	0.997673	0.981859	0.953651	783.923	914.99	794.826	786.716	782.141
ENSG00000130544	ZNF557	protein_coding	1.32939	1.38988	0.00620689	0.000139789	1.63423	1.74898	5.14549e-09	2.07301e-11	1.62968	1.7437	9.55866e-09	2.79616e-11	1.71218	1.84089	8.36297e-11	1.82272e-13	120.626	167.801	211.096	210.476	222.209
ENSG00000155287	SLC25A28	protein_coding	1.3488	1.41156	0.00639484	0.000144445	1.20991	1.24674	0.174246	0.0157087	1.11823	1.1389	0.390285	0.157984	1.08066	1.09493	0.580114	0.32742	238.377	336.06	296.767	271.123	260.52
ENSG00000083799	CYLD	protein_coding	1.35741	1.42744	0.00647484	0.000146679	1.23303	1.27736	0.127676	0.00930944	1.30756	1.36705	0.0241352	0.000861342	1.33908	1.40512	0.00986468	0.00028246	372.735	532.464	476.469	509.92	523.857
ENSG00000106415	GLCCI1	protein_coding	1.55475	2.33252	0.00662275	0.000150467	1.29771	1.69455	0.227053	0.0252489	1.17807	1.4113	0.392225	0.159512	1.16982	1.39235	0.420226	0.178167	35.9779	84.3194	61.3073	51.0117	50.2277
ENSG00000055483	USP36	protein_coding	1.19398	1.20363	0.00665248	0.000151582	1.27745	1.29148	1.70018e-05	1.48222e-07	1.24094	1.25303	0.000404792	3.72136e-06	1.32775	1.34448	2.64635e-07	1.11859e-09	1106.21	1331.97	1429.32	1386.59	1488.14
ENSG00000002549	LAP3	protein_coding	1.22528	1.23963	0.00677787	0.000154887	0.991733	0.991231	0.96096	0.878009	0.922276	0.917737	0.364099	0.136278	0.882446	0.875689	0.155455	0.0215097	668.659	828.179	662.003	613.018	584.874
ENSG00000026950	BTN3A1	protein_coding	1.47455	1.68007	0.00683287	0.000156595	1.15396	1.21749	0.487443	0.1657	1.08696	1.12301	0.649177	0.420607	0.958419	0.943715	0.839262	0.682821	75.9392	128.021	92.8385	85.5795	71.8564
ENSG00000114529	C3orf52	protein_coding	1.45368	1.64617	0.00692226	0.000159101	1.46365	1.66061	0.00547365	0.000118576	1.51658	1.7384	0.00180349	2.55871e-05	1.47749	1.6809	0.00391243	7.98454e-05	161.402	265.548	267.862	280.286	271.27
ENSG00000113070	HBEGF	protein_coding	1.44983	1.65438	0.00750729	0.000173043	1.63936	1.93744	5.38679e-05	5.19432e-07	1.74534	2.09778	2.85039e-06	1.50087e-08	1.70449	2.03571	9.73217e-06	5.97775e-08	96.8176	160.237	187.578	203.068	197.129
ENSG00000010810	FYN	protein_coding	1.40813	1.5235	0.00763956	0.000176596	1.14875	1.19231	0.447216	0.133034	1.05492	1.07277	0.751408	0.565511	1.11926	1.15483	0.470702	0.223056	60.4856	92.3467	72.2109	64.9628	69.9805
ENSG00000122877	EGR2	protein_coding	1.54473	12.12	0.00764659	0.000177264	2.42363	28.9086	6.2476e-12	2.02188e-14	2.20316	24.7129	3.67569e-09	9.13951e-12	2.68837	33.9798	8.62648e-15	1.19646e-17	1.08481	13.0689	31.2039	26.6704	36.6594
ENSG00000272931	AC099568.2	lncRNA	0.667048	0.259659	0.00791852	0.000184091	0.794909	0.543989	0.273514	0.0363092	0.796329	0.547011		0.0377102	0.817449	0.59239	0.26038	0.066415	13.4298	3.52425	7.38669	7.39022	8.03358
ENSG00000105499	PLA2G4C	protein_coding	1.54166	2.25938	0.00797996	0.000186046	1.38767	1.88332	0.0829652	0.00467956	1.3157	1.71283	0.148996	0.0178809	1.38202	1.86983	0.0721959	0.00522122	63.753	143.815	119.838	108.987	119.064
ENSG00000144560	VGLL4	protein_coding	1.20239	1.21366	0.00804425	0.000188076	1.21431	1.2262	0.00404508	7.74722e-05	1.15663	1.16534	0.0569325	0.00318096	1.17095	1.18044	0.0298692	0.00135133	503.849	611.583	617.769	587.201	595.193
ENSG00000173237	C11orf86	protein_coding	0.647503	0.451905	0.00810444	0.000190019	0.675055	0.491394	0.0224417	0.000739607	0.679718	0.498081	0.0253372	0.000915358	0.65008	0.455777	0.00830679	0.000217257	200.58	90.5924	98.5077	99.8397	91.4343
ENSG00000163877	SNIP1	protein_coding	1.28227	1.3157	0.00830814	0.000195344	1.31186	1.34878	0.00253802	4.42532e-05	1.34145	1.38199	0.000889501	9.75758e-06	1.25757	1.28799	0.0166492	0.000579493	266.74	350.681	359.527	368.449	342.877
ENSG00000106351	AGFG2	protein_coding	0.703608	0.644676	0.00835655	0.000197329	0.692855	0.632272	0.00495344	0.000100109	0.691374	0.630515	0.00484171	9.17072e-05	0.738217	0.685247	0.0287126	0.00126297	249.948	161.195	158.087	157.774	171.386
ENSG00000159110	IFNAR2	protein_coding	1.29684	1.33611	0.00835655	0.000197586	1.25497	1.28853	0.0306313	0.00112887	1.23368	1.26443	0.0506859	0.0026429	1.30709	1.34759	0.00533972	0.000118849	234.328	312.905	301.938	296.169	315.565
ENSG00000260400	AL513534.3	lncRNA	0.684735	0.234251	0.00909532	0.000215654	0.737996	0.370002	0.0647832	0.00333308	0.877627	0.696784		0.21294	0.766238	0.437476	0.10643	0.0103541	9.58217	2.24263	3.57541	6.72197	4.13086
ENSG00000197622	CDC42SE1	protein_coding	1.25299	1.27623	0.00927417	0.000220507	1.25484	1.27826	0.00817758	0.000198215	1.29664	1.32424	0.00154662	2.04724e-05	1.36134	1.3956	5.66036e-05	4.14966e-07	1426.63	1820.46	1823.37	1888.8	1990.57
ENSG00000110218	PANX1	protein_coding	1.41828	1.55711	0.00947346	0.000225871	1.20297	1.26658	0.321257	0.0514551	1.29281	1.38673	0.090593	0.00675013	1.29058	1.3837	0.0868897	0.00712173	281.238	438.33	356.588	390.396	389.4
ENSG00000078401	EDN1	protein_coding	1.27121	1.30092	0.0095161	0.000227517	1.46397	1.51736	7.16401e-07	4.25838e-09	1.54575	1.60981	7.10614e-09	1.87086e-11	1.34206	1.38023	0.000492482	5.95233e-06	890.697	1158.42	1351.24	1433.46	1229.03
ENSG00000072310	SREBF1	protein_coding	0.70225	0.638691	0.00956937	0.000229422	0.742439	0.68589	0.0440557	0.00190003	0.690633	0.625175	0.00582103	0.000114088	0.72273	0.662687	0.0194403	0.000710026	1866.16	1191.65	1279.7	1166.44	1236.47
ENSG00000168661	ZNF30	protein_coding	1.28017	1.31473	0.00983682	0.000236484	1.2553	1.28683	0.0211283	0.000685161	1.30728	1.34496	0.00350369	6.02216e-05	1.3244	1.36406	0.00152745	2.48236e-05	163.184	214.34	209.785	219.311	222.048
ENSG00000110042	DTX4	protein_coding	1.30557	1.35171	0.00985495	0.000238221	1.32911	1.37875	0.00419636	8.2061e-05	1.33025	1.38008	0.00431953	7.87943e-05	1.30393	1.34976	0.00897682	0.000242488	182.382	246.414	251.5	251.655	246.054
ENSG00000249459	ZNF286B	transcribed_unprocessed_pseudogene	1.45836	1.7122	0.00985495	0.000237945	1.47136	1.73098	0.00685534	0.000158016	1.56792	1.87688	0.000896	1.0057e-05	1.3134	1.49223	0.0931305	0.00811916	29.9513	51.1857	51.7915	56.2106	44.6566
ENSG00000138166	DUSP5	protein_coding	1.23744	1.25736	0.00993696	0.00024086	1.54095	1.58934	1.87868e-11	6.20395e-14	1.52228	1.56883	1.64862e-10	3.13472e-13	1.48471	1.52756	2.60333e-09	7.22144e-12	792.05	996.007	1259.11	1242.93	1209.87
ENSG00000165449	SLC16A9	protein_coding	1.53163	3.04637	0.0100864	0.000245148	1.65068	3.50534	0.00109097	1.62841e-05	1.47888	2.84122	0.0220324	0.000763406	1.69246	3.66681	0.000495781	6.02495e-06	8.67626	26.8175	30.8862	25.0845	32.1836
ENSG00000210151	MT-TS1	Mt_tRNA	0.652747	0.436865	0.0101382	0.000247077	0.61809	0.387303	0.00210827	3.56461e-05	0.598298	0.359598	0.000896199	1.01588e-05	0.55948	0.306676	7.54235e-05	6.0275e-07	552.813	241.43	214.026	198.714	169.598
ENSG00000034152	MAP2K3	protein_coding	1.35838	1.4398	0.010384	0.000253754	1.61164	1.76073	1.74643e-06	1.14191e-08	1.57707	1.71649	8.71124e-06	5.09653e-08	1.67015	1.83591	2.06806e-07	8.46837e-10	931.301	1340.21	1638.95	1597.72	1709.27
ENSG00000259291	ZNF710-AS1	lncRNA	0.654194	0.441036	0.0105482	0.000258463	0.867236	0.784388	0.545282	0.21799	0.872179	0.792308	0.478514	0.236947	0.796723	0.673741	0.228542	0.0497076	24.524	10.8371	19.217	19.4328	16.4866
ENSG00000158480	SPATA2	protein_coding	1.33234	1.39392	0.0106545	0.00026177	1.40515	1.48092	0.000974522	1.40312e-05	1.37158	1.44075	0.00327256	5.57633e-05	1.28191	1.33374	0.0328297	0.00156766	236.025	328.803	349.374	339.783	314.801
ENSG00000123609	NMI	protein_coding	1.2842	1.31734	0.0106776	0.000263043	1.03882	1.04323	0.82168	0.581379	0.999696	0.999827	0.998104	0.996499	0.997819	0.997762	0.991137	0.974838	299.664	394.396	312.211	299.087	298.7
ENSG00000133466	C1QTNF6	protein_coding	0.706162	0.645234	0.0107582	0.000265739	0.794171	0.749202	0.171687	0.0153647	0.703212	0.641853	0.00933069	0.000221087	0.655826	0.58681	0.000735319	9.85865e-06	354.198	228.606	265.449	227.466	207.882
ENSG00000143507	DUSP10	protein_coding	1.4351	1.64475	0.0110722	0.000274227	1.74894	2.11452	1.89673e-06	1.29029e-08	1.90671	2.35363	1.52989e-08	4.5872e-11	1.72617	2.08017	5.21519e-06	2.82442e-08	57.4806	95.3048	122.555	136.324	120.613
ENSG00000237187	NR2F1-AS1	lncRNA	1.49841	1.85092	0.011172	0.000277436	1.21644	1.36866	0.374201	0.0795804	1.11515	1.19847	0.571337	0.330928	1.00907	1.02143	0.973541	0.935991	30.1983	55.9196	41.2938	36.1451	30.7207
ENSG00000104064	GABPB1	protein_coding	1.34176	1.40946	0.011465	0.000285471	1.2736	1.32677	0.0580467	0.00283697	1.36371	1.43612	0.00625822	0.000127233	1.32558	1.38974	0.0150222	0.000500044	508.768	717.425	675.344	730.937	707.437
ENSG00000131015	ULBP2	protein_coding	1.49977	1.86766	0.0114654	0.000286236	1.20948	1.36807	0.391057	0.0907767	1.02293	1.04748	0.922202	0.841339	1.12323	1.22056	0.557799	0.302744	21.4894	40.221	29.4457	22.5627	26.3589
ENSG00000181467	RAP2B	protein_coding	1.16923	1.17611	0.013345	0.000334044	1.12417	1.12917	0.109424	0.00718363	1.04748	1.04943	0.532052	0.289022	1.04677	1.04869	0.551023	0.295772	830.701	976.185	937.372	871.055	871.226
ENSG00000198719	DLL1	protein_coding	1.44003	4.86944	0.0135477	0.000340011	1.23259	3.07827	0.281449	0.0387306	1.09063	1.87237		0.386962	1.13234	2.22591	0.464399	0.216817	2.19525	10.5373	6.67861	4.01294	4.9657
ENSG00000130433	CACNG6	protein_coding	0.713908	0.655813	0.0141097	0.00035505	0.753714	0.70265	0.0555159	0.00265788	0.683935	0.620986	0.00331144	5.66679e-05	0.681236	0.617891	0.00259314	4.71864e-05	291.574	190.902	204.431	180.714	179.906
ENSG00000154359	LONRF1	protein_coding	1.3575	1.4412	0.0143597	0.000362287	1.22497	1.27685	0.189921	0.0181362	1.23028	1.28341	0.139974	0.0158399	1.16573	1.204	0.274588	0.0747507	143.062	205.587	182.181	183.357	171.652
ENSG00000177076	ACER2	protein_coding	1.51379	2.32706	0.0145708	0.000368576	1.14988	1.37288	0.557807	0.230071	1.10848	1.26989	0.611401	0.376078	1.08991	1.22431	0.686339	0.459327	26.8224	62.6571	36.9536	34.1771	32.9413
ENSG00000136147	PHF11	protein_coding	1.42492	1.59269	0.0147914	0.000375134	1.16812	1.2335	0.430873	0.120629	1.12463	1.17347	0.483717	0.241681	1.25391	1.35227	0.16187	0.0234054	71.3657	113.744	88.0096	83.8014	96.3853
ENSG00000221869	CEBPD	protein_coding	1.47806	1.78817	0.015126	0.000384618	1.16577	1.26414	0.485482	0.163902	1.03391	1.0539	0.874814	0.762344	1.02076	1.03339	0.933732	0.852205	163.757	292.458	206.727	172.367	169.01
ENSG00000127080	IPPK	protein_coding	1.23661	1.25815	0.0152449	0.000388648	1.34285	1.37404	6.81025e-05	6.70185e-07	1.30613	1.33398	0.000671229	7.06867e-06	1.27193	1.29666	0.00283659	5.30186e-05	298.934	376.182	410.853	398.756	388.42
ENSG00000104312	RIPK2	protein_coding	1.32285	1.38132	0.0152651	0.000391181	1.26618	1.31356	0.0572698	0.00277631	1.29765	1.35112	0.0259251	0.000955556	1.26584	1.31317	0.0481126	0.00280586	641.139	885.464	842.09	866.175	842.005
ENSG00000126561	STAT5A	protein_coding	1.46547	1.74381	0.0152651	0.000390607	1.16247	1.25498	0.485362	0.163631	1.2308	1.363	0.238128	0.0544824	1.19655	1.3087	0.30951	0.0966712	83.2359	144.753	104.162	113.195	108.638
ENSG00000061455	PRDM6	protein_coding	1.46963	4.24886	0.0154384	0.000397661	1.30196	3.13636	0.168985	0.0148773	1.21448	2.56181		0.0716673	1.35813	3.49844	0.0691351	0.00482636	2.42882	10.3163	7.61959	6.16946	8.4565
ENSG00000138035	PNPT1	protein_coding	1.30819	1.35671	0.0154384	0.000397558	1.09341	1.10705	0.567574	0.23961	1.08575	1.09824	0.521266	0.278702	1.08092	1.0927	0.560153	0.305511	1156.32	1569.68	1280.82	1270.64	1264.03
ENSG00000106993	CDC37L1	protein_coding	1.25596	1.28394	0.015544	0.000401406	1.35439	1.39331	0.000189899	2.08197e-06	1.31841	1.35331	0.00125108	1.59198e-05	1.34164	1.37912	0.000388506	4.31075e-06	286.504	367.891	399.324	387.743	394.952
ENSG00000204642	HLA-F	protein_coding	1.50704	2.36959	0.0155731	0.000403187	1.03384	1.09176	0.915771	0.773636	0.998354	1.00175	0.994648	0.98864	1.05901	1.15545	0.799044	0.620352	23.1651	54.5637	25.0919	23.0547	26.7175
ENSG00000268061	NAPA-AS1	lncRNA	0.668529	0.52078	0.0156302	0.000405697	0.79957	0.707683	0.31206	0.0480632	0.694377	0.558742	0.0329182	0.00132645	0.68765	0.549562	0.0238523	0.000979866	43.0271	22.3685	30.3787	24.0127	23.5753
ENSG00000110057	UNC93B1	protein_coding	0.7824	0.762069	0.0156482	0.000407199	0.826606	0.810025	0.0962825	0.00590134	0.769695	0.748357	0.00737016	0.00016008	0.775242	0.754363	0.00893713	0.000239056	665.909	507.105	539.004	497.957	502.113
ENSG00000131370	SH3BP5	protein_coding	1.24331	1.26589	0.0158608	0.000413779	1.1538	1.16799	0.202677	0.0205134	1.11678	1.12763	0.272558	0.0744877	1.11933	1.1304	0.264232	0.0684097	297.255	375.534	346.363	334.439	335.481
ENSG00000188582	PAQR9	protein_coding	1.43442	1.65364	0.016069	0.000421079	1.49589	1.74472	0.00401866	7.64398e-05	1.42745	1.64256	0.0161606	0.000490467	1.37453	1.5635	0.0368987	0.001857	43.1388	71.5158	75.4646	70.9789	67.5595
ENSG00000260912	AL158206.1	lncRNA	1.46339	1.72301	0.016069	0.000421333	1.13756	1.21781	0.565458	0.237234	1.11288	1.17971	0.568051	0.327462	1.0607	1.09918	0.780185	0.59015	29.0015	49.8285	35.2278	34.137	31.9246
ENSG00000156697	UTP14A	protein_coding	1.15341	1.15879	0.0160753	0.000422558	1.14978	1.15502	0.0182219	0.000547583	1.13145	1.13605	0.0460913	0.00225353	1.14355	1.14857	0.0223411	0.000895652	1207.51	1399.21	1394.69	1371.83	1386.38
ENSG00000130054	FAM155B	protein_coding	1.29368	1.33759	0.0161978	0.000426848	1.31731	1.36449	0.00665335	0.000150723	1.14322	1.16502	0.262514	0.0686157	1.20919	1.24055	0.100916	0.00939196	158.455	211.648	215.825	184.083	196.404
ENSG00000187953	PMS2CL	transcribed_unprocessed_pseudogene	1.35225	1.44373	0.016198	0.000427924	1.43117	1.54295	0.00156788	2.52667e-05	1.48128	1.60608	0.000404792	3.77933e-06	1.53184	1.66969	6.36332e-05	4.87381e-07	95.1243	137.392	146.716	152.889	158.727
ENSG00000189120	SP6	protein_coding	1.43225	1.64676	0.016206	0.000429206	1.48178	1.72089	0.00525134	0.000110157	1.38291	1.57233	0.0352959	0.00147753	1.38858	1.58078	0.0288505	0.00127665	58.5886	96.0691	100.412	91.6398	92.116
ENSG00000198420	TCAF1	protein_coding	1.19963	1.21165	0.0162401	0.000431183	1.11513	1.122	0.269208	0.0352579	1.10914	1.11566	0.221486	0.0455476	1.10795	1.11439	0.224122	0.0476784	545.58	660.302	611.424	608.032	607.387
ENSG00000181788	SIAH2	protein_coding	1.31256	1.3659	0.0163803	0.000435985	1.25114	1.29334	0.0710428	0.00375366	1.18949	1.22095	0.174293	0.0250188	1.16451	1.19172	0.227836	0.0492265	374.176	510.096	482.963	455.869	445.268
ENSG00000003400	CASP10	protein_coding	1.34973	1.43154	0.0164376	0.000440767	1.30848	1.38016	0.0395057	0.00160726	1.21724	1.26772	0.163317	0.0216178	1.25464	1.31375	0.0915983	0.00789484	123.681	176.717	170.46	156.628	162.089
ENSG00000100106	TRIOBP	protein_coding	0.77971	0.75829	0.0164376	0.000439758	0.773188	0.751225	0.0104932	0.000274285	0.732403	0.707099	0.000950286	1.0974e-05	0.717922	0.691486	0.000284744	2.89615e-06	745.009	564.502	559.131	526.292	514.971
ENSG00000119242	CCDC92	protein_coding	0.825484	0.815979	0.0164376	0.000440715	0.843095	0.834494	0.0402279	0.00164727	0.774814	0.762802	0.000337553	3.03635e-06	0.812963	0.802855	0.00594806	0.000139853	478.399	390.369	399.363	365.242	384.163
ENSG00000204261	PSMB8-AS1	lncRNA	1.44387	3.2463	0.0166842	0.000448483	1.06029	1.3145	0.816146	0.571804	1.01562	1.09753		0.880711	1.01768	1.11079	0.939911	0.865356	5.52834	17.7462	7.20234	5.97438	5.97276
ENSG00000197329	PELI1	protein_coding	1.45332	1.72419	0.0168864	0.000456	1.2937	1.46878	0.176412	0.0159912	1.27536	1.43973	0.167546	0.0229987	1.44201	1.70466	0.0167753	0.00058499	40.6321	70.106	59.7715	58.5531	69.5
ENSG00000284735	AL139424.3	lncRNA	0.72913	0.186078	0.0168864	0.000456148	0.834911	0.49859	0.315053	0.0491692	0.816489	0.445754		0.0266497	0.732871	0.204197	0.0173351	0.000610236	8.16163	1.52944	4.07145	3.65858	1.6785
ENSG00000255150	EID3	protein_coding	0.684197	0.58027	0.0169861	0.000459963	0.706291	0.609255	0.0334645	0.00128854	0.704847	0.607323	0.0307463	0.00121109	0.675104	0.569229	0.00986468	0.000281446	89.5853	52.096	54.6797	54.5222	50.9699
ENSG00000181894	ZNF329	protein_coding	1.31936	1.38534	0.0169947	0.000461318	1.55815	1.67312	1.91549e-06	1.31571e-08	1.5816	1.70155	9.06222e-07	4.17522e-09	1.55961	1.67485	2.45595e-06	1.21654e-08	119.71	165.65	200.034	203.718	200.211
ENSG00000113645	WWC1	protein_coding	1.18772	1.19784	0.0173555	0.000472259	1.13163	1.13861	0.150431	0.0119582	1.13382	1.14091	0.115157	0.0107061	1.17255	1.1818	0.0277461	0.00120659	2046.13	2452.05	2330.82	2335.46	2419.58
ENSG00000090776	EFNB1	protein_coding	1.32002	1.38002	0.0174479	0.000475924	1.22574	1.26766	0.138196	0.0104873	1.21904	1.2597	0.126282	0.0128266	1.23245	1.27561	0.0953584	0.00856531	179.505	247.624	227.455	225.869	229.188
ENSG00000115998	C2orf42	protein_coding	1.31706	1.37858	0.017697	0.000483887	1.5243	1.62744	8.54509e-06	6.94173e-08	1.41193	1.4923	0.000950286	1.10413e-05	1.40493	1.48386	0.00100771	1.46421e-05	161.575	222.682	262.98	241.137	240.003
ENSG00000120370	GORAB	protein_coding	1.4255	1.6394	0.0183466	0.000502863	1.55295	1.83727	0.00102676	1.49189e-05	1.68469	2.04478	3.98734e-05	2.79936e-07	1.86554	2.33408	1.91502e-07	7.71524e-10	113.684	186.599	209.173	232.728	265.516
ENSG00000115525	ST3GAL5	protein_coding	0.796235	0.779348	0.0186618	0.000512734	0.811363	0.79561	0.0357934	0.00141604	0.823495	0.808647	0.0548174	0.0030267	0.822473	0.80755	0.0483675	0.00283988	1376.53	1072.73	1094.99	1113.04	1111.83
ENSG00000003402	CFLAR	protein_coding	1.17535	1.18361	0.0188253	0.000518469	1.05136	1.05372	0.608221	0.28282	1.07243	1.07576	0.361336	0.133605	1.07682	1.08035	0.331786	0.112151	1341.1	1588.51	1414.11	1443.75	1449.94
ENSG00000198742	SMURF1	protein_coding	1.3107	1.36404	0.0188343	0.00051996	1.16317	1.18988	0.324475	0.052697	1.13611	1.1582	0.315499	0.102051	1.22375	1.26109	0.102417	0.00960793	829.947	1132.49	987.934	961.546	1047.05
ENSG00000204965	PCDHA5	protein_coding	1.47698	1.86316	0.0189847	0.000525367	1.19594	1.35972	0.418116	0.113607	1.33525	1.60734	0.112493	0.0102999	1.10451	1.19722	0.6249	0.380652	21.3481	39.7051	28.9589	34.2092	25.5062
ENSG00000023171	GRAMD1B	protein_coding	1.28033	1.31795	0.0191172	0.000531393	1.18957	1.21423	0.169472	0.0149649	1.1693	1.19118	0.184286	0.0284014	1.14471	1.16326	0.245911	0.0582613	1281.82	1689.72	1556.78	1527.27	1491.43
ENSG00000176909	MAMSTR	protein_coding	0.668773	0.458746	0.0191172	0.000532822	0.640172	0.413564	0.00563016	0.000123454	0.629771	0.396446	0.00385898	6.83321e-05	0.596466	0.342593	0.000653203	8.45205e-06	23.6459	10.7957	9.73084	9.2973	8.1512
ENSG00000196652	ZKSCAN5	protein_coding	1.24323	1.26793	0.0191172	0.000532467	1.3838	1.42362	2.25877e-05	1.99904e-07	1.35706	1.39396	0.000132957	1.05012e-06	1.41065	1.45343	6.35343e-06	3.56675e-08	455.255	577.161	648.16	634.727	661.788
ENSG00000153487	ING1	protein_coding	1.28299	1.32503	0.0194464	0.000543282	1.36975	1.42449	0.000771345	1.06983e-05	1.39033	1.44817	0.000411641	3.97372e-06	1.31075	1.35682	0.00659791	0.000159054	166.206	220.074	236.733	240.679	225.38
ENSG00000100441	KHNYN	protein_coding	1.28242	1.32156	0.0196571	0.000550467	1.2301	1.26146	0.0745158	0.00401591	1.16414	1.18609	0.200532	0.0349067	1.24977	1.28401	0.0382557	0.00194803	868.511	1147.8	1095.63	1030.16	1115.33
ENSG00000186834	HEXIM1	protein_coding	0.738999	0.695322	0.0196866	0.000552591	0.800687	0.765965	0.143456	0.0110853	0.763267	0.723013	0.0428643	0.00202817	0.763518	0.723302	0.0396414	0.00205261	2076.67	1444.04	1590.68	1501.53	1502.13
ENSG00000115758	ODC1	protein_coding	1.36779	1.4735	0.0199608	0.000562927	1.42538	1.54998	0.00473945	9.48454e-05	1.39707	1.51231	0.00959817	0.000231089	1.43914	1.56834	0.00314783	6.0915e-05	3974.74	5856.15	6160.06	6010.33	6233.24
ENSG00000140968	IRF8	protein_coding	1.48824	2.22656	0.0199608	0.000562893	0.910522	0.775535	0.710311	0.411566	0.967017	0.920817		0.769281	0.983214	0.963206	0.948173	0.882419	8.49226	19.1291	6.66729	7.87534	8.26558
ENSG00000143322	ABL2	protein_coding	1.33814	1.41438	0.0204629	0.000578437	1.30968	1.37888	0.0360219	0.00143109	1.42112	1.51848	0.00216775	3.24988e-05	1.37502	1.46053	0.00687519	0.000166647	923.805	1307.44	1274.68	1403.72	1350.07
ENSG00000122644	ARL4A	protein_coding	1.36944	1.47589	0.020797	0.000589255	1.31189	1.40013	0.0604108	0.00300197	1.25437	1.32507	0.12816	0.0132717	1.23554	1.30061	0.152681	0.020831	561.363	828.827	786.322	744.156	730.197
ENSG00000185015	CA13	protein_coding	1.48791	2.45789	0.0209253	0.000594272	1.1226	1.38663	0.636016	0.316307	1.27853	1.84104	0.197671	0.0335378	1.24805	1.75172	0.239711	0.0552246	8.00447	19.7803	11.1945	14.8082	14.0518
ENSG00000167981	ZNF597	protein_coding	1.46139	1.82553	0.021278	0.0006071	1.46135	1.82478	0.0193323	0.000600104	1.49563	1.88775	0.0107153	0.00027035	1.47219	1.8445	0.0143376	0.000466842	47.3431	86.6416	86.6542	89.6488	87.4611
ENSG00000184530	C6orf58	protein_coding	1.38036	25.371	0.021278	0.000606359	1.27777	18.7842	0.125047	0.00903515	1.30682	20.6196		0.00440013	1.21797	15.0751	0.196589	0.0351876	0.276334	8.33548	6.14755	6.7928	4.92799
ENSG00000141664	ZCCHC2	protein_coding	1.43882	1.68272	0.0213584	0.000610804	1.34876	1.53763	0.0847321	0.00483512	1.32863	1.5056	0.0950901	0.00745477	1.31104	1.47767	0.108456	0.0107628	247.633	416.943	381.049	373.098	366.084
ENSG00000100982	PCIF1	protein_coding	0.830155	0.821006	0.0213801	0.000612838	0.796733	0.785947	0.00174386	2.8333e-05	0.753336	0.740483	3.02495e-05	2.05734e-07	0.775651	0.76386	0.000288234	2.96972e-06	586.202	481.038	460.584	433.822	448.02
ENSG00000158828	PINK1	protein_coding	0.754779	0.720214	0.021983	0.00063157	0.74191	0.705847	0.0108413	0.000284976	0.708036	0.668128	0.00190126	2.75053e-05	0.721469	0.683062	0.00360508	7.28588e-05	910.358	655.484	642.308	607.966	621.935
ENSG00000116679	IVNS1ABP	protein_coding	0.738219	0.692247	0.0222002	0.000640679	0.754233	0.710642	0.0375102	0.00150378	0.828756	0.796917	0.199462	0.0344564	0.839197	0.809107	0.225393	0.0483803	1494.52	1034.98	1062.46	1191.5	1209.63
ENSG00000253958	CLDN23	protein_coding	1.35252	1.4389	0.0222002	0.000640742	1.11796	1.14599	0.538491	0.209968	1.00427	1.00604	0.982502	0.962024	1.03713	1.04642	0.839262	0.682839	137.233	197.089	157.001	137.625	143.176
ENSG00000196371	FUT4	protein_coding	1.37014	1.48328	0.0223158	0.000645554	1.17267	1.22603	0.385295	0.0861418	1.25932	1.33839	0.125253	0.0126773	1.30183	1.39362	0.0634748	0.00425094	78.0961	116.046	95.8946	104.536	109.27
ENSG00000166801	FAM111A	protein_coding	1.37454	1.48969	0.0228834	0.000663485	1.21893	1.28313	0.264286	0.0342373	1.23202	1.30033	0.175912	0.0256487	1.18682	1.24108	0.261474	0.0670567	409.245	610.081	525.515	532.612	508.086
ENSG00000196975	ANXA4	protein_coding	0.817217	0.805107	0.0229619	0.000667278	0.7973	0.784033	0.00597068	0.000133286	0.779308	0.765022	0.00184489	2.63094e-05	0.791713	0.778127	0.00393725	8.19421e-05	2315.16	1863.42	1814.57	1770.7	1800.81
ENSG00000173334	TRIB1	protein_coding	1.25324	1.28243	0.0229707	0.000669048	1.40333	1.45115	3.1644e-05	2.86324e-07	1.49622	1.55614	2.59109e-07	9.85349e-10	1.26238	1.29269	0.0135529	0.00043382	482.423	617.695	699.118	749.678	622.806
ENSG00000210127	MT-TA	Mt_tRNA	0.67634	0.419564	0.0230647	0.00067331	0.739434	0.524381	0.122829	0.00872076	0.683811	0.432011	0.0259251	0.000954156	0.633371	0.351159	0.00356313	7.15404e-05	106.458	44.6128	55.7529	45.9709	37.4663
ENSG00000047365	ARAP2	protein_coding	1.48389	2.41158	0.0230714	0.000676817	1.19369	1.54245	0.439414	0.127157	1.27835	1.78783	0.199462	0.0343998	1.258	1.72809	0.224851	0.0480248	31.8045	76.9814	49.2589	57.0841	55.1173
ENSG00000173011	TADA2B	protein_coding	1.1831	1.19338	0.0230714	0.000679601	1.19276	1.20353	0.0123958	0.000340574	1.13604	1.14374	0.110227	0.00991508	1.19032	1.20095	0.012778	0.000398338	393.984	470.35	474.289	450.757	473.301
ENSG00000188215	DCUN1D3	protein_coding	1.33412	1.41506	0.0230714	0.000678395	1.56506	1.70624	1.23894e-05	1.05557e-07	1.60346	1.75511	3.78856e-06	2.05965e-08	1.52803	1.65928	6.36332e-05	4.91717e-07	173.352	245.736	296.397	304.884	288.379
ENSG00000254087	LYN	protein_coding	1.23403	1.25556	0.0230714	0.000677508	1.1134	1.12354	0.380463	0.0830067	1.08774	1.09556	0.411553	0.175197	1.09889	1.10772	0.354976	0.128186	625.16	785.023	702.574	685.067	692.913
ENSG00000159388	BTG2	protein_coding	1.28372	1.33009	0.0235322	0.000696282	1.51255	1.59687	1.89673e-06	1.27832e-08	1.48732	1.56742	8.71124e-06	5.04077e-08	1.58976	1.68718	4.90593e-08	1.65248e-10	174.593	231.855	278.424	273.168	294.09
ENSG00000166261	ZNF202	protein_coding	1.31115	1.37175	0.0235322	0.00069491	1.36082	1.43147	0.00523361	0.000108526	1.38909	1.46558	0.00236756	3.61869e-05	1.44153	1.52888	0.000377261	4.13614e-06	202.468	278.477	290.58	297.601	310.459
ENSG00000037965	HOXC8	protein_coding	1.33376	1.41329	0.0237186	0.000703366	1.40773	1.50542	0.00294046	5.32122e-05	1.34299	1.42472	0.0165147	0.000507253	1.32996	1.40849	0.0206685	0.000772627	147.437	207.955	221.471	209.591	207.296
ENSG00000116717	GADD45A	protein_coding	1.43496	1.70619	0.0237461	0.000705748	1.59246	1.97802	0.00089266	1.26167e-05	1.66984	2.1143	0.000180391	1.49072e-06	1.78831	2.3262	8.322e-06	4.83678e-08	337.146	575.052	666.585	712.515	784.018
ENSG00000125676	THOC2	protein_coding	0.831046	0.821625	0.0241227	0.000718534	0.817667	0.807583	0.00917306	0.000231432	0.842421	0.833581	0.0386865	0.00170318	0.818449	0.808406	0.0090997	0.000247611	1960.26	1611.2	1583.75	1634.68	1584.92
ENSG00000143367	TUFT1	protein_coding	1.32362	1.39487	0.024386	0.000727988	1.63132	1.78209	5.84379e-07	3.39643e-09	1.62612	1.77547	9.09228e-07	4.30671e-09	1.8176	2.0213	2.14057e-10	5.08953e-13	673.688	939.723	1200.65	1196.18	1361.78
ENSG00000160888	IER2	protein_coding	1.44406	1.74663	0.0249938	0.000748479	1.53672	1.91284	0.00414459	8.07512e-05	1.40784	1.68254	0.0386725	0.00169973	1.48218	1.81462	0.0104681	0.000305588	1161.26	2027.78	2220.69	1953.33	2106.85
ENSG00000172771	EFCAB12	protein_coding	0.675521	0.453639	0.0249938	0.000749434	0.828791	0.710634	0.408616	0.107214	0.742314	0.568768	0.114325	0.0105597	0.72888	0.546824	0.0829794	0.00665326	19.4019	8.8083	13.7885	11.0295	10.5441
ENSG00000109079	TNFAIP1	protein_coding	1.23284	1.25492	0.0250189	0.000753492	1.2613	1.28625	0.00762439	0.000182792	1.25551	1.27988	0.0100598	0.000245719	1.28348	1.31072	0.00301882	5.72221e-05	1053.05	1322.08	1355.16	1348.36	1380.59
ENSG00000182831	C16orf72	protein_coding	1.23475	1.25774	0.0250189	0.000752218	1.37114	1.40884	4.42781e-05	4.24036e-07	1.40291	1.44419	9.73001e-06	5.76372e-08	1.41887	1.46195	3.84415e-06	2.03112e-08	1006.73	1266.5	1418.88	1454.32	1472.01
ENSG00000183718	TRIM52	protein_coding	1.29345	1.34247	0.0253221	0.000764297	1.28072	1.3274	0.0315196	0.00117996	1.29662	1.34602	0.0197377	0.000659656	1.1975	1.2303	0.145507	0.0185196	184.187	247.685	244.812	248.308	226.629
ENSG00000269343	ZNF587B	protein_coding	1.26603	1.30179	0.0254486	0.000769795	1.40466	1.46048	0.000109633	1.12956e-06	1.47828	1.54519	3.78856e-06	2.07797e-08	1.42224	1.48067	6.04182e-05	4.46922e-07	408.853	532.718	597.804	632.475	606.131
ENSG00000147027	TMEM47	protein_coding	1.47885	2.21676	0.0257502	0.000780619	1.22044	1.56242	0.386485	0.0872947	1.21875	1.55824	0.296399	0.0895223	1.24821	1.63153	0.243575	0.0570337	13.2355	29.632	20.8748	20.808	21.8818
ENSG00000125966	MMP24	protein_coding	0.803243	0.786969	0.0261546	0.000794862	0.853686	0.841275	0.170733	0.0151308	0.876339	0.865713	0.216247	0.042577	0.90555	0.897285	0.353825	0.127079	961.144	756.633	808.96	832.317	862.427
ENSG00000182742	HOXB4	protein_coding	1.39194	3.04617	0.0261546	0.000796332	1.09323	1.47749	0.67088	0.361418	0.927876	0.649606		0.438685	0.87935	0.412262	0.425895	0.182358	5.17511	15.7017	7.60011	3.31947	2.10638
ENSG00000232611	AL683813.2	lncRNA	0.684417	0.404425	0.0266321	0.000812629	0.712128	0.458853	0.0580332	0.00283248	0.706493	0.448068		0.00223217	0.653343	0.349297	0.00698147	0.00017245	15.7609	6.30006	7.14553	6.99107	5.41637
ENSG00000047597	XK	protein_coding	1.43917	1.74935	0.0274847	0.00084046	1.41893	1.71362	0.0336893	0.00130165	1.43369	1.73854	0.0256011	0.000930468	1.49261	1.83599	0.00852169	0.000224003	24.8185	43.647	42.8224	43.4283	45.6315
ENSG00000197024	ZNF398	protein_coding	1.26558	1.30191	0.0274883	0.000842386	1.39068	1.44505	0.000227767	2.58741e-06	1.35047	1.39898	0.00145391	1.89576e-05	1.39557	1.45065	0.000211534	2.01182e-06	313.456	408.107	453.075	438.53	454.635
ENSG00000176928	GCNT4	protein_coding	1.47413	2.26654	0.0278357	0.000854872	1.42871	2.14242	0.0482376	0.00216959	1.38607	2.02948	0.0766523	0.00503392	1.49303	2.31361	0.0164684	0.00056994	14.6633	33.4229	31.5875	30.0331	34.0461
ENSG00000146232	NFKBIE	protein_coding	1.46552	1.98618	0.0278705	0.000857782	1.44745	1.94518	0.03307	0.00125806	1.38122	1.79683	0.0752944	0.00485113	1.55494	2.19163	0.00531264	0.000117895	304.54	604.464	591.939	546.764	667.094
ENSG00000056487	PHF21B	protein_coding	1.47084	2.16592	0.0282152	0.000870252	1.3756	1.93566	0.0963049	0.00593828	1.23586	1.60233	0.26203	0.0682957	1.45347	2.11936	0.0282647	0.00123726	10.8516	23.3972	20.8752	17.3451	22.8242
ENSG00000176974	SHMT1	protein_coding	0.828943	0.818768	0.0283764	0.000877098	0.83077	0.820705	0.0280633	0.000986473	0.824308	0.813894	0.0186782	0.000601024	0.821242	0.810667	0.0143483	0.000468137	1120.09	916.703	918.834	911.095	907.506
ENSG00000027075	PRKCH	protein_coding	1.3156	1.38133	0.0284232	0.000880423	1.25239	1.30471	0.100613	0.00632911	1.16607	1.20082	0.253378	0.0636688	1.28496	1.34394	0.0422206	0.00231206	119.605	165.548	156.279	143.992	160.792
ENSG00000204186	ZDBF2	protein_coding	1.47138	2.28795	0.0289368	0.000898242	1.15256	1.39103	0.549157	0.222084	1.19712	1.50993	0.343942	0.121838	1.21559	1.55987	0.303369	0.0931911	119.298	273.367	166.211	180.416	186.358
ENSG00000077150	NFKB2	protein_coding	1.42918	1.69573	0.0292449	0.000911669	1.43081	1.6985	0.0254462	0.000877282	1.36656	1.58959	0.064488	0.00372754	1.49857	1.81495	0.00697881	0.000171924	1457.95	2472.01	2476	2317.2	2645.91
ENSG00000165376	CLDN2	protein_coding	0.764145	0.73257	0.0292449	0.000911199	0.746449	0.71282	0.0114345	0.000306612	0.732847	0.697678	0.00625477	0.000126706	0.651645	0.607855	2.13403e-05	1.43763e-07	383.592	280.821	273.221	267.599	233.141
ENSG00000065675	PRKCQ	protein_coding	1.27985	1.32436	0.0293112	0.000916665	1.35047	1.40588	0.0026856	4.74753e-05	1.24791	1.28736	0.053459	0.00288409	1.26843	1.31104	0.0298307	0.00134564	144.942	192.434	204.287	187.091	190.437
ENSG00000124664	SPDEF	protein_coding	0.693056	0.579313	0.0293112	0.000917608	0.805842	0.730762	0.315811	0.0494752	0.704085	0.594585	0.0352959	0.00148163	0.685797	0.570435	0.0178662	0.000637194	65.0662	37.4826	47.2478	38.5116	36.9235
ENSG00000242259	C22orf39	protein_coding	0.764735	0.73305	0.029324	0.000919947	0.772979	0.742492	0.0351967	0.00138168	0.806188	0.779812	0.0939474	0.00730446	0.765245	0.733816	0.0223411	0.000894702	166.689	121.888	123.358	129.557	121.906
ENSG00000083123	BCKDHB	protein_coding	0.760511	0.726491	0.0295232	0.000928146	0.755403	0.720996	0.0203687	0.00065111	0.791908	0.762348	0.0716603	0.00442833	0.905348	0.890848	0.466048	0.218933	125.666	91.5952	90.9167	96.1683	112.024
ENSG00000240291	AL450384.2	lncRNA	1.46943	2.21275	0.0297317	0.000936662	1.1992	1.51201	0.426742	0.118178	1.00045	1.01205	0.998321	0.996939	1.03248	1.09343	0.898386	0.783207	14.0206	31.043	21.2054	14.2028	15.2826
ENSG00000132256	TRIM5	protein_coding	1.3412	1.42806	0.029754	0.000939332	1.20225	1.25195	0.28007	0.0381417	1.16894	1.21017	0.279505	0.0791461	1.17762	1.22104	0.259261	0.0658211	256.459	366.918	321.698	311.033	313.461
ENSG00000114019	AMOTL2	protein_coding	1.31127	1.3761	0.0300946	0.00095207	1.58984	1.72323	2.16584e-06	1.51628e-08	1.65274	1.80281	2.29645e-07	8.56508e-10	1.77366	1.95692	9.55946e-10	2.58859e-12	1319.04	1815.57	2273.62	2378.58	2582.01
ENSG00000121068	TBX2	protein_coding	1.38542	1.54355	0.0305329	0.000967953	1.30846	1.43406	0.102525	0.00650726	1.19265	1.27105	0.274214	0.0755803	1.43239	1.6102	0.00952204	0.000264565	84.7951	130.741	121.386	107.651	136.521
ENSG00000170561	IRX2	protein_coding	1.44214	1.80363	0.0310128	0.000985216	1.37472	1.68216	0.0766675	0.00417109	1.40895	1.74286	0.0427329	0.00201258	1.38369	1.69772	0.0553303	0.00344645	20.4814	36.9442	34.4558	35.6512	34.5279
ENSG00000164056	SPRY1	protein_coding	1.44374	1.75604	0.0312593	0.000995113	1.24984	1.43005	0.307487	0.0465668	0.983184	0.979057	0.942294	0.881119	1.09448	1.16969	0.658225	0.423358	18.6873	32.7218	26.6348	18.21	21.8681
ENSG00000164330	EBF1	protein_coding	1.45735	1.90633	0.0322794	0.00102972	1.24248	1.47456	0.336552	0.0587999	1.28847	1.56545	0.181223	0.0273318	1.15693	1.30753	0.451346	0.204911	32.6026	62.5269	48.4241	51.3656	42.7407
ENSG00000139318	DUSP6	protein_coding	1.35275	1.48084	0.032333	0.00103356	2.34212	2.90059	4.37881e-18	8.38687e-21	2.23885	2.74804	6.56826e-16	8.64624e-19	2.4682	3.08813	3.27986e-20	2.81608e-23	149.453	221.069	433.103	410.358	461.032
ENSG00000213672	NCKIPSD	protein_coding	0.785211	0.762507	0.0323942	0.00103766	0.762167	0.737274	0.00888176	0.000221149	0.758121	0.732809	0.007707	0.000169651	0.751868	0.725977	0.00496295	0.000106645	186.577	142.09	137.336	136.54	135.568
ENSG00000177106	EPS8L2	protein_coding	0.789061	0.767178	0.0327088	0.0010499	0.76457	0.740518	0.00831817	0.000203387	0.742307	0.716325	0.00246363	3.78355e-05	0.796121	0.774896	0.0330528	0.00158923	937.907	719.747	694.612	671.866	726.926
ENSG00000105656	ELL	protein_coding	1.29034	1.34508	0.0328179	0.00105556	1.43002	1.51083	0.000295785	3.43822e-06	1.42763	1.50805	0.000404792	3.878e-06	1.40315	1.47892	0.000816001	1.12115e-05	132.52	177.982	199.922	199.384	195.964
ENSG00000112308	C6orf62	protein_coding	1.27736	1.31953	0.0328692	0.00105939	1.18738	1.215	0.210005	0.0216232	1.23477	1.26994	0.0749163	0.00478823	1.2031	1.23319	0.122332	0.0133958	1298.1	1712.88	1577.27	1648.49	1600.77
ENSG00000204371	EHMT2	protein_coding	0.792837	0.77233	0.0334563	0.00108052	0.736314	0.711088	0.00109717	1.64492e-05	0.742362	0.717617	0.00190126	2.75304e-05	0.744502	0.719933	0.00194774	3.26746e-05	907.134	700.486	644.869	650.678	653.424
ENSG00000204267	TAP2	protein_coding	1.28395	1.32906	0.0337211	0.0010913	1.01652	1.01981	0.939825	0.832566	1.11902	1.13791	0.373692	0.144241	1.12676	1.14683	0.344824	0.12068	147.763	197.045	151.112	168.473	170.149
ENSG00000198695	MT-ND6	protein_coding	0.685749	0.450838	0.0338023	0.00109616	0.66166	0.413512	0.012732	0.000351493	0.655925	0.404741	0.0106028	0.00026286	0.628891	0.364013	0.00311103	5.97919e-05	12468.2	5621.07	5155.67	5046.31	4538.63
ENSG00000125485	DDX31	protein_coding	1.16958	1.17836	0.0341365	0.00110925	1.15266	1.16055	0.0605166	0.00301364	1.13108	1.13787	0.112342	0.0102697	1.22673	1.23843	0.00122363	1.82643e-05	551.881	651.057	641.315	628.864	684.118
ENSG00000176410	DNAJC30	protein_coding	0.733938	0.677378	0.0346951	0.00112969	0.746676	0.69256	0.0466678	0.00206816	0.767801	0.717584	0.0792785	0.00531654	0.751895	0.698736	0.0460026	0.00263419	295.703	200.119	204.584	211.918	206.487
ENSG00000287185	AC041005.1	lncRNA	0.699007	0.591678	0.0347723	0.0011345	0.713134	0.610355	0.0469113	0.00208515	0.729257	0.631431	0.0680771	0.00404009	0.640064	0.515918	0.00271404	5.05488e-05	112.195	66.5787	68.6905	71.0781	57.9375
ENSG00000104856	RELB	protein_coding	1.41449	1.65667	0.0348278	0.00114314	1.42998	1.68236	0.0236141	0.000792282	1.37988	1.59948	0.0491508	0.00252332	1.47853	1.76346	0.00899137	0.000243475	511.612	847.159	860.268	817.849	901.867
ENSG00000109971	HSPA8	protein_coding	1.12172	1.12482	0.0348278	0.00114488	1.02448	1.02508	0.767223	0.493501	1.04428	1.04537	0.46263	0.219969	0.99221	0.992025	0.920202	0.824794	31754.3	35718	32550.7	33194.8	31501.8
ENSG00000181350	LRRC75A	protein_coding	1.44315	1.80368	0.0348278	0.00114552	1.24814	1.45376	0.31774	0.0501551	1.03756	1.07779	0.865976	0.746236	1.11097	1.20974	0.603185	0.354397	19.9634	35.6295	28.7255	21.2372	23.9977
ENSG00000217801	AL390719.1	transcribed_unprocessed_pseudogene	1.42288	1.70369	0.0348278	0.00114183	1.32328	1.53815	0.13255	0.00982244	1.4112	1.68317	0.0352959	0.00146471	1.30749	1.51221	0.122662	0.0134878	33.2572	56.3468	50.854	55.6445	50.1029
ENSG00000133121	STARD13	protein_coding	1.38415	1.57134	0.035006	0.00115369	1.78119	2.18097	1.01011e-06	6.07557e-09	1.91827	2.39622	1.63578e-08	5.02435e-11	2.02609	2.56685	3.8605e-10	9.94383e-13	86.1716	135.87	188.511	207.087	222.028
ENSG00000170382	LRRN2	protein_coding	0.747356	0.703478	0.0352245	0.00116321	0.715065	0.666403	0.00762439	0.000182516	0.718896	0.670781	0.00959817	0.000231636	0.683847	0.630717	0.0014658	2.30408e-05	240.401	169.325	160.342	161.326	152.052
ENSG00000177842	ZNF620	protein_coding	1.32259	1.39956	0.0356073	0.00117821	1.20998	1.26048	0.236105	0.0273728	1.16079	1.20002	0.290696	0.0856102	1.24013	1.29752	0.11808	0.0125481	82.7642	115.588	104.133	99.1645	107.09
ENSG00000182903	ZNF721	protein_coding	1.30192	1.36291	0.0359086	0.00119055	1.2929	1.35193	0.0389657	0.00157499	1.31546	1.37927	0.0216437	0.000740768	1.42688	1.5148	0.000830331	1.15164e-05	236.203	322.167	319.566	326.095	357.808
ENSG00000164107	HAND2	protein_coding	1.45604	2.15038	0.0360587	0.00119791	1.43693	2.09994	0.0420541	0.00175955	1.31497	1.80587	0.150117	0.0183557	1.34984	1.89022	0.103024	0.00971815	10.5341	22.6013	22.0574	19.0506	19.9192
ENSG00000136807	CDK9	protein_coding	0.800348	0.781644	0.0363368	0.00121302	0.890564	0.879823	0.390751	0.0905069	0.836579	0.821023	0.106601	0.00931612	0.870713	0.858176	0.214416	0.0433053	644.637	503.583	566.731	528.88	553.38
ENSG00000154767	XPC	protein_coding	0.800752	0.782293	0.0363368	0.00121258	0.79379	0.774789	0.0228691	0.000761246	0.790549	0.771279	0.018884	0.000614553	0.842039	0.827072	0.11578	0.0120896	1006.89	788.151	780.459	776.941	833.283
ENSG00000165494	PCF11	protein_coding	1.38701	1.55758	0.0363368	0.00121435	1.48999	1.71271	0.00412308	7.96945e-05	1.49067	1.71376	0.0043138	7.82377e-05	1.47682	1.69271	0.00521137	0.000114615	686.12	1069.29	1175.83	1176.54	1161.93
ENSG00000196730	DAPK1	protein_coding	0.696972	0.574475	0.0365904	0.00122524	0.780853	0.687041	0.233844	0.0266933	0.756223	0.65355	0.123084	0.0123185	0.772048	0.675029	0.15181	0.0204753	934.149	536.812	642.03	610.77	630.641
ENSG00000187244	BCAM	protein_coding	0.792623	0.77118	0.036801	0.00123472	0.828321	0.810189	0.123202	0.0087664	0.795681	0.774526	0.0352959	0.00147862	0.780759	0.758271	0.016625	0.000577555	1829.42	1410.69	1482.09	1416.76	1387.11
ENSG00000105287	PRKD2	protein_coding	1.30498	1.36505	0.0368805	0.00123982	1.08253	1.09769	0.652596	0.336835	1.0172	1.02041	0.919812	0.836562	1.02437	1.02887	0.891364	0.77074	567.748	774.858	623.092	579.123	584.248
ENSG00000205730	ITPRIPL2	protein_coding	1.24577	1.27381	0.0378999	0.0012766	0.934618	0.927972	0.642532	0.323706	0.898973	0.88887	0.342142	0.120478	0.88668	0.875424	0.282621	0.0795203	865.126	1101.96	802.832	768.966	757.585
ENSG00000175344	CHRNA7	protein_coding	1.45237	2.021	0.0385159	0.00129989	1.21071	1.4813	0.40315	0.099959	1.27514	1.62364	0.20273	0.0364247	1.24619	1.55954	0.245874	0.0581842	15.0989	30.1745	22.1227	24.2466	23.4002
ENSG00000067798	NAV3	protein_coding	1.44033	1.83708	0.0386598	0.00130946	1.24058	1.44442	0.334672	0.0576386	1.38174	1.71966	0.071504	0.00439775	1.41961	1.79518	0.0393775	0.00202486	213.795	393.105	309.089	367.98	384.142
ENSG00000196247	ZNF107	protein_coding	1.454	2.09721	0.0386598	0.00130985	1.26185	1.61208	0.304614	0.0458501	1.34552	1.81961	0.115996	0.0108326	1.3339	1.79036	0.122304	0.0133767	113.643	238.816	183.595	207.232	203.79
ENSG00000170365	SMAD1	protein_coding	1.22526	1.24847	0.0388129	0.0013176	1.27189	1.29976	0.0057924	0.000127776	1.26912	1.29673	0.00698569	0.000149175	1.24757	1.273	0.0135529	0.000433165	223.644	279.667	291.232	290.52	285.342
ENSG00000161888	SPC24	protein_coding	0.724634	0.655424	0.0388423	0.00132117	0.709059	0.63674	0.0194106	0.000605098	0.721201	0.65133	0.0289704	0.00111335	0.662689	0.581458	0.00236437	4.117e-05	467.459	306.176	297.409	304.24	271.722
ENSG00000241388	HNF1A-AS1	lncRNA	0.689683	0.526451	0.0388915	0.00132541	0.819158	0.718886	0.381963	0.0839809	0.702378	0.545878	0.0460913	0.00225181	0.680973	0.514723	0.0223411	0.00089424	49.8859	26.2684	35.8731	27.2308	25.7146
ENSG00000277462	ZNF670	protein_coding	1.40679	1.65121	0.0389051	0.00132844	1.4753	1.76255	0.00964085	0.000246418	1.47259	1.75827	0.0106457	0.000264702	1.52354	1.84148	0.00355388	7.11199e-05	59.9053	99.2128	105.886	105.751	110.472
ENSG00000095739	BAMBI	protein_coding	1.35424	1.46338	0.0390817	0.00133963	1.12037	1.15465	0.557678	0.229823	0.957774	0.946789	0.807024	0.64903	0.937639	0.921487	0.714806	0.497026	491.276	718.348	566.699	464.73	452.586
ENSG00000140043	PTGR2	protein_coding	0.727771	0.660504	0.0390817	0.00133706	0.798857	0.749145	0.21143	0.0219113	0.848506	0.810372	0.300644	0.0924653	0.828932	0.786223	0.239146	0.0548205	71.9892	47.8256	54.2159	58.7266	56.8098
ENSG00000204308	RNF5	protein_coding	0.768162	0.734865	0.0397363	0.0013647	0.77443	0.741962	0.043837	0.00188481	0.791891	0.761623	0.0727875	0.00454733	0.768751	0.735577	0.0304402	0.00138888	558.316	409.913	413.851	424.864	410.404
ENSG00000197557	TTC30A	protein_coding	0.740701	0.68691	0.0397721	0.00136855	0.811786	0.771802	0.227053	0.0252036	0.871908	0.84384	0.369265	0.140207	0.858797	0.828059	0.316233	0.101434	161.6	111.382	125.186	136.931	134.097
ENSG00000169981	ZNF35	protein_coding	1.31119	1.38519	0.0398895	0.00137523	1.42629	1.52768	0.00149416	2.37827e-05	1.40063	1.49592	0.00359353	6.22836e-05	1.33928	1.41989	0.0157232	0.000528532	110.732	153.53	169.401	165.965	157.292
ENSG00000127311	HELB	protein_coding	1.44106	1.86394	0.0400973	0.00138504	1.32182	1.62267	0.167895	0.0146371	1.3205	1.62013	0.136045	0.0150033	1.35851	1.69586	0.0880157	0.00733029	54.1673	101.666	88.5429	88.406	92.4506
ENSG00000105875	WDR91	protein_coding	1.2958	1.35488	0.0402733	0.00139378	1.29608	1.35506	0.0343938	0.00133795	1.24566	1.29455	0.0905096	0.00672502	1.26793	1.32126	0.0543008	0.00335245	150.136	203.53	203.632	194.458	198.612
ENSG00000160223	ICOSLG	protein_coding	1.43198	1.77769	0.0407187	0.00141188	1.19915	1.36507	0.40989	0.108151	1.19981	1.36626	0.32368	0.107223	1.13843	1.25785	0.503348	0.252355	18.6681	33.4333	25.6777	25.7353	23.7062
ENSG00000210144	MT-TY	Mt_tRNA	0.72138	0.350297	0.0408402	0.00141879	0.680008	0.265374	0.00707743	0.000164537	0.731442	0.371768	0.0461765	0.00226932	0.670527	0.246056	0.00444057	9.38499e-05	57.6128	20.1326	15.258	21.4045	14.1917
ENSG00000155096	AZIN1	protein_coding	1.36408	1.4969	0.0408809	0.00142291	1.31312	1.42535	0.0878425	0.00512864	1.42161	1.57834	0.0116535	0.000300642	1.39916	1.54646	0.0163778	0.00055815	2279.54	3412.43	3249.38	3598.1	3525.4
ENSG00000170743	SYT9	protein_coding	1.44734	2.14638	0.0411234	0.00143406	1.47284	2.2056	0.0243222	0.000828891	1.37157	1.9575	0.0882544	0.00645418	1.42635	2.09177	0.0406181	0.002181	10.737	23.1085	23.7423	21.0477	22.6313
ENSG00000146872	TLK2	protein_coding	1.19811	1.21303	0.0414021	0.00144652	1.1856	1.19951	0.0555159	0.00265965	1.166	1.1784	0.090593	0.00676829	1.19423	1.20881	0.0351164	0.00172732	761.544	924.863	914.546	898.752	921.608
ENSG00000110721	CHKA	protein_coding	1.23644	1.26367	0.0416398	0.00145757	1.34476	1.38525	0.000609318	8.12907e-06	1.29101	1.32485	0.00610867	0.000122282	1.28222	1.31498	0.00732857	0.000184412	465.534	587.676	644.31	616.244	611.638
ENSG00000232133	IMPDH1P10	processed_pseudogene	1.44149	2.44245	0.0416653	0.00146121	2.33401	5.21143	2.00843e-11	6.76506e-14	2.30011	5.10856	1.02295e-10	1.87024e-13	2.24593	4.93901	3.68037e-10	8.99371e-13	9.17123	22.4108	47.7677	46.8582	45.5381
ENSG00000119699	TGFB3	protein_coding	1.44297	2.03472	0.0417181	0.00146993	1.53307	2.23417	0.00827819	0.000201747	1.17434	1.42553	0.399583	0.1649	1.52157	2.20825	0.00948573	0.000261247	13.0774	26.4217	28.9929	18.5437	28.729
ENSG00000152454	ZNF256	protein_coding	1.42421	1.81271	0.0417181	0.00147133	1.54341	2.04285	0.00449793	8.97149e-05	1.5302	2.0174	0.00617033	0.00012433	1.81984	2.58273	9.51172e-06	5.77953e-08	29.7305	54.2968	61.2391	60.522	77.2253
ENSG00000204634	TBC1D8	protein_coding	0.735268	0.676015	0.0417181	0.00146899	0.762616	0.708547	0.0866448	0.0050301	0.718842	0.656624	0.0192473	0.000637635	0.742648	0.684792	0.0397103	0.00207584	787.145	532.395	557.981	517.21	539.188
ENSG00000135697	BCO1	protein_coding	1.34049	1.43208	0.0426282	0.00150625	1.14078	1.17868	0.477968	0.156967	0.929971	0.912524	0.665421	0.443078	0.988157	0.98629	0.955006	0.899228	63.0696	90.5672	74.6387	57.8392	62.2969
ENSG00000166016	ABTB2	protein_coding	1.24808	1.28048	0.042697	0.0015115	1.33475	1.37912	0.00199778	3.32501e-05	1.27062	1.3061	0.0183986	0.000590681	1.4191	1.4755	6.17633e-05	4.6503e-07	387.846	496.909	535.254	506.908	572.541
ENSG00000227051	C14orf132	protein_coding	0.766445	0.73226	0.0427058	0.00151463	0.733822	0.695523	0.00890124	0.00022229	0.739663	0.70208	0.012208	0.000321466	0.667917	0.621829	0.000175536	1.59989e-06	328.524	240.854	228.793	230.956	204.542
ENSG00000143093	STRIP1	protein_coding	0.768923	0.735383	0.0427958	0.00152306	0.747671	0.71153	0.0153804	0.000444173	0.777011	0.744579	0.0462608	0.00228238	0.805467	0.776764	0.0966134	0.00877375	307.684	226.515	219.095	229.472	239.346
ENSG00000197808	ZNF461	protein_coding	1.28571	1.34059	0.0427958	0.00152347	1.4006	1.47791	0.00121205	1.86518e-05	1.38675	1.46136	0.00220555	3.32268e-05	1.39187	1.46742	0.00161411	2.66513e-05	156.857	210.353	231.869	229.283	229.822
ENSG00000206344	HCG27	lncRNA	1.44026	2.26008	0.0431899	0.00154036	1.01742	1.06718	0.961759	0.880169	1.10145	1.30363	0.632765	0.39977	1.04471	1.1446	0.852338	0.702823	8.66188	19.1201	9.01131	11.007	9.66064
ENSG00000100483	VCPKMT	protein_coding	1.37418	1.53585	0.04371	0.00156179	1.38878	1.5568	0.0293248	0.00106196	1.38476	1.551	0.0300502	0.00118012	1.33653	1.48094	0.0591423	0.00386704	96.361	148.477	150.524	149.891	143.062
ENSG00000171658	NMRAL2P	transcribed_unprocessed_pseudogene	1.40123	1.63128	0.0437149	0.00156692	1.33808	1.52888	0.100613	0.00633217	1.24016	1.37269	0.217811	0.0438198	1.44943	1.70957	0.0150222	0.000497164	134.814	220.323	206.475	185.454	230.627
ENSG00000204611	ZNF616	protein_coding	1.42894	1.82384	0.0437149	0.00156774	1.42325	1.81209	0.0420541	0.001756	1.45557	1.87599	0.0244379	0.00087393	1.45731	1.87924	0.0217641	0.000839456	43.9965	80.4998	80.0009	82.8597	82.9949
ENSG00000169231	THBS3	protein_coding	0.754318	0.709926	0.0443913	0.00159493	0.796164	0.759387	0.134726	0.0100281	0.758523	0.715277	0.0412922	0.00188625	0.792744	0.755406	0.0960791	0.00870583	110.796	78.6068	84.1076	79.3009	83.6998
ENSG00000230513	THAP7-AS1	lncRNA	0.692602	0.469279	0.0446345	0.00160662	0.810734	0.670368	0.362397	0.0718749	0.718086	0.514326	0.072167	0.00447547	0.792026	0.638973	0.218972	0.0454692	26.3101	12.3047	17.5877	13.5656	16.7443
ENSG00000198786	MT-ND5	protein_coding	0.700045	0.56742	0.04482	0.00161625	0.754266	0.641264	0.155502	0.0126529	0.811773	0.721844	0.256237	0.0652188	0.757008	0.645056	0.124011	0.0138436	63679.8	36133	40835.4	45966.7	41076.9
ENSG00000162139	NEU3	protein_coding	1.32125	1.40599	0.0450145	0.00162624	1.29142	1.3679	0.0712896	0.00378508	1.40807	1.51726	0.00535556	0.000103398	1.40771	1.51673	0.00486511	0.000104108	184.359	259.749	252.814	280.516	280.201
ENSG00000137571	SLCO5A1	protein_coding	1.44171	1.97186	0.045288	0.00163911	1.11795	1.26511	0.653338	0.338131	1.16522	1.36687	0.427968	0.188852	1.20207	1.44626	0.333762	0.113613	16.673	32.5991	20.9511	22.6778	23.9847
ENSG00000188295	ZNF669	protein_coding	1.35416	1.49115	0.0457009	0.00165708	1.53819	1.74847	0.000520568	6.80751e-06	1.48415	1.67274	0.00246667	3.80625e-05	1.59287	1.82538	0.000129156	1.10893e-06	78.7006	117.326	137.59	131.695	143.556
ENSG00000064300	NGFR	protein_coding	1.43504	4.01662	0.0459366	0.00167169	1.87178	6.71673	6.7196e-06	5.28519e-08	1.44795	4.10671	0.0322719	0.00128861	1.74959	5.97169	0.000138336	1.19688e-06	2.63857	10.7906	18.0708	11.0691	16.0549
ENSG00000163050	COQ8A	protein_coding	0.789172	0.765216	0.0459366	0.00166906	0.753701	0.726249	0.00736624	0.000172919	0.718251	0.687418	0.000979706	1.15828e-05	0.754037	0.726619	0.00713503	0.000176715	437.057	334.188	317.169	300.27	317.416
ENSG00000156869	FRRS1	protein_coding	1.39616	1.62257	0.0459456	0.00167505	1.34545	1.54189	0.0884442	0.00517545	1.45598	1.71638	0.0140157	0.000388471	1.30195	1.47367	0.120155	0.0129987	47.2999	76.6606	72.9076	81.1016	69.5817
ENSG00000204054	LINC00963	lncRNA	0.81586	0.800714	0.0462769	0.00169019	0.898304	0.88959	0.397053	0.0964453	0.858129	0.846241	0.149074	0.0179011	0.873461	0.862773	0.198852	0.036125	790.695	632.629	702.911	668.649	681.654
ENSG00000196843	ARID5A	protein_coding	1.34737	1.46346	0.0469487	0.00171782	1.29647	1.39466	0.100386	0.00629859	1.10683	1.14254	0.531672	0.288466	1.23065	1.30673	0.181744	0.0292626	106.148	154.794	147.431	120.771	138.391
ENSG00000160298	C21orf58	protein_coding	0.733915	0.669639	0.04701	0.00172628	0.784301	0.731172	0.160348	0.0134285	0.697808	0.626247	0.0106991	0.000268376	0.756816	0.69773	0.0672418	0.00462756	149.132	99.7958	108.896	93.3309	103.872
ENSG00000170684	ZNF296	protein_coding	1.38282	1.57767	0.04701	0.00172445	1.41388	1.62489	0.0236141	0.00079161	1.34705	1.52296	0.0671024	0.00394954	1.34103	1.51381	0.0664237	0.00451862	72.3925	113.75	117.108	109.673	109.245
ENSG00000131979	GCH1	protein_coding	1.39904	1.63817	0.0473025	0.00174639	1.33917	1.54074	0.101931	0.00646273	1.27674	1.44061	0.167275	0.0229125	1.44025	1.70419	0.0182397	0.000654129	56.7461	92.831	87.3916	81.7129	96.5309
ENSG00000137821	LRRC49	protein_coding	1.22804	1.25282	0.0473025	0.00174467	1.2388	1.26454	0.0290162	0.00103869	1.22514	1.24946	0.041359	0.00190297	1.17194	1.1906	0.132643	0.0155061	207.25	259.882	262.276	259.093	246.354
ENSG00000171227	TMEM37	protein_coding	0.745894	0.694369	0.0473025	0.00174407	0.809309	0.770158	0.213885	0.0224183	0.792645	0.750333	0.123084	0.0123498	0.722281	0.666784	0.0150222	0.000498094	94.3435	65.252	72.3221	70.5599	62.5411
ENSG00000171604	CXXC5	protein_coding	0.754166	0.708971	0.0475687	0.00175936	0.824292	0.790713	0.254646	0.0316111	0.77485	0.73303	0.0732631	0.0046131	0.748635	0.702667	0.0293639	0.00131101	378.915	268.573	299.494	277.765	266.059
ENSG00000175567	UCP2	protein_coding	0.73967	0.68071	0.0486868	0.00180393	0.799676	0.752628	0.202677	0.0205031	0.778895	0.727623	0.108364	0.00962866	0.764885	0.710845	0.0742843	0.00549	544.739	370.719	409.924	396.333	387.035
ENSG00000130818	ZNF426	protein_coding	1.30519	1.37877	0.0490483	0.00182056	1.33982	1.42113	0.0186757	0.000569854	1.37409	1.46343	0.00799052	0.000178814	1.22316	1.27762	0.144972	0.0184124	83.1887	114.369	117.884	121.397	105.64
ENSG00000105085	MED26	protein_coding	1.33828	1.45386	0.0492982	0.00183309	1.42426	1.56893	0.00627854	0.000141403	1.56385	1.75663	0.000166638	1.3527e-06	1.34828	1.46726	0.02976	0.00134049	71.7117	104.628	113.011	126.373	105.817
ENSG00000105855	ITGB8	protein_coding	1.4252	2.32197	0.0501118	0.00186699	1.09833	1.29206	0.708718	0.409398	1.04047	1.12107	0.856685	0.726924	1.05435	1.16224	0.812948	0.641403	22.235	52.1639	29.0441	25.1942	26.0146
ENSG00000176788	BASP1	protein_coding	0.887125	0.884066	0.0501118	0.00186997	0.932846	0.930979	0.360816	0.0707763	0.914215	0.911856	0.155195	0.019771	0.909726	0.90725	0.124618	0.0139425	8859.89	7832.01	8247.81	8078.24	8038.13
ENSG00000115844	DLX2	protein_coding	1.43493	2.65765	0.0510026	0.00190658	1.95905	4.55529	1.01011e-06	6.16473e-09	1.95038	4.52607	1.52556e-06	7.80966e-09	1.9237	4.42684	3.09212e-06	1.57251e-08	6.94189	18.5682	31.8704	31.6496	30.9682
ENSG00000086589	RBM22	protein_coding	1.18343	1.19579	0.0510402	0.00191135	1.17225	1.18381	0.0653442	0.00336625	1.17777	1.18972	0.0492322	0.00254112	1.1618	1.17264	0.0757098	0.00566536	1123.62	1343.71	1330.37	1336.97	1318.06
ENSG00000120129	DUSP1	protein_coding	1.26455	1.30855	0.0521616	0.00195679	2.0967	2.324	7.24024e-20	1.33892e-22	2.26362	2.53408	6.14789e-24	3.59684e-27	1.97711	2.17464	1.80658e-16	2.14771e-19	2747.4	3594.78	6384.44	6961.45	5974.03
ENSG00000162545	CAMK2N1	protein_coding	0.782705	0.754245	0.0528235	0.0019886	0.817393	0.793007	0.140993	0.0107833	0.793963	0.766823	0.0624761	0.00355466	0.749343	0.717201	0.0096317	0.000269721	705.09	531.409	558.737	540.293	505.292
ENSG00000178802	MPI	protein_coding	0.804661	0.785582	0.0528235	0.00198685	0.804277	0.785198	0.0439826	0.00189397	0.808485	0.78977	0.0481146	0.00243494	0.784936	0.764179	0.0163936	0.00055977	472.503	370.812	370.651	372.842	361.131
ENSG00000135842	NIBAN1	protein_coding	1.40963	1.69705	0.0530879	0.00200206	1.22909	1.38259	0.346949	0.0635648	1.1232	1.20402	0.53787	0.296475	1.20118	1.33513	0.313625	0.0992803	108.375	183.896	149.832	130.496	144.747
ENSG00000162775	RBM15	protein_coding	1.3031	1.37501	0.0535775	0.00202406	1.33365	1.41335	0.0232046	0.000773947	1.41185	1.51196	0.00327256	5.56171e-05	1.37933	1.47084	0.00697881	0.000171549	300.579	413.655	425.279	454.988	442.53
ENSG00000267296	CEBPA-DT	lncRNA	0.698978	0.529377	0.0543723	0.00205768	0.760926	0.625464	0.191867	0.0185645	0.716166	0.556901	0.0680771	0.00404803	0.721905	0.565894	0.0705899	0.00501183	28.6813	15.0906	17.8214	15.9264	16.2197
ENSG00000102981	PARD6A	protein_coding	0.702529	0.547778	0.0547713	0.0020764	0.958794	0.931993	0.891108	0.711427	0.786221	0.674122	0.200784	0.0353288	0.793283	0.684748	0.21245	0.0426274	39.796	21.6759	36.8191	26.6456	27.1683
ENSG00000063046	EIF4B	protein_coding	0.874752	0.870399	0.0549973	0.0020886	0.826614	0.820758	0.000851502	1.19225e-05	0.836598	0.831045	0.00259425	4.07901e-05	0.845745	0.840474	0.00526937	0.000116491	11357.3	9885.01	9321.25	9438.2	9545.57
ENSG00000146112	PPP1R18	protein_coding	1.30097	1.36865	0.0550434	0.00209398	1.15155	1.18407	0.402198	0.0991615	1.15786	1.19179	0.291741	0.0867603	1.1852	1.22534	0.222515	0.0470169	638.599	873.599	755.714	760.538	782.443
ENSG00000257509	AC073487.1	lncRNA	0.716793	0.398941	0.0553663	0.00210992	0.74546	0.461649	0.108444	0.00705483	0.697172	0.359451		0.000880788	0.724391	0.417697	0.0510268	0.00305669	11.3701	4.51928	5.24974	4.06545	4.76807
ENSG00000030419	IKZF2	protein_coding	1.40789	3.10323	0.0556825	0.00212565	1.28023	2.45014	0.232224	0.0263497	1.40216	3.06465		0.00243027	1.32805	2.68824	0.10886	0.0108436	4.60147	14.7851	11.7231	14.6096	12.6888
ENSG00000110330	BIRC2	protein_coding	1.28927	1.34896	0.0559588	0.00213989	1.28537	1.34417	0.0516145	0.00240388	1.35292	1.42709	0.0103665	0.000256245	1.3516	1.42544	0.00958996	0.000267872	647.774	874.19	871.037	924.751	923.407
ENSG00000162520	SYNC	protein_coding	0.77112	0.735186	0.0559755	0.00214423	0.876086	0.85626	0.415312	0.111507	0.891411	0.873867	0.401673	0.166409	0.872362	0.851981	0.314843	0.100448	106.229	78.0472	90.8429	92.7737	90.1585
ENSG00000075213	SEMA3A	protein_coding	1.42519	1.82621	0.0567892	0.00218665	1.05461	1.09963	0.860947	0.645772	0.955752	0.921096	0.836116	0.695663	0.96348	0.934847	0.878216	0.747768	288.074	526.529	317.073	265.622	269.44
ENSG00000171497	PPID	protein_coding	1.18208	1.19443	0.0567892	0.00217994	1.1244	1.13272	0.254892	0.0316827	1.12989	1.13859	0.17505	0.0252636	1.11503	1.12271	0.220504	0.0460666	873.756	1043.18	989.169	994.188	980.483
ENSG00000173110	HSPA6	protein_coding	1.42685	2.41269	0.0567892	0.00218651	1.34517	2.13935	0.139181	0.0105987	1.32122	2.06083	0.141775	0.0163429	1.19723	1.65813	0.344595	0.120532	11.5716	27.5848	24.4757	23.491	19.013
ENSG00000113369	ARRDC3	protein_coding	1.41666	1.82283	0.0577209	0.00222662	1.52949	2.0634	0.00789692	0.000190369	1.55121	2.11052	0.00585146	0.000115574	1.50617	2.01309	0.0107326	0.000322524	458.4	835.642	945.998	967.624	922.793
ENSG00000131845	ZNF304	protein_coding	1.38528	1.61654	0.0577209	0.00223015	1.55024	1.89097	0.00219122	3.74827e-05	1.49038	1.79071	0.0079334	0.000176955	1.54119	1.87569	0.00259627	4.75694e-05	100.079	162.089	189.654	179.623	187.993
ENSG00000148704	VAX1	protein_coding	1.395	1.71636	0.0579091	0.00224125	1.64373	2.14819	0.000322307	3.85295e-06	1.4619	1.83342	0.0156287	0.000457181	1.43037	1.77858	0.0235198	0.000959991	20.9458	35.7378	44.7141	38.1476	36.8502
ENSG00000183813	CCR4	protein_coding	1.36362	27.8077	0.0581193	0.00225322	1.44656	33.4337	0.0115284	0.000311145	1.32885	25.3776		0.00517494	1.37802	28.7711	0.0344374	0.00168081	0	5.53408	6.64424	5.06953	5.82241
ENSG00000101493	ZNF516	protein_coding	1.34729	1.47522	0.0583919	0.00226765	1.29737	1.4059	0.114198	0.00763903	1.2517	1.34322	0.163317	0.021618	1.33741	1.46101	0.0486396	0.00286278	97.8078	144.489	137.741	131.599	142.941
ENSG00000234678	ELF3-AS1	lncRNA	0.736591	0.666315	0.0584483	0.0022737	0.985099	0.979093	0.961029	0.878521	0.849819	0.808955	0.312955	0.100457	0.837631	0.793737	0.27307	0.0737149	81.3691	54.1098	79.5148	65.7766	64.3501
ENSG00000100292	HMOX1	protein_coding	0.764094	0.723626	0.0585268	0.00228062	0.721554	0.675179	0.00870876	0.000215116	0.69753	0.648028	0.00276352	4.426e-05	0.655089	0.600456	0.00017713	1.62612e-06	3703.5	2679.53	2500.13	2399.58	2223.77
ENSG00000168887	C2orf68	protein_coding	0.828574	0.816058	0.0585591	0.00228574	0.853874	0.84309	0.135463	0.0101009	0.830532	0.818174	0.0492322	0.00253886	0.822624	0.809749	0.0318076	0.00149994	629.962	513.951	530.856	515.024	509.81
ENSG00000140650	PMM2	protein_coding	1.16293	1.17174	0.0587547	0.00229726	1.09355	1.09859	0.361083	0.0709431	1.14133	1.14893	0.0952424	0.00748393	1.1211	1.12761	0.152674	0.0207744	602.954	707.195	663.08	693.441	680.424
ENSG00000136918	WDR38	protein_coding	0.701338	0.513073	0.0592647	0.00232621	0.776488	0.632365	0.246902	0.0298415	0.771258	0.6241	0.176185	0.0257412	0.691754	0.499628	0.0327474	0.0015594	39.0766	19.9098	24.53	24.1644	19.3587
ENSG00000142700	DMRTA2	protein_coding	1.38348	3.29365	0.0592647	0.0023279	1.16818	2.03278	0.459668	0.142567	1.17165	2.05251		0.134971	1.18818	2.14801	0.320662	0.104235	3.50858	11.5262	7.11599	7.18841	7.48891
ENSG00000152684	PELO	protein_coding	1.175	1.18625	0.0592647	0.00232894	1.19735	1.21006	0.0202955	0.00064743	1.18198	1.19368	0.0363337	0.00155974	1.17774	1.18916	0.0383109	0.00195843	718.2	851.005	868.129	856.32	853.51
ENSG00000021355	SERPINB1	protein_coding	0.847799	0.839365	0.059465	0.00234074	0.874677	0.867656	0.159057	0.0132154	0.866536	0.859089	0.0987001	0.00808186	0.848794	0.84044	0.0436547	0.00244496	830.481	696.945	720.459	713.415	697.659
ENSG00000083817	ZNF416	protein_coding	1.31817	1.42004	0.0597307	0.00236657	1.69495	1.9242	7.15748e-07	4.20722e-09	1.61009	1.80991	1.89699e-05	1.20695e-07	1.75104	2.00002	1.12348e-07	4.21562e-10	103.448	147.372	199.676	187.873	207.493
ENSG00000147364	FBXO25	protein_coding	0.821805	0.80725	0.0597307	0.00236496	0.931533	0.925644	0.59298	0.265631	0.896343	0.887674	0.291818	0.0869215	0.882153	0.87238	0.228974	0.0498626	332.21	268.561	308.13	295.419	290.089
ENSG00000163660	CCNL1	protein_coding	1.39156	1.66368	0.0597307	0.00236698	1.74689	2.31908	3.14133e-05	2.82162e-07	1.69389	2.21858	0.00015271	1.22847e-06	1.81792	2.45513	6.57993e-06	3.74974e-08	442.889	737.318	1027.79	983.274	1087.87
ENSG00000280187	AC022107.1	TEC	0.755698	0.707787	0.0597307	0.00236586	0.842726	0.811861	0.33634	0.0585557	0.783994	0.74214	0.0961923	0.00767922	0.781248	0.73898	0.0839807	0.00677792	68.2843	48.3341	55.3903	50.6359	50.599
ENSG00000247095	MIR210HG	lncRNA	0.740919	0.289467	0.0599529	0.00237974	0.732671	0.273632	0.0409548	0.00169323	0.765078	0.359497		0.0070422	0.773388	0.382469	0.103918	0.00985863	8.72293	2.50307	2.36414	3.11776	3.33908
ENSG00000165997	ARL5B	protein_coding	1.42256	1.95296	0.0607383	0.00241493	1.3034	1.66932	0.214303	0.0225612	1.3691	1.82434	0.0910057	0.00684839	1.31605	1.6989	0.143562	0.0180815	460.858	900.443	769.7	841.178	783.196
ENSG00000095596	CYP26A1	protein_coding	0.708441	0.429441	0.0610361	0.0024308	0.756742	0.524295	0.167774	0.0146045	0.744807	0.501438		0.00978558	0.776682	0.562096	0.174453	0.0269496	18.2458	7.80974	9.54079	9.09131	10.2658
ENSG00000114026	OGG1	protein_coding	0.809323	0.790919	0.0615052	0.00245355	0.813375	0.795389	0.0603483	0.0029933	0.833575	0.817372	0.103328	0.00884186	0.805908	0.787268	0.0381219	0.00193618	339.144	267.736	269.221	276.801	266.772
ENSG00000168398	BDKRB2	protein_coding	0.705068	0.551276	0.0615943	0.00246117	0.771163	0.646716	0.223524	0.0242849	0.707162	0.554382	0.0510779	0.00267496	0.723819	0.578162	0.0710826	0.00508907	236.319	130.167	152.667	130.941	136.533
ENSG00000117616	RSRP1	protein_coding	1.3856	1.6219	0.0616286	0.00246661	1.42455	1.68747	0.0284927	0.00101619	1.37696	1.60735	0.0542901	0.00297902	1.40579	1.6558	0.032775	0.00156288	252.609	409.375	425.832	405.699	417.987
ENSG00000132680	KHDC4	protein_coding	1.30685	1.3863	0.0616699	0.00247641	1.47691	1.60652	0.000731966	1.00554e-05	1.37488	1.47391	0.0120474	0.000314532	1.43553	1.55255	0.00241672	4.25216e-05	586.649	813.644	942.936	865.099	910.978
ENSG00000241878	PISD	protein_coding	1.19485	1.21171	0.0616699	0.00247297	1.26118	1.28347	0.00357879	6.66546e-05	1.20177	1.21921	0.0384829	0.00168296	1.23492	1.25506	0.0101236	0.000294193	224.01	271.778	287.873	273.386	281.71
ENSG00000186529	CYP4F3	protein_coding	0.703831	0.512879	0.0618395	0.0024873	0.986029	0.974196	0.968973	0.903376	0.885947	0.806106	0.537864	0.296348	0.899671	0.828837	0.609432	0.361846	74.7875	38.3342	72.7996	60.3009	61.7367
ENSG00000238062	SPATA3-AS1	lncRNA	1.39665	2.68497	0.0620355	0.00249928	1.11983	1.54167	0.624733	0.301956	1.06957	1.33149		0.538428	1.15901	1.70306	0.421601	0.17921	4.30849	11.5898	6.62611	5.69428	7.37011
ENSG00000147050	KDM6A	protein_coding	1.38528	1.61262	0.0623655	0.0025167	1.26073	1.40868	0.255263	0.0317457	1.30564	1.48154	0.128748	0.0134266	1.34865	1.55197	0.0746279	0.0055499	308.079	497.304	434.423	456.916	478.6
ENSG00000181104	F2R	protein_coding	0.86091	0.854569	0.0628639	0.00254096	0.799668	0.790826	0.000516426	6.71923e-06	0.845134	0.838132	0.0203194	0.000686525	0.841374	0.834219	0.014875	0.000490232	1204.74	1030.1	953.156	1010.07	1005.21
ENSG00000188786	MTF1	protein_coding	1.29102	1.35653	0.0628879	0.00254608	1.37961	1.46659	0.00612933	0.000137638	1.37967	1.46669	0.0066125	0.000137821	1.34714	1.42614	0.0132062	0.000417791	270.889	367.807	397.73	397.746	386.47
ENSG00000006534	ALDH3B1	protein_coding	0.806995	0.787325	0.0634184	0.00258851	0.85074	0.835122	0.216676	0.0230377	0.76746	0.744355	0.00867532	0.000200483	0.796548	0.775956	0.0304402	0.00138922	2785.29	2192.3	2325.38	2072.62	2160.87
ENSG00000010818	HIVEP2	protein_coding	1.42088	2.08203	0.0634184	0.00258577	1.34214	1.8665	0.14723	0.0116006	1.33469	1.84646	0.12816	0.0132749	1.38056	1.97077	0.0757304	0.0056719	148.096	308.752	276.822	273.874	292.2
ENSG00000110906	KCTD10	protein_coding	1.14023	1.14591	0.0634184	0.00258592	1.12143	1.12633	0.120409	0.00837398	1.13587	1.14136	0.0599127	0.0033753	1.09756	1.10149	0.190011	0.0323902	1004.62	1151.66	1132.13	1146.9	1107.02
ENSG00000167196	FBXO22	protein_coding	0.870593	0.865534	0.0634184	0.00257594	0.879132	0.874397	0.0861863	0.00496561	0.925767	0.922775	0.299914	0.0920461	0.886395	0.881927	0.0952324	0.00851512	1425.93	1234.69	1247.33	1316.26	1257.72
ENSG00000204569	PPP1R10	protein_coding	1.24663	1.2818	0.0634184	0.00258104	1.30804	1.35279	0.00937922	0.000237872	1.32854	1.37657	0.00527523	0.000101076	1.15218	1.17323	0.235115	0.0528534	1056.38	1354.42	1429.52	1454.59	1239.88
ENSG00000234745	HLA-B	protein_coding	1.41077	1.7469	0.0645165	0.00263759	1.0029	1.00538	0.993094	0.979819	0.887195	0.811481	0.53787	0.296415	0.926198	0.875976	0.719806	0.503498	139.972	244.329	140.57	113.466	122.551
ENSG00000185896	LAMP1	protein_coding	0.879805	0.875797	0.0646306	0.00264652	0.900357	0.896999	0.160641	0.0134849	0.848628	0.843668	0.00585146	0.000116046	0.884277	0.880414	0.0584644	0.00381113	1932.17	1692.12	1733.31	1630.26	1700.83
ENSG00000184937	WT1	protein_coding	1.31654	1.40741	0.0646341	0.00265093	1.29237	1.3758	0.0861863	0.00497746	1.22758	1.29264	0.174928	0.0252146	1.19391	1.24949	0.235791	0.0532338	87.9193	124.294	121.596	114.074	110.263
ENSG00000087460	GNAS	protein_coding	0.89745	0.895023	0.065051	0.00267233	0.888918	0.886301	0.02957	0.00107609	0.876464	0.873575	0.0102353	0.000251503	0.850112	0.84666	0.000528611	6.56356e-06	9224.2	8255.11	8174.8	8057.37	7809.51
ENSG00000175197	DDIT3	protein_coding	1.41079	2.0192	0.0650967	0.00268281	2.2139	4.32239	1.0603e-09	3.85157e-12	2.04755	3.81701	1.10489e-07	3.87851e-10	2.35732	4.76863	3.31447e-11	6.78611e-14	74.5042	150.198	321.427	283.858	354.644
ENSG00000204592	HLA-E	protein_coding	1.28787	1.34734	0.0650967	0.00268176	0.980916	0.977471	0.935389	0.819449	0.922639	0.908931	0.580822	0.340491	0.919405	0.905154	0.573075	0.319808	960.82	1294.01	938.669	872.922	869.498
ENSG00000076650	GPATCH1	protein_coding	1.18108	1.19426	0.0653044	0.00269724	1.23528	1.25248	0.00582072	0.00012917	1.19291	1.20697	0.0347503	0.00142823	1.27624	1.29653	0.000718876	9.59071e-06	525.084	627.125	657.733	634.019	680.762
ENSG00000139211	AMIGO2	protein_coding	0.843936	0.834438	0.0653044	0.00269999	0.832417	0.822291	0.0315196	0.00118035	0.900242	0.893969	0.252352	0.0630328	0.883571	0.876319	0.179996	0.028556	7706.18	6430.42	6336.82	6889.15	6753.09
ENSG00000142528	ZNF473	protein_coding	1.28607	1.34925	0.0653269	0.00270524	1.38274	1.46901	0.00522563	0.000106991	1.37052	1.45383	0.0075709	0.000165548	1.46408	1.57046	0.00043708	5.04514e-06	290.888	392.948	427.946	423.557	457.358
ENSG00000102057	KCND1	protein_coding	1.38008	1.60993	0.0655867	0.00272085	1.32011	1.51377	0.131484	0.00971733	1.23912	1.38627	0.223034	0.0467138	1.2504	1.40404	0.203456	0.0379511	29.6611	47.7408	44.8744	41.2199	41.6962
ENSG00000210107	MT-TQ	Mt_tRNA	0.707411	0.555987	0.0655867	0.00272466	0.740188	0.602752	0.126365	0.00917209	0.740332	0.602957	0.105924	0.0092188	0.628248	0.446812	0.00301882	5.71493e-05	329.749	183.221	198.657	198.732	147.292
ENSG00000128394	APOBEC3F	protein_coding	1.35618	1.50532	0.0657626	0.00273631	1.1233	1.17434	0.581809	0.255038	1.06668	1.09508	0.725664	0.52837	1.06748	1.09629	0.734144	0.523419	74.3219	111.355	86.8177	80.9668	81.1097
ENSG00000165556	CDX2	protein_coding	1.41438	2.41078	0.0658443	0.00274406	1.48668	2.63675	0.019659	0.000618037	1.21944	1.77082	0.291219	0.0862207	1.31007	2.06636	0.148454	0.0196194	6.83973	16.2716	17.8504	11.9522	14.0294
ENSG00000107960	STN1	protein_coding	0.818156	0.801981	0.0659007	0.00275511	0.903211	0.89431	0.436474	0.124505	0.869097	0.8573	0.200532	0.0348783	0.857365	0.844591	0.152272	0.0206606	295.102	236.398	263.6	252.578	249.25
ENSG00000151632	AKR1C2	protein_coding	0.761583	0.716071	0.0659007	0.0027548	0.814627	0.777983	0.223466	0.0242099	0.778746	0.736018	0.0849629	0.00597918	0.71659	0.664191	0.00913059	0.000249055	33575.2	24042	26120.7	24711.8	22300
ENSG00000143578	CREB3L4	protein_coding	0.761992	0.715981	0.0662763	0.00277519	0.881344	0.857455	0.4804	0.159342	0.791823	0.751565	0.109615	0.00980398	0.860482	0.832745	0.306003	0.0944811	129.751	92.6843	110.862	97.2456	108.119
ENSG00000139083	ETV6	protein_coding	1.28949	1.35319	0.066533	0.00279912	1.15464	1.18738	0.391708	0.0912214	1.18664	1.22649	0.218697	0.0443615	1.16634	1.20167	0.268161	0.0706313	439.694	594.841	522.048	539.184	528.333
ENSG00000139263	LRIG3	protein_coding	1.34557	1.47514	0.066533	0.00279841	1.15222	1.20697	0.473591	0.154485	1.13479	1.18316	0.445009	0.204117	1.13154	1.17873	0.461765	0.214463	137.731	203.534	166.566	163.424	162.595
ENSG00000163346	PBXIP1	protein_coding	0.732491	0.654854	0.066533	0.00279115	0.720061	0.63952	0.0395024	0.00160452	0.655973	0.561389	0.00311552	5.17476e-05	0.663387	0.570347	0.00393725	8.13469e-05	582.522	381.223	372.276	326.788	332.145
ENSG00000168874	ATOH8	protein_coding	0.707239	0.526072	0.0668159	0.00281985	0.908006	0.844172	0.706365	0.405008	0.864027	0.772089	0.448553	0.20733	0.964472	0.938565	0.882126	0.754905	167.769	88.2826	141.677	129.583	157.431
ENSG00000250091	DNAH10OS	lncRNA	0.734478	0.663664	0.0668159	0.00281791	0.655991	0.566143	0.0026856	4.75358e-05	0.718446	0.643692	0.0332844	0.00135095	0.719474	0.644993	0.0306127	0.00140398	72.9694	48.3753	41.2914	46.9527	47.1276
ENSG00000170801	HTRA3	protein_coding	0.740912	0.673094	0.0682991	0.00288696	0.803366	0.750373	0.242839	0.0289816	0.759209	0.695787	0.0860995	0.00609509	0.73526	0.666441	0.0410025	0.00221247	171.698	115.335	128.591	119.231	114.146
ENSG00000261780	LINC02582	lncRNA	0.754345	0.701913	0.0683007	0.00289153	0.809134	0.767049	0.227053	0.0249894	0.803193	0.759955	0.158603	0.0203908	0.754409	0.702046	0.0487631	0.00287922	552.921	388.398	424.509	420.672	388.307
ENSG00000069275	NUCKS1	protein_coding	0.862428	0.856079	0.0686694	0.00291168	0.801083	0.792241	0.000609408	8.17052e-06	0.846948	0.83995	0.0235792	0.000832875	0.835252	0.827773	0.0101087	0.000293094	10588.7	9064.45	8388.68	8893.76	8764.51
ENSG00000274653	AC106782.5	lncRNA	0.749088	0.297438	0.068822	0.0029227	0.83522	0.53529	0.354469	0.0674712	0.772821	0.3672		0.00838141	0.780437	0.388744	0.111603	0.0113808	8.52513	2.51021	4.53206	3.06616	3.23252
ENSG00000272977	AL008721.2	lncRNA	0.708378	0.53493	0.069083	0.00293834	0.813112	0.702357	0.364135	0.0734427	0.841126	0.745975	0.361978	0.134213	0.819081	0.711679	0.29005	0.0841357	25.4724	13.6129	17.8587	18.9375	17.8658
ENSG00000102409	BEX4	protein_coding	1.40358	2.50037	0.0698939	0.00297745	1.27419	2.03538	0.261306	0.0335944	1.21349	1.82106		0.0892084	1.12751	1.5144	0.545582	0.29097	5.16131	12.834	10.4044	9.30512	7.68077
ENSG00000153208	MERTK	protein_coding	1.31933	1.42096	0.072067	0.00307478	1.37259	1.48988	0.020633	0.000663606	1.22641	1.29898	0.18763	0.0295562	1.18921	1.25045	0.258044	0.0649669	60.7399	87.1512	91.3118	79.7626	76.6767
ENSG00000117143	UAP1	protein_coding	1.16177	1.1711	0.0720839	0.00308526	1.12996	1.13742	0.174428	0.0157367	1.1997	1.21122	0.011856	0.000307802	1.153	1.16179	0.0692168	0.00483707	598.227	700.329	680.087	724.315	694.654
ENSG00000154642	C21orf91	protein_coding	1.40923	1.94328	0.0720839	0.00308393	1.43879	2.01401	0.0409548	0.00169326	1.45638	2.05677	0.0300502	0.00117793	1.47574	2.10339	0.0208279	0.000783601	42.5445	83.0716	86.1274	87.965	89.7777
ENSG00000160785	SLC25A44	protein_coding	1.15427	1.16223	0.0720839	0.00308979	1.11653	1.12251	0.215823	0.0228637	1.09113	1.09581	0.268538	0.0722306	1.07669	1.08064	0.354621	0.12774	777.203	903.821	873.015	852.2	840.905
ENSG00000223797	ENTPD3-AS1	lncRNA	0.715872	0.595477	0.0724372	0.00310971	0.726792	0.611563	0.082918	0.00466041	0.727127	0.611919	0.0746574	0.00473365	0.731623	0.618384	0.0746695	0.00557272	38.4523	22.9838	23.5477	23.6071	23.7038
ENSG00000186866	POFUT2	protein_coding	1.27023	1.32273	0.0724582	0.00312019	1.31272	1.37385	0.0226191	0.000748442	1.25531	1.30475	0.0755922	0.00491454	1.29325	1.35038	0.0311212	0.00144799	254.458	336.397	349.392	331.77	343.671
ENSG00000258634	AL160006.1	lncRNA	0.743197	0.674973	0.0724582	0.00311566	0.841633	0.799349	0.378574	0.0817855	0.832865	0.788354	0.256237	0.0652702	0.816131	0.767486	0.20915	0.0406531	63.0469	42.7567	50.6096	49.9495	48.4894
ENSG00000165516	KLHDC2	protein_coding	0.785402	0.754523	0.0724633	0.00312519	0.808776	0.780976	0.127483	0.00927855	0.863407	0.84293	0.267332	0.0714567	0.85993	0.83897	0.256196	0.0639612	521.95	393.961	407.742	440.239	437.785
ENSG00000107485	GATA3	protein_coding	1.25885	1.30559	0.0728106	0.00314498	1.41689	1.49244	0.000494719	6.37146e-06	1.28015	1.33073	0.0352959	0.00147324	1.24093	1.28448	0.0742886	0.00549522	155.74	203.237	232.207	207.138	200.362
ENSG00000131652	THOC6	protein_coding	0.741208	0.671706	0.0729678	0.00315659	0.765854	0.702013	0.121489	0.00849874	0.687167	0.606207	0.00922408	0.000217886	0.724022	0.650791	0.0311227	0.0014512	555.053	372.667	389.424	336.217	361.264
ENSG00000164654	MIOS	protein_coding	1.22737	1.25614	0.0732996	0.00317976	1.29136	1.32873	0.00890124	0.00022281	1.32855	1.37105	0.00259425	4.07208e-05	1.35115	1.39679	0.000949267	1.36048e-05	505.158	634.907	671.674	693.156	706.318
ENSG00000254859	AC067930.3	lncRNA	1.37403	2.97388	0.0732996	0.00318063	1.08132	1.47934	0.745468	0.463006	1.32056	2.68871		0.00987236	1.09555	1.55266	0.63436	0.392212	3.10917	9.54352	4.73881	8.62827	5.04762
ENSG00000128739	SNRPN	protein_coding	0.727297	0.63262	0.073682	0.00320208	0.787593	0.712998	0.231509	0.0262074	0.815313	0.74967	0.242743	0.0570384	0.732203	0.639891	0.0584644	0.00380815	62.7595	39.4557	44.4971	46.7431	40.1103
ENSG00000181896	ZNF101	protein_coding	1.28935	1.35765	0.073923	0.00321744	1.29472	1.36413	0.0559629	0.00269078	1.19552	1.24121	0.207596	0.0386529	1.20312	1.25061	0.189938	0.0321236	159.919	216.64	217.746	198.11	199.457
ENSG00000136114	THSD1	protein_coding	1.25308	1.29386	0.0740676	0.00322863	1.11979	1.13936	0.458707	0.141437	1.18283	1.21224	0.184472	0.0285257	1.15454	1.1795	0.25091	0.0611131	130.442	169.852	149.509	158.896	154.749
ENSG00000143458	GABPB2	protein_coding	1.26487	1.31408	0.0747388	0.00326282	1.20723	1.24542	0.190557	0.018337	1.20255	1.23986	0.160798	0.0209553	1.18592	1.22014	0.191212	0.0328094	217.705	285.46	270.589	269.472	265.269
ENSG00000176153	GPX2	protein_coding	0.719906	0.602428	0.0748479	0.00327611	0.850228	0.781822	0.464645	0.146455	0.756091	0.651205	0.123084	0.0123479	0.704474	0.581946	0.0351152	0.00172085	1422.61	856.855	1111.98	926.264	827.696
ENSG00000181634	TNFSF15	protein_coding	0.710841	0.546357	0.0748479	0.00327747	0.751345	0.608235	0.161339	0.0137025	0.781104	0.653445	0.196788	0.033129	0.736299	0.585547	0.0939449	0.00831394	52.2206	28.6318	31.9019	34.3424	30.6784
ENSG00000142303	ADAMTS10	protein_coding	0.750852	0.691047	0.0748504	0.00328252	0.830017	0.787538	0.330162	0.0552124	0.728297	0.664092	0.0293712	0.00113842	0.851836	0.814348	0.312488	0.0987347	296.397	204.971	233.448	196.912	241.443
ENSG00000228409	CCT6P1	transcribed_unprocessed_pseudogene	1.37197	1.6324	0.0752543	0.0033052	1.55523	1.94514	0.00215736	3.67611e-05	1.44898	1.76377	0.0175518	0.00054681	1.8332	2.42534	2.50179e-06	1.25577e-08	38.2871	62.5489	74.4677	67.5435	92.7191
ENSG00000005421	PON1	protein_coding	1.38409	2.39358	0.0755692	0.00332632	0.93656	0.786721	0.798536	0.54662	1.06094	1.24292		0.589042	1.12445	1.47067	0.540699	0.286009	4.78602	11.5951	3.81221	6.04614	7.1715
ENSG00000173530	TNFRSF10D	protein_coding	1.2784	1.33748	0.0755692	0.00332902	1.29404	1.35666	0.0463285	0.00204395	1.4187	1.51093	0.00192991	2.80864e-05	1.25115	1.304	0.088147	0.00737615	478.541	640.764	649.984	723.895	624.357
ENSG00000174013	FBXO45	protein_coding	1.20253	1.22223	0.075859	0.00334679	1.22037	1.24181	0.0369374	0.00147837	1.24074	1.26423	0.018089	0.000572804	1.21994	1.24133	0.0318734	0.00150515	385.822	471.791	479.485	488.021	479.29
ENSG00000130803	ZNF317	protein_coding	1.29038	1.3605	0.0775263	0.00342547	1.33808	1.42079	0.0240929	0.000817894	1.28555	1.35438	0.0668258	0.00391511	1.37143	1.46316	0.00986468	0.00028276	508.14	691.579	722.293	688.55	743.798
ENSG00000099942	CRKL	protein_coding	1.26397	1.31201	0.0791297	0.00350154	1.15149	1.178	0.372523	0.0788052	1.14279	1.1677	0.30671	0.0963398	1.1076	1.12615	0.449591	0.20303	984.464	1292.04	1160.15	1150.03	1109.2
ENSG00000271737	AC008608.2	lncRNA	0.712908	0.517549	0.0803551	0.00356108	0.696177	0.490187	0.0427467	0.00182466	0.664476	0.43702		0.000427956	0.726518	0.540371	0.0781658	0.00599369	20.7402	10.7984	10.2614	9.13894	11.1721
ENSG00000170915	PAQR8	protein_coding	0.712453	0.519932	0.0813611	0.00361641	0.76203	0.603651	0.198203	0.0196881	0.822802	0.702661	0.302862	0.0941101	0.684828	0.477178	0.0269294	0.00115802	23.303	12.1087	14.03	16.3452	11.0456
ENSG00000176142	TMEM39A	protein_coding	1.30006	1.38181	0.0813611	0.00361483	1.33864	1.4318	0.0320198	0.00120542	1.34559	1.44085	0.0264508	0.000984602	1.34573	1.44102	0.0238523	0.000978679	373.336	515.939	534.645	538.05	537.94
ENSG00000132854	KANK4	protein_coding	1.3721	1.61187	0.0816391	0.00363416	1.1942	1.32101	0.4058	0.103804	1.24653	1.4059	0.216592	0.0431488	1.38087	1.62481	0.0494404	0.0029418	35.5221	57.1136	46.768	49.7265	57.6206
ENSG00000107902	LHPP	protein_coding	0.749058	0.685706	0.0819685	0.00365423	0.813817	0.765874	0.275136	0.0369539	0.779298	0.723268	0.120677	0.0117729	0.78179	0.726404	0.119271	0.012825	106.517	72.9005	81.33	76.9366	77.1668
ENSG00000165105	RASEF	protein_coding	1.34447	1.49738	0.0829321	0.00370267	1.34035	1.49113	0.0750598	0.00405514	1.30239	1.43507	0.107896	0.00957	1.34574	1.49912	0.056199	0.003575	212.688	318.703	317.407	305.47	319.055
ENSG00000212978	AC016747.1	lncRNA	0.816479	0.798676	0.0843425	0.00377121	0.762159	0.739725	0.00516197	0.000105346	0.810405	0.792077	0.0505351	0.00262395	0.815935	0.798092	0.056199	0.00356889	443.603	354.095	327.904	351.1	353.449
ENSG00000133519	ZDHHC8P1	transcribed_unprocessed_pseudogene	0.714542	0.488817	0.0848386	0.00379899	0.785428	0.616047	0.279213	0.0379377	0.769547	0.588062	0.172493	0.0243336	0.833312	0.699297	0.339754	0.117335	20.1629	9.79455	12.34	11.8429	14.1277
ENSG00000114054	PCCB	protein_coding	0.845629	0.835811	0.0849039	0.00380753	0.827802	0.816956	0.0296486	0.00108091	0.808946	0.797009	0.0102583	0.000252818	0.838628	0.828411	0.0422206	0.00231218	525.886	439.006	429.097	418.679	435.208
ENSG00000114126	TFDP2	protein_coding	0.855841	0.848	0.0853243	0.00383765	0.8461	0.83778	0.0434562	0.0018627	0.82838	0.819177	0.0157805	0.000466237	0.85872	0.851031	0.0665358	0.00453503	730.401	619.847	612.428	599.021	621.939
ENSG00000185482	STAC3	protein_coding	1.38025	2.42527	0.0853243	0.00383652	1.18923	1.72068	0.42745	0.118675	1.04768	1.20212		0.673091	1.17418	1.66579	0.381973	0.148122	5.42057	13.1184	9.31901	6.51386	9.01276
ENSG00000157911	PEX10	protein_coding	0.818579	0.801268	0.0854769	0.00385016	0.858679	0.844935	0.234361	0.0270256	0.802405	0.783735	0.0352959	0.00145982	0.816013	0.798528	0.0534594	0.00324125	408.551	326.62	344.411	319.494	325.504
ENSG00000061918	GUCY1B1	protein_coding	1.39456	2.3208	0.086099	0.00389524	1.26111	1.88829	0.2993	0.0439145	1.29001	1.98087		0.0270197	1.30553	2.02907	0.152272	0.0206591	6.05306	14.2869	11.642	12.181	12.492
ENSG00000144580	CNOT9	protein_coding	1.15684	1.1657	0.086099	0.00389149	1.12975	1.13702	0.173585	0.0155574	1.17384	1.1837	0.0352959	0.00147074	1.15765	1.16655	0.0571897	0.0036759	1421.59	1657.09	1616.33	1682.56	1658.64
ENSG00000181274	FRAT2	protein_coding	0.743617	0.669634	0.086099	0.00388866	0.865604	0.824464	0.478223	0.157386	0.809917	0.753491	0.209511	0.0392463	0.771749	0.705342	0.111561	0.0113598	160.831	107.531	132.384	120.951	113.228
ENSG00000166401	SERPINB8	protein_coding	1.33126	1.46811	0.0868317	0.00393412	1.42902	1.60804	0.0114079	0.000305145	1.41305	1.58515	0.0158688	0.000473886	1.50107	1.71189	0.00226127	3.88304e-05	90.1412	132.569	145.234	143.148	154.429
ENSG00000146950	SHROOM2	protein_coding	1.39561	1.87303	0.0893211	0.00405281	1.18843	1.41368	0.452784	0.136985	1.25119	1.55078	0.236656	0.0534676	1.33559	1.7365	0.118346	0.0125842	24.0474	45.3768	34.2959	37.5695	41.9188
ENSG00000143502	SUSD4	protein_coding	0.715652	0.495859	0.0897895	0.00407999	0.935957	0.884137	0.814504	0.569473	0.973279	0.947897	0.908268	0.815873	0.797602	0.646575	0.233758	0.0522347	18.1649	9.08429	16.1265	17.384	11.7961
ENSG00000147316	MCPH1	protein_coding	1.21831	1.24552	0.0906069	0.00412312	1.20383	1.22922	0.106784	0.00692513	1.25811	1.2904	0.0233643	0.000815034	1.36512	1.41134	0.000441362	5.20681e-06	297.173	370.741	365.933	384.263	420.023
ENSG00000142657	PGD	protein_coding	0.867263	0.861136	0.0906115	0.00412931	0.877134	0.871429	0.119228	0.00827614	0.821744	0.813739	0.00425794	7.69132e-05	0.812931	0.804577	0.00182226	3.03288e-05	20738.1	17857.8	18071.2	16875.1	16684.7
ENSG00000242732	RTL5	protein_coding	1.29666	1.37545	0.0910658	0.00415603	1.20904	1.26379	0.273514	0.0363573	1.07923	1.10037	0.635295	0.403273	1.02277	1.02971	0.910328	0.805459	111.993	153.565	141.073	122.87	115.531
ENSG00000111012	CYP27B1	protein_coding	1.37507	1.70879	0.09139	0.00417686	1.50266	1.9454	0.00917306	0.000231183	1.55327	2.03963	0.00385898	6.74554e-05	1.45923	1.86488	0.0179251	0.000640476	23.016	39.5152	44.9907	47.2244	42.9835
ENSG00000110925	CSRNP2	protein_coding	1.23192	1.26453	0.0918755	0.00420512	1.1517	1.17271	0.324475	0.0526754	1.18856	1.21481	0.148408	0.0177234	1.24212	1.27613	0.0486396	0.0028655	361.575	457.962	424.757	440.007	461.978
ENSG00000169100	SLC25A6	protein_coding	0.794927	0.766927	0.0920586	0.00421958	0.757724	0.725455	0.0180914	0.000542469	0.736388	0.701791	0.00658251	0.000136351	0.7591	0.726983	0.0168805	0.000589775	7787.89	5972.33	5649.34	5465.01	5661.46
ENSG00000141349	G6PC3	protein_coding	0.803339	0.779291	0.0929547	0.00427907	0.83704	0.81671	0.201086	0.0201737	0.787452	0.761725	0.0404441	0.00181901	0.76998	0.742443	0.0180991	0.000647892	1416.05	1103.03	1156.02	1078.06	1051.23
ENSG00000167333	TRIM68	protein_coding	1.21135	1.23566	0.0929547	0.00427147	1.21852	1.24357	0.0615368	0.00311321	1.16761	1.18686	0.160497	0.0208529	1.25716	1.28666	0.0171686	0.000603243	251.108	310.685	312.632	298.515	323.216
ENSG00000175938	ORAI3	protein_coding	0.72223	0.591348	0.0929547	0.00427344	0.779166	0.672211	0.24002	0.0282171	0.721071	0.590065	0.0680922	0.0040684	0.720651	0.589595	0.0607734	0.00399778	98.9871	58.3947	66.3717	58.3049	58.223
ENSG00000273576	AC009283.1	lncRNA	1.39432	2.02318	0.0935587	0.00431305	1.29733	1.77178	0.227053	0.0254181	1.33202	1.86071	0.130625	0.0138229	1.52909	2.37026	0.00949982	0.000262263	15.3001	30.7624	26.9422	28.2311	36.041
ENSG00000162642	C1orf52	protein_coding	1.27087	1.33122	0.0942183	0.00434968	1.3793	1.4649	0.00554877	0.000120936	1.30444	1.37253	0.0359403	0.00152445	1.42236	1.51821	0.00152745	2.48297e-05	181.912	241.849	266.095	249.352	275.633
ENSG00000221914	PPP2R2A	protein_coding	1.23288	1.26622	0.0944235	0.0043654	1.24772	1.28334	0.0542609	0.00256593	1.26951	1.30853	0.0295058	0.00114795	1.22107	1.25258	0.0817844	0.00651337	1124.01	1423.83	1443.15	1471.51	1408.41
ENSG00000231806	PCAT7	lncRNA	0.72381	0.585592	0.0962645	0.00445686	0.889727	0.833267	0.623331	0.299575	0.910043	0.863193	0.634551	0.40243	0.758009	0.639246	0.127219	0.0144351	32.0094	18.8377	26.7716	27.7252	20.5995
ENSG00000066583	ISOC1	protein_coding	1.19524	1.21398	0.0977413	0.00453169	1.18145	1.19879	0.115255	0.00781002	1.19932	1.21839	0.064488	0.00372752	1.16032	1.17563	0.142503	0.0177694	351.774	426.958	421.647	428.47	413.14
ENSG00000103042	SLC38A7	protein_coding	0.828176	0.813278	0.098343	0.00457295	0.847939	0.834675	0.155455	0.0126215	0.816607	0.800829	0.0461001	0.00225882	0.849599	0.836469	0.123448	0.0136808	340.794	277.31	284.762	272.958	285.312
ENSG00000108306	FBXL20	protein_coding	0.804538	0.780701	0.098343	0.00456615	0.85982	0.842233	0.311696	0.0479042	0.802897	0.778922	0.0685926	0.00413843	0.807885	0.784468	0.0726893	0.00529591	415.247	324.21	349.879	323.512	325.71
ENSG00000159885	ZNF222	protein_coding	1.3238	1.46794	0.098343	0.00457908	1.6098	1.87955	0.000107099	1.09638e-06	1.53395	1.77028	0.00103586	1.25751e-05	1.48417	1.69843	0.00301437	5.65407e-05	52.7166	77.502	99.2366	93.4781	89.5301
ENSG00000176393	RNPEP	protein_coding	0.854476	0.845981	0.0984304	0.00459615	0.844496	0.835469	0.050082	0.0023004	0.781887	0.769678	0.000870839	9.4255e-06	0.80421	0.793109	0.00410492	8.62139e-05	1855.93	1569.31	1549.87	1427.96	1471.8
ENSG00000287839	AL353807.5	lncRNA	1.38845	2.1017	0.0984304	0.00459503	1.16952	1.48752	0.498861	0.175773	1.14694	1.42494	0.477213	0.235714	0.969448	0.933596	0.900842	0.787917	9.37035	20.1498	14.2349	13.6173	8.87426
ENSG00000152413	HOMER1	protein_coding	1.30093	1.39131	0.0985685	0.00460911	1.1927	1.2491	0.335213	0.0578502	1.34416	1.44854	0.0347503	0.00142709	1.3444	1.44883	0.0306821	0.00141444	257.241	358.267	321.705	372.973	373.097
ENSG00000266094	RASSF5	protein_coding	1.32146	1.43997	0.09907	0.0046391	1.22843	1.31219	0.274695	0.036811	1.19352	1.26477	0.270143	0.073176	1.07245	1.10072	0.703506	0.480851	62.6208	90.4207	82.3891	79.465	69.2351
ENSG00000163931	TKT	protein_coding	0.858087	0.850201	0.0996856	0.00467451	0.873837	0.866761	0.155629	0.0126741	0.833273	0.824146	0.0217793	0.000748777	0.841705	0.832995	0.0311212	0.00144694	22681	19282.9	19658.6	18692	18892.7
ENSG00000165272	AQP3	protein_coding	0.729845	0.621764	0.101462	0.00476734	0.854036	0.791586	0.475659	0.155317	0.666113	0.536316	0.0108579	0.000275538	0.640576	0.502544	0.0034435	6.75464e-05	75.5166	46.7891	59.6067	40.375	37.8103
ENSG00000260456	C16orf95	protein_coding	0.726743	0.423742	0.101462	0.00477123	0.793513	0.566694	0.292466	0.0419933	0.829363	0.639704		0.100352	0.874622	0.731647	0.49061	0.240381	14.4853	6.04486	8.05868	9.10659	10.4587
ENSG00000164136	IL15	protein_coding	1.27771	1.33983	0.102037	0.00481845	1.04156	1.05139	0.860073	0.642898	1.01936	1.02439	0.914451	0.827579	0.971864	0.966888	0.877207	0.74635	94.7491	127.076	99.7498	97.0734	91.4262
ENSG00000172831	CES2	protein_coding	0.83069	0.816218	0.102037	0.00480867	0.848597	0.835564	0.153379	0.0123384	0.835781	0.821735	0.0876908	0.00629831	0.849698	0.836752	0.120237	0.0130314	655.787	534.788	547.507	538.586	548.272
ENSG00000180354	MTURN	protein_coding	1.26986	1.3241	0.102037	0.00481782	1.11648	1.13984	0.523267	0.196264	0.979959	0.976666	0.907569	0.814582	0.998156	0.998525	0.994753	0.982894	85.3962	112.779	97.0607	83.2694	84.8779
ENSG00000129675	ARHGEF6	protein_coding	1.36462	2.66995	0.102589	0.00485133	1.11911	1.58369	0.626206	0.304645	1.20469	1.96082		0.0903951	1.223	2.03965	0.262521	0.0675506	4.06629	10.8122	6.40044	7.97775	8.23609
ENSG00000258857	AL359397.1	lncRNA	1.33651	3.15739	0.102884	0.00487206	1.13901	1.92912	0.531764	0.203201	1.20202	2.31779		0.0729303	1.05193	1.39071	0.798385	0.618681	2.73941	8.53138	5.19678	6.3155	3.71078
ENSG00000232656	IDI2-AS1	lncRNA	1.37842	2.34864	0.102966	0.00488273	1.36983	2.30711	0.095668	0.00583827	1.22481	1.81758		0.0747928	1.1306	1.49474	0.535379	0.279876	5.72254	13.3386	13.123	10.3116	8.42552
ENSG00000100697	DICER1	protein_coding	1.36842	1.61833	0.103862	0.00493207	1.0473	1.07569	0.874717	0.678757	1.1116	1.18035	0.583581	0.343028	1.08507	1.13691	0.690596	0.464347	856.482	1386.75	921.785	1011.5	974.13
ENSG00000148339	SLC25A25	protein_coding	1.28214	1.35726	0.103929	0.00494215	1.45903	1.58508	0.00116548	1.77043e-05	1.30995	1.39295	0.0456993	0.00222247	1.50959	1.65077	0.000279857	2.82796e-06	199.208	270.013	315.339	277.099	328.444
ENSG00000118705	RPN2	protein_coding	0.897046	0.89422	0.104098	0.00495925	0.865204	0.861571	0.00758493	0.000179842	0.873226	0.869793	0.0155736	0.000453292	0.867619	0.864046	0.00893713	0.000238766	4236.89	3788.55	3649.9	3684.73	3660.42
ENSG00000143390	RFX5	protein_coding	1.14235	1.14918	0.104098	0.00497079	1.05019	1.05257	0.624733	0.301963	1.04622	1.04841	0.581785	0.341268	1.05428	1.05685	0.517819	0.265106	862.528	992.401	908.747	905.319	912.074
ENSG00000172346	CSDC2	protein_coding	0.722556	0.476324	0.104098	0.00497067	0.838234	0.690548	0.440313	0.128239	0.741473	0.513226	0.109615	0.00980379	0.816348	0.650389	0.283154	0.0801904	24.9102	11.7869	17.1067	12.7148	16.1508
ENSG00000164938	TP53INP1	protein_coding	0.740032	0.651181	0.104269	0.00498756	0.785412	0.710438	0.222119	0.0240103	0.865799	0.81672	0.414336	0.17759	0.808307	0.74048	0.221783	0.0466534	178.169	116.071	126.698	145.654	131.951
ENSG00000179546	HTR1D	protein_coding	0.816134	0.796547	0.104269	0.00499275	0.819192	0.799946	0.094902	0.00574765	0.893913	0.882123	0.341009	0.119431	0.819502	0.800286	0.0770581	0.00583504	497.024	395.663	397.399	438.065	397.811
ENSG00000180626	ZNF594	protein_coding	1.31659	1.44116	0.104427	0.00500718	1.42407	1.59219	0.010984	0.00028961	1.4079	1.56947	0.0156287	0.000457006	1.449	1.62731	0.00601617	0.000141851	82.6855	119.511	132.033	130.229	134.74
ENSG00000188785	ZNF548	protein_coding	1.3472	1.55665	0.10465	0.00502483	1.54304	1.88058	0.002428	4.18538e-05	1.69841	2.14306	7.29522e-05	5.4418e-07	1.61289	1.99778	0.00050937	6.22373e-06	78.3862	122.171	147.638	168.238	156.645
ENSG00000179772	FOXS1	protein_coding	0.722741	0.512369	0.104967	0.00504697	0.66006	0.408424	0.0121423	0.000331651	0.707689	0.487584	0.05287	0.00283798	0.746904	0.553386	0.114499	0.0118329	31.5537	16.0905	12.8161	15.2774	17.462
ENSG00000178229	ZNF543	protein_coding	1.37149	1.71261	0.105966	0.00510199	1.56039	2.09108	0.00404508	7.74766e-05	1.65861	2.29267	0.000665297	6.90889e-06	1.55812	2.08622	0.00393725	8.17646e-05	54.6757	93.7478	114.554	125.614	114.077
ENSG00000170949	ZNF160	protein_coding	1.24939	1.2965	0.106678	0.00514332	1.31874	1.37953	0.0165206	0.000482275	1.41584	1.4963	0.000950286	1.10498e-05	1.44414	1.53037	0.000314815	3.31069e-06	227.211	294.909	313.729	340.523	347.815
ENSG00000243232	PCDHAC2	protein_coding	1.38519	1.86036	0.106956	0.00516376	1.19838	1.43128	0.430532	0.120393	1.07243	1.15578	0.740207	0.54847	1.09303	1.20017	0.675309	0.445293	56.1595	104.597	80.4766	64.9936	67.4765
ENSG00000103037	SETD6	protein_coding	0.778847	0.738004	0.106967	0.0051784	0.816576	0.782351	0.215472	0.02277	0.842889	0.81319	0.23816	0.0545248	0.85607	0.828682	0.283009	0.080076	188.338	139.246	147.517	153.457	156.222
ENSG00000123374	CDK2	protein_coding	1.14129	1.14806	0.106967	0.00517845	1.03793	1.03974	0.724755	0.431665	1.09108	1.09539	0.256183	0.0651715	1.06182	1.06474	0.451141	0.204703	1010.89	1160.71	1051.26	1107.49	1076.67
ENSG00000144677	CTDSPL	protein_coding	0.819714	0.801366	0.107161	0.00519489	0.809841	0.790615	0.0600461	0.00297435	0.822672	0.804617	0.0849629	0.00596678	0.791321	0.770425	0.0240119	0.000989591	470.216	376.691	371.642	378.274	362.211
ENSG00000108179	PPIF	protein_coding	1.28248	1.35408	0.107298	0.00520865	1.16982	1.2111	0.371247	0.0782167	1.18896	1.23522	0.234002	0.051972	1.21237	1.26482	0.185991	0.0305801	1921.17	2601.01	2326.3	2372.59	2429.82
ENSG00000143772	ITPKB	protein_coding	1.26318	1.3175	0.107493	0.0052252	1.13845	1.16666	0.433249	0.121925	1.19262	1.23192	0.200784	0.0353229	1.07124	1.08604	0.65083	0.412953	164.937	217.172	192.386	202.935	179.114
ENSG00000101546	RBFA	protein_coding	0.815031	0.794753	0.107913	0.00525277	0.841533	0.824121	0.1883	0.0177095	0.810523	0.789919	0.0679534	0.00402035	0.831521	0.813088	0.111303	0.0112619	208.792	166.129	172.231	164.817	169.999
ENSG00000133627	ACTR3B	protein_coding	1.24534	1.28817	0.109014	0.00532076	1.27218	1.31937	0.0476564	0.00212457	1.08897	1.10487	0.524653	0.281703	1.19171	1.22502	0.170833	0.0257475	144.89	186.202	190.66	159.562	177.145
ENSG00000185504	FAAP100	protein_coding	0.757707	0.696151	0.109014	0.00532038	0.777921	0.720856	0.146895	0.0115646	0.743771	0.679288	0.0539565	0.00293486	0.732361	0.665493	0.0354066	0.00174969	404.728	281.673	291.605	274.769	269.403
ENSG00000277283	AC004812.2	lncRNA	0.739522	0.645423	0.1095	0.00535168	0.85067	0.795145	0.446467	0.132251	0.831108	0.768919	0.290597	0.0855386	0.858537	0.805674	0.391228	0.155501	58.0399	37.5429	46.2662	44.7115	46.8218
ENSG00000233608	TWIST2	protein_coding	0.765496	0.713413	0.109598	0.0053637	0.769324	0.718119	0.0987672	0.00615134	0.731343	0.672686	0.0289704	0.00111441	0.787171	0.73952	0.117102	0.0123221	146.598	104.42	105.088	98.3452	108.092
ENSG00000150456	EEF1AKMT1	protein_coding	0.757293	0.693409	0.110206	0.00540075	0.804811	0.753275	0.242093	0.0286687	0.91276	0.888185	0.593471	0.35459	0.803224	0.751324	0.175478	0.0272356	83.0037	57.3546	62.2972	73.6204	62.1114
ENSG00000251432	LINC02615	lncRNA	0.756679	0.691479	0.111112	0.00545627	0.7913	0.735867	0.192696	0.0187944	0.788816	0.732632	0.146717	0.0173605	0.969867	0.959469	0.882273	0.755477	66.3167	46.0528	48.9969	48.8332	63.6876
ENSG00000268858	AL118506.1	lncRNA	0.729582	0.612362	0.111112	0.00545981	0.690641	0.558983	0.0302315	0.00110615	0.676274	0.539328	0.018089	0.000570168	0.711332	0.587302	0.0463795	0.00266802	73.1604	44.8445	40.9181	39.4049	43.0782
ENSG00000126778	SIX1	protein_coding	1.25912	1.31025	0.111116	0.0054717	1.07491	1.0893	0.690887	0.385436	1.12725	1.15168	0.380317	0.149596	1.09064	1.10801	0.552229	0.296919	226.706	297.153	247.049	261.278	251.108
ENSG00000215256	DHRS4-AS1	lncRNA	0.80091	0.773479	0.111116	0.00547473	0.921005	0.909478	0.622591	0.298436	0.866615	0.847824	0.267277	0.0714224	0.92074	0.909171	0.552117	0.296682	248.499	192.317	226.163	210.86	226.01
ENSG00000088002	SULT2B1	protein_coding	0.773855	0.727866	0.111323	0.00549224	0.975426	0.969004	0.921334	0.784664	0.770641	0.724312	0.0739809	0.00468535	0.820325	0.783367	0.18694	0.0309283	145.003	105.318	140.302	105.039	113.192
ENSG00000159423	ALDH4A1	protein_coding	0.788995	0.755005	0.111829	0.00552459	0.807953	0.77672	0.153443	0.012362	0.746352	0.706498	0.0188903	0.000616138	0.772538	0.736285	0.0442255	0.00249154	426.542	321.856	331.14	301.264	313.962
ENSG00000101096	NFATC2	protein_coding	1.34378	1.53875	0.111908	0.00553593	1.36825	1.57774	0.0630852	0.00320656	1.34461	1.53992	0.0802	0.00540135	1.47338	1.74748	0.00952204	0.000264763	86.9382	133.739	137.229	133.845	151.987
ENSG00000170340	B3GNT2	protein_coding	1.23505	1.27206	0.112289	0.00556216	1.161	1.18587	0.317456	0.0499634	1.2025	1.23408	0.138343	0.015403	1.14992	1.17302	0.260679	0.0666462	454.921	578.985	539.808	561.764	533.767
ENSG00000184451	CCR10	protein_coding	1.31291	3.92444	0.112657	0.00558786	1.13921	2.32518	0.506014	0.182445	1.07932	1.78239		0.433048	1.15038	2.42551	0.387185	0.152153	2.49892	9.64296	5.6848	4.4185	5.96978
ENSG00000141738	GRB7	protein_coding	0.751483	0.676041	0.113685	0.00564635	0.9028	0.871262	0.63854	0.31849	0.806718	0.747082	0.203272	0.0367928	0.897616	0.864521	0.546588	0.292033	125.163	84.4776	108.871	93.3563	108.259
ENSG00000162413	KLHL21	protein_coding	1.2104	1.23583	0.114007	0.00567738	1.11992	1.13424	0.404011	0.101211	1.13935	1.156	0.245274	0.0589598	1.21578	1.24178	0.0666962	0.00455037	349.636	431.836	396.246	403.801	434.29
ENSG00000213762	ZNF134	protein_coding	1.26983	1.33563	0.114007	0.00567002	1.54531	1.68715	4.41821e-05	4.20199e-07	1.49129	1.61756	0.000378875	3.43575e-06	1.58188	1.73442	1.48995e-05	9.64366e-08	340.367	454.779	574.607	550.953	590.343
ENSG00000141582	CBX4	protein_coding	1.18801	1.20579	0.114025	0.00568583	1.32872	1.3609	0.000385026	4.679e-06	1.22795	1.24973	0.0259895	0.00095983	1.24879	1.27267	0.0114355	0.000350443	830.871	1000.65	1129.44	1037.07	1056.4
ENSG00000241935	HOGA1	protein_coding	0.728069	0.570962	0.115187	0.00575137	0.893519	0.830413	0.643394	0.324523	0.844698	0.754516	0.369346	0.140294	0.904022	0.846732	0.622039	0.377095	34.4342	19.604	28.5111	25.9076	29.2924
ENSG00000132718	SYT11	protein_coding	0.76126	0.705271	0.115275	0.00576339	0.650387	0.570891	0.00103377	1.51528e-05	0.708546	0.641246	0.0162596	0.000498228	0.73811	0.677157	0.0397103	0.00207718	88.8091	62.7684	50.8087	57.107	60.1203
ENSG00000130584	ZBTB46	protein_coding	1.37379	1.77244	0.115312	0.00578045	1.1907	1.39883	0.44247	0.129956	1.24067	1.49981	0.24928	0.0611988	1.3005	1.62091	0.158358	0.0223857	19.1616	33.6562	26.5264	28.4367	30.8402
ENSG00000138074	SLC5A6	protein_coding	1.19383	1.21312	0.115312	0.00577664	1.14314	1.15714	0.275781	0.0371023	1.12473	1.13687	0.259322	0.0670968	1.14199	1.15587	0.204742	0.0385493	1299.01	1575.65	1502.93	1476.46	1501.73
ENSG00000104951	IL4I1	protein_coding	1.3353	3.07137	0.11573	0.00581909	1.11456	1.75877	0.620937	0.296791	1.11749	1.77508		0.284986	1.15703	2.01048	0.400416	0.161843	2.73595	8.30913	4.75291	4.79648	5.42996
ENSG00000116991	SIPA1L2	protein_coding	1.31358	1.42725	0.11573	0.00582153	1.11309	1.15149	0.605183	0.279148	1.08561	1.11446	0.638255	0.406833	1.12913	1.17319	0.466892	0.219863	360.909	515.657	416.062	402.665	423.776
ENSG00000197375	SLC22A5	protein_coding	1.17439	1.18853	0.11573	0.00582861	1.2371	1.25645	0.00960064	0.000244756	1.19581	1.21172	0.0438639	0.00209471	1.22646	1.24492	0.0135529	0.000434965	492.525	586.127	619.799	597.659	614.096
ENSG00000275202	AL161421.1	lncRNA	1.37583	1.91092	0.11573	0.005832	1.05794	1.14323	0.849617	0.625549	1.00812	1.02353	0.973481	0.944079	0.867754	0.683184	0.46462	0.217118	10.8583	20.6945	12.3564	11.1068	7.52662
ENSG00000057657	PRDM1	protein_coding	1.36268	1.68436	0.115961	0.00585126	1.71637	2.41416	0.000140407	1.47446e-06	1.76041	2.50878	6.28291e-05	4.64073e-07	1.67756	2.33145	0.000368513	4.01497e-06	213.885	360.25	516.418	536.61	498.737
ENSG00000006194	ZNF263	protein_coding	1.19578	1.21631	0.11661	0.00590715	1.27663	1.30614	0.00698496	0.000161926	1.15564	1.17183	0.176593	0.0258936	1.22981	1.25406	0.0306793	0.00141229	626.841	761.828	818.009	733.989	785.679
ENSG00000074219	TEAD2	protein_coding	0.834602	0.820722	0.11661	0.00589785	0.802616	0.786312	0.0238932	0.000804804	0.771713	0.753147	0.00437114	8.13308e-05	0.736181	0.715117	0.000314815	3.32675e-06	527.818	432.801	414.712	397.217	377.185
ENSG00000176915	ANKLE2	protein_coding	1.15079	1.15943	0.11661	0.00590085	1.07828	1.08266	0.456344	0.139607	1.09874	1.1043	0.255629	0.0648976	1.10497	1.11089	0.229924	0.0503193	2386.38	2766.54	2583.28	2634.8	2651.23
ENSG00000213799	ZNF845	protein_coding	1.29605	1.39241	0.11775	0.00597267	1.34538	1.45913	0.0400442	0.00163446	1.46342	1.62032	0.00311552	5.19481e-05	1.5143	1.69036	0.000754414	1.02143e-05	243.211	338.86	355.16	394.414	411.345
ENSG00000108861	DUSP3	protein_coding	1.12362	1.12833	0.118743	0.00603526	1.13503	1.14019	0.0575718	0.00279855	1.15748	1.16353	0.0177239	0.00055606	1.11449	1.11885	0.107388	0.0105537	1974.94	2227.94	2251.39	2297.47	2209.67
ENSG00000137221	TJAP1	protein_coding	1.2024	1.22587	0.118743	0.00603869	1.20418	1.22782	0.0918742	0.00548244	1.1827	1.20387	0.122927	0.0122801	1.18635	1.20795	0.10808	0.0106931	254.342	311.827	312.161	306.009	307.228
ENSG00000110497	AMBRA1	protein_coding	1.22496	1.25766	0.118789	0.00605707	1.21243	1.24318	0.125752	0.00910122	1.13056	1.14911	0.307729	0.0971944	1.20497	1.23458	0.112838	0.0115886	518.099	652.023	644.544	595.755	640.332
ENSG00000129315	CCNT1	protein_coding	1.29748	1.39363	0.118789	0.00606113	1.3244	1.43016	0.060865	0.00305913	1.35345	1.46978	0.0347503	0.0014196	1.38279	1.50994	0.0178067	0.00063272	852.518	1188.57	1219.8	1253.59	1287.76
ENSG00000143819	EPHX1	protein_coding	0.80572	0.780201	0.118789	0.00606458	0.858009	0.838753	0.321257	0.0515871	0.780297	0.751907	0.0376094	0.00162275	0.746333	0.714285	0.00783906	0.000201918	2915.44	2274.16	2444.79	2191.72	2082.19
ENSG00000154319	FAM167A	protein_coding	1.34113	1.53751	0.119044	0.00609334	1.36331	1.57362	0.0710804	0.00376034	1.42264	1.67109	0.0263434	0.000978678	1.41666	1.66117	0.0264048	0.00112437	184.177	283.056	289.727	307.684	305.794
ENSG00000181007	ZFP82	protein_coding	1.27293	1.34463	0.119044	0.00608976	1.44021	1.55756	0.00180894	2.97605e-05	1.38849	1.49157	0.0079334	0.000176687	1.41106	1.52029	0.00393725	8.19016e-05	133.265	179.047	207.42	198.65	202.171
ENSG00000175352	NRIP3	protein_coding	1.35647	1.61894	0.119122	0.00610521	1.29402	1.51074	0.202213	0.0203936	1.34379	1.59548	0.0969979	0.00777458	1.331	1.57334	0.104719	0.00999398	23.3775	37.8799	35.3534	37.3082	36.8351
ENSG00000164169	PRMT9	protein_coding	1.27454	1.35192	0.119406	0.00612765	1.46416	1.59552	0.000951729	1.35773e-05	1.57747	1.74195	2.70833e-05	1.82219e-07	1.4924	1.63186	0.000425001	4.79989e-06	98.7202	133.818	158.074	172.692	161.373
ENSG00000122257	RBBP6	protein_coding	1.22325	1.25506	0.119759	0.00616948	1.21371	1.24405	0.121261	0.00845725	1.17271	1.19688	0.188947	0.0303662	1.13724	1.15621	0.283778	0.0805359	1442.99	1811.58	1795.74	1727.64	1668.76
ENSG00000139178	C1RL	protein_coding	0.803304	0.777	0.119759	0.00616262	0.772559	0.742602	0.0326284	0.00123911	0.70662	0.669097	0.00123732	1.52923e-05	0.747416	0.714554	0.00974909	0.000274296	274.873	213.464	204.116	183.907	196.164
ENSG00000197183	NOL4L	protein_coding	0.782217	0.741465	0.119759	0.00615975	0.868909	0.843312	0.42222	0.115531	0.834192	0.80242	0.216247	0.042576	0.843492	0.813362	0.242907	0.0567762	306.186	227.415	258.701	246.232	249.436
ENSG00000071205	ARHGAP10	protein_coding	1.2297	1.26503	0.121363	0.00626014	1.14506	1.16708	0.364202	0.0734849	1.09372	1.10799	0.478911	0.237654	1.16698	1.19236	0.210225	0.0411259	253.664	320.858	296.013	280.873	302.516
ENSG00000140743	CDR2	protein_coding	1.17965	1.1953	0.121447	0.00627246	1.22383	1.24349	0.0239208	0.000807314	1.2137	1.23243	0.032917	0.001324	1.21701	1.23603	0.0264048	0.00112487	710.295	849.453	883.735	875.899	878.435
ENSG00000184675	AMER1	protein_coding	1.34741	1.5634	0.122174	0.00631809	1.2516	1.40425	0.285494	0.039887	1.28742	1.46331	0.159904	0.0206832	1.25318	1.40682	0.205128	0.038779	114.118	178.945	160.796	167.557	160.931
ENSG00000165821	SALL2	protein_coding	0.736237	0.623349	0.123951	0.00641819	0.816111	0.734504	0.359468	0.0697047	0.715004	0.594553	0.0527739	0.00281739	0.707147	0.583941	0.0394279	0.00203211	86.3605	53.9925	63.6199	51.4866	50.6015
ENSG00000228451	SDAD1P1	transcribed_processed_pseudogene	0.728048	0.534546	0.124609	0.00646046	0.782013	0.626811	0.267712	0.0349204	0.852814	0.744862	0.408194	0.171976	0.784204	0.630558	0.201275	0.0370441	25.5016	13.62	15.9569	18.9281	15.9904
ENSG00000072609	CHFR	protein_coding	0.852247	0.842471	0.125566	0.00652666	0.868291	0.859536	0.17393	0.0156343	0.847273	0.837219	0.0738256	0.00467012	0.852025	0.842271	0.0799358	0.00618749	387.377	326.021	332.539	323.906	325.982
ENSG00000138764	CCNG2	protein_coding	0.743573	0.647636	0.125566	0.00652382	0.829276	0.763011	0.383362	0.0845766	0.876316	0.827011	0.466237	0.223418	0.846634	0.786532	0.350547	0.124883	110.151	71.3394	84.0433	91.1676	86.6319
ENSG00000095539	SEMA4G	protein_coding	0.751834	0.672103	0.126495	0.00658332	0.909772	0.878608	0.67313	0.364195	0.821625	0.763006	0.247168	0.0601991	0.850381	0.800581	0.344621	0.120564	109.169	73.5929	96.2965	83.5981	87.4244
ENSG00000160190	SLC37A1	protein_coding	1.32211	1.47292	0.126703	0.00660251	1.32378	1.47516	0.100289	0.00628223	1.34692	1.50956	0.064416	0.00370743	1.3694	1.54296	0.0405025	0.00217212	80.8765	119.128	119.315	121.963	124.802
ENSG00000167281	RBFOX3	protein_coding	0.764393	0.707185	0.126924	0.00662244	0.733295	0.669258	0.0409922	0.00169752	0.782692	0.729947	0.125996	0.0127802	0.730571	0.665944	0.0317513	0.0014911	66.5961	46.9489	44.4912	48.5471	44.3314
ENSG00000006459	KDM7A	protein_coding	1.36891	1.76346	0.126955	0.00663949	1.205	1.41424	0.40856	0.10703	1.17739	1.35709	0.390457	0.158187	1.30758	1.6305	0.15181	0.0204385	97.1329	171.376	137.462	131.898	158.464
ENSG00000012211	PRICKLE3	protein_coding	1.25848	1.31482	0.126955	0.0066408	1.20844	1.25338	0.227053	0.025336	1.20007	1.24314	0.192002	0.0313123	1.26323	1.32054	0.0761858	0.0057211	246.225	323.63	308.535	305.853	325.171
ENSG00000077238	IL4R	protein_coding	1.25921	1.31516	0.127078	0.0066574	1.12796	1.15455	0.477809	0.156607	1.13213	1.15961	0.373784	0.144331	1.17818	1.21569	0.236244	0.0535805	480.089	631.244	554.093	556.486	583.713
ENSG00000162433	AK4	protein_coding	1.26826	1.33259	0.127078	0.00666401	1.22217	1.27477	0.21143	0.0219376	1.27068	1.33549	0.0867817	0.0061864	1.21353	1.26399	0.174985	0.0270897	259.143	345.75	330.83	346.472	327.841
ENSG00000197646	PDCD1LG2	protein_coding	1.37126	1.88729	0.127663	0.00670313	1.01339	1.0457	0.970841	0.909065	1.21524	1.51833	0.303085	0.0942236	1.15339	1.37393	0.467629	0.220579	11.7961	22.3128	12.4128	17.951	16.2071
ENSG00000157954	WIPI2	protein_coding	0.865247	0.857964	0.129031	0.00678348	0.834189	0.825382	0.0212573	0.000690746	0.832094	0.823183	0.0182812	0.000584239	0.803876	0.793628	0.00250027	4.47838e-05	1204.16	1032.39	993.21	990.481	955.233
ENSG00000123610	TNFAIP6	protein_coding	1.35917	1.58423	0.130105	0.00684854	0.882145	0.804825	0.601169	0.275193	0.922354	0.871055	0.693872	0.481407	0.900982	0.836102	0.611212	0.363877	20.8274	33.2261	16.847	18.2989	17.5991
ENSG00000205903	ZNF316	protein_coding	1.29188	1.38151	0.130789	0.00689319	1.10909	1.14068	0.601169	0.275138	1.02927	1.03772	0.874384	0.761265	1.02915	1.03757	0.886305	0.762174	401.229	554.145	457.479	416.161	416.427
ENSG00000167528	ZNF641	protein_coding	1.26864	1.33799	0.13121	0.00694138	1.39376	1.49794	0.00684127	0.000157142	1.42761	1.54154	0.00304834	5.03821e-05	1.52705	1.67015	0.000154391	1.37658e-06	227.829	305.015	341.536	351.481	380.51
ENSG00000204519	ZNF551	protein_coding	1.33273	1.51994	0.13121	0.00694136	1.43206	1.68152	0.0222407	0.000728578	1.54022	1.86066	0.00291395	4.79479e-05	1.53252	1.84768	0.00305887	5.85874e-05	185.752	282.839	312.973	346.32	343.767
ENSG00000205189	ZBTB10	protein_coding	1.34399	1.56225	0.13121	0.00692993	1.24231	1.39138	0.310682	0.0475428	1.28774	1.46719	0.160733	0.0209031	1.33257	1.54268	0.0961468	0.00871868	214.064	334.578	298.037	314.291	330.314
ENSG00000104081	BMF	protein_coding	0.733566	0.575801	0.131678	0.00697485	1.05382	1.08423	0.860917	0.645536	0.957802	0.930794	0.842329	0.70576	0.955188	0.926521	0.843146	0.688004	41.0022	23.575	44.442	38.2922	37.9416
ENSG00000104205	SGK3	protein_coding	1.33939	1.56384	0.132089	0.00700533	1.3988	1.65974	0.0434245	0.00185847	1.46448	1.76681	0.014211	0.000394924	1.35015	1.58061	0.0738043	0.00544387	27.8597	43.7278	46.4805	49.3998	44.2156
ENSG00000144136	SLC20A1	protein_coding	0.847391	0.836179	0.132666	0.00704466	0.800874	0.786649	0.0113235	0.00030214	0.827613	0.815095	0.0435035	0.00207184	0.813323	0.799885	0.0206563	0.000770808	2776.45	2321.83	2184.26	2263.25	2221.32
ENSG00000157654	PALM2AKAP2	protein_coding	1.35379	1.6257	0.132842	0.00708911	1.1995	1.34457	0.407888	0.105908	1.29601	1.51898	0.161748	0.0211737	1.29549	1.51801	0.154771	0.0213742	704.161	1145.15	947.149	1069.97	1069.26
ENSG00000162040	HS3ST6	protein_coding	0.734146	0.601247	0.132842	0.00707208	0.785923	0.679442	0.268262	0.0350843	0.78335	0.675621	0.19529	0.0327467	0.691343	0.538619	0.0291831	0.00129523	25.9482	15.5334	17.619	17.4601	13.9723
ENSG00000255774	LINC02747	lncRNA	0.753214	0.676394	0.132842	0.00708113	0.811733	0.75196	0.306567	0.0462857	0.771484	0.70018	0.128748	0.0134172	0.695122	0.602626	0.0163209	0.000555131	81.3008	54.9564	60.9925	56.7973	48.9037
ENSG00000257354	AC048341.1	lncRNA	0.734735	0.604855	0.132842	0.00707259	0.801401	0.701644	0.323901	0.0525396	0.798121	0.696903	0.226319	0.0483621	0.740501	0.613749	0.0956149	0.00859467	61.584	37.401	43.474	43.1908	37.8118
ENSG00000196208	GREB1	protein_coding	1.30345	1.4139	0.133763	0.00714711	1.0986	1.13646	0.657794	0.343559	1.16461	1.22548	0.346275	0.123598	1.19061	1.26049	0.278407	0.0771776	48.6023	68.8587	55.3227	59.6411	61.3374
ENSG00000115170	ACVR1	protein_coding	1.24636	1.29273	0.134633	0.00720958	1.06405	1.07546	0.737911	0.44963	1.03239	1.03817	0.837412	0.698088	1.01773	1.02095	0.922984	0.830655	445.94	576.564	479.692	463.024	455.301
ENSG00000158966	CACHD1	protein_coding	1.3389	1.56075	0.134633	0.00722029	1.40643	1.67394	0.0402509	0.00165087	1.38172	1.63243	0.0533074	0.00286926	1.48841	1.81241	0.00893713	0.00023875	54.1462	84.4556	90.676	88.3657	97.9006
ENSG00000172985	SH3RF3	protein_coding	1.36642	1.80741	0.134633	0.00721555	1.19283	1.42426	0.44238	0.129404	1.2647	1.58094	0.216592	0.0433381	1.18194	1.40063	0.384883	0.150585	19.8157	36.1389	28.476	31.6058	28.1029
ENSG00000116661	FBXO2	protein_coding	0.736383	0.494534	0.135362	0.00730975	0.753653	0.525212	0.158978	0.0131983	0.698123	0.428267	0.0376876	0.00163164	0.662557	0.36824	0.0104726	0.000307139	139.865	69.1011	73.3601	59.8332	51.5485
ENSG00000125834	STK35	protein_coding	1.26715	1.33297	0.135362	0.00731302	1.26101	1.32515	0.121729	0.00858636	1.26599	1.33147	0.0954567	0.0075254	1.24779	1.30842	0.116029	0.0121232	796.128	1061.45	1055.3	1060.25	1041.93
ENSG00000140548	ZNF710	protein_coding	1.18103	1.19754	0.135362	0.00727295	1.14127	1.15411	0.258561	0.032702	1.09445	1.10318	0.376278	0.146532	1.07971	1.08715	0.46462	0.217257	223.699	268.571	258.745	247.377	243.667
ENSG00000161243	FBXO27	protein_coding	0.777413	0.729916	0.135362	0.00730978	0.828271	0.791115	0.297094	0.0433302	0.812161	0.771784	0.176597	0.025907	0.836166	0.800585	0.239146	0.0548479	123.944	90.3032	97.8095	95.4467	99.031
ENSG00000168404	MLKL	protein_coding	1.27928	1.35533	0.135362	0.00731209	1.07768	1.09756	0.713348	0.415872	1.08483	1.10657	0.611274	0.375911	1.03882	1.04874	0.837359	0.678857	398.631	540.261	437.429	440.972	418.159
ENSG00000240065	PSMB9	protein_coding	1.35735	1.63798	0.135362	0.00728422	1.06277	1.10784	0.829556	0.593143	0.982045	0.970429	0.939235	0.873707	0.980564	0.967971	0.938963	0.863282	150.286	245.808	166.207	145.6	145.349
ENSG00000163590	PPM1L	protein_coding	1.35386	1.6539	0.135398	0.00732388	1.29924	1.55148	0.202615	0.020456	1.27381	1.50453	0.194283	0.0322242	1.35117	1.64772	0.0901059	0.00765314	34.8136	57.6922	54.1375	52.4053	57.4459
ENSG00000110066	KMT5B	protein_coding	1.21573	1.24625	0.135429	0.00733449	1.25	1.28562	0.047896	0.0021479	1.33523	1.38397	0.00385898	6.85777e-05	1.28336	1.32404	0.0169899	0.00059584	474.809	592.152	610.957	657.846	629.148
ENSG00000197976	AKAP17A	protein_coding	1.1891	1.20847	0.135494	0.00734699	1.24258	1.26775	0.0227792	0.000755244	1.1101	1.12119	0.322507	0.106135	1.19867	1.21906	0.0703832	0.00497391	794.151	958.791	1005.7	889.382	967.817
ENSG00000175592	FOSL1	protein_coding	1.30948	1.4463	0.135734	0.00736896	1.73015	2.09412	6.40313e-06	4.94793e-08	1.88639	2.34478	8.24808e-08	2.71437e-10	1.86962	2.31762	1.23214e-07	4.80129e-10	743.794	1075.74	1557.64	1744	1723.93
ENSG00000215193	PEX26	protein_coding	0.864247	0.856706	0.135824	0.0073828	0.806301	0.795812	0.00407641	7.83459e-05	0.771908	0.759708	0.000264991	2.25485e-06	0.840955	0.832205	0.0308583	0.00143072	510.579	437.627	406.566	388.016	425.225
ENSG00000197608	ZNF841	protein_coding	1.33611	1.55721	0.136791	0.00745343	1.45037	1.75085	0.018815	0.000575349	1.59069	1.99238	0.00130775	1.67366e-05	1.44405	1.74002	0.018557	0.000667958	60.7816	94.954	106.794	121.587	106.006
ENSG00000214756	CSKMT	protein_coding	0.744475	0.646765	0.136791	0.00745002	0.790703	0.709821	0.257654	0.0324174	0.740143	0.641339	0.087529	0.00627245	0.73483	0.634345	0.0713266	0.00512067	53.1202	34.2314	37.5373	34.0114	33.5455
ENSG00000113716	HMGXB3	protein_coding	1.16146	1.17307	0.137471	0.00749959	1.21125	1.22661	0.0193323	0.000598195	1.09364	1.10029	0.327267	0.109951	1.21021	1.22549	0.0178067	0.000632612	975.025	1143.72	1195.92	1072.72	1195.56
ENSG00000215246	AC116351.1	lncRNA	1.33804	2.79477	0.137479	0.00750911	1.23051	2.24147	0.332431	0.0565407	1.28812	2.53185		0.0201572	1.31737	2.67268	0.112689	0.011564	3.52565	9.80905	7.89822	8.89295	9.27453
ENSG00000138623	SEMA7A	protein_coding	1.36524	1.97442	0.137564	0.00752282	1.32347	1.86318	0.176412	0.016115	1.39863	2.06193	0.0672006	0.00396107	1.40089	2.06754	0.0584499	0.00378702	14.7541	28.9231	27.2614	30.1818	30.2975
ENSG00000070759	TESK2	protein_coding	1.32141	2.93888	0.137843	0.00754716	1.28403	2.70368	0.180696	0.0167313	1.17401	2.07496		0.12234	1.04603	1.33375	0.827156	0.662483	3.08403	8.78666	8.09815	6.16123	3.92498
ENSG00000185112	FAM43A	protein_coding	1.317	1.45731	0.138015	0.00756569	1.13606	1.19679	0.545282	0.217862	1.10134	1.14725	0.590716	0.352025	1.13791	1.19943	0.458764	0.211941	52.3467	76.155	62.4398	59.8116	62.5899
ENSG00000175879	HOXD8	protein_coding	1.28125	1.36475	0.138647	0.00760949	1.21398	1.27727	0.274695	0.0367622	1.22042	1.2856	0.19364	0.0319671	1.15158	1.19682	0.356445	0.129479	85.9293	117.164	109.686	110.229	102.704
ENSG00000137275	RIPK1	protein_coding	1.20552	1.23062	0.139025	0.00766029	1.05991	1.06701	0.707817	0.407543	1.06827	1.07635	0.586988	0.347239	1.02174	1.02439	0.884661	0.7598	437.839	539.224	467.653	471.744	448.577
ENSG00000179918	SEPHS2	protein_coding	0.821306	0.801172	0.139025	0.00766317	0.799482	0.777197	0.0519532	0.00242592	0.832477	0.813486	0.126688	0.0129434	0.821863	0.801797	0.0912663	0.00783103	1405.75	1126.07	1092.34	1143.35	1127.03
ENSG00000185000	DGAT1	protein_coding	0.799648	0.768722	0.139025	0.00766697	0.868662	0.847663	0.391709	0.0913416	0.755903	0.719091	0.0239756	0.000850384	0.800417	0.769678	0.0909828	0.0077817	274.507	210.917	232.606	197.168	211.587
ENSG00000231566	LINC02595	lncRNA	0.733431	0.513498	0.139025	0.00765246	0.809299	0.646827	0.357489	0.0689195	0.78785	0.608955	0.211862	0.0403486	0.767133	0.573046	0.159533	0.0226428	51.6394	26.4129	33.2618	31.3573	29.4467
ENSG00000136944	LMX1B	protein_coding	1.34992	1.64321	0.140525	0.007759	1.41259	1.76033	0.047896	0.00214408	1.37004	1.68046	0.0779645	0.00517238	1.26566	1.48613	0.199939	0.0365914	45.6052	75.0371	80.3754	76.7678	67.8334
ENSG00000060718	COL11A1	protein_coding	0.75668	0.683312	0.14105	0.0077973	0.782829	0.716854	0.193792	0.0190068	0.817309	0.760943	0.236332	0.0529734	0.731164	0.651132	0.0477966	0.00277795	83.2228	57.032	59.8138	63.4981	54.3579
ENSG00000173120	KDM2A	protein_coding	1.22425	1.25895	0.141149	0.00781211	1.13774	1.15837	0.389769	0.0898117	1.13132	1.15095	0.320173	0.104828	1.13187	1.15159	0.319817	0.103438	1765.95	2223.63	2046.04	2032.92	2034.17
ENSG00000183722	LHFPL6	protein_coding	1.2485	1.29872	0.141639	0.00784859	1.10701	1.12864	0.552365	0.225033	1.03618	1.04404	0.821336	0.672856	1.18166	1.21801	0.219049	0.045514	128.843	167.792	145.696	134.724	157.53
ENSG00000034533	ASTE1	protein_coding	1.24467	1.29479	0.14187	0.00787075	1.16446	1.1988	0.348945	0.0647603	1.28555	1.34324	0.0442049	0.0021271	1.23225	1.27961	0.10886	0.0108493	82.6283	107.073	99.1799	111.093	105.77
ENSG00000164626	KCNK5	protein_coding	1.33287	1.52978	0.142395	0.00790926	1.3068	1.48716	0.159057	0.0132258	1.08207	1.13526	0.684636	0.469442	1.15955	1.25686	0.413957	0.172841	30.3092	46.4909	45.2428	34.4545	38.1097
ENSG00000169871	TRIM56	protein_coding	1.26351	1.32536	0.143832	0.00799857	0.986693	0.983929	0.961325	0.879357	0.890689	0.868952	0.429597	0.189916	0.866964	0.840851	0.322801	0.106001	1504.53	1993.72	1480.04	1307.05	1265.04
ENSG00000245975	AC090515.3	lncRNA	0.751495	0.357802	0.144139	0.00802516	0.874989	0.678989	0.548165	0.221351	0.961391	0.89228		0.719656	0.862505	0.648096	0.416486	0.175319	9.07391	3.25292	6.22713	8.12032	5.9291
ENSG00000079156	OSBPL6	protein_coding	1.23196	1.27312	0.144149	0.00806378	1.26155	1.30791	0.0608294	0.00304931	1.21909	1.25788	0.120457	0.0117163	1.22008	1.25903	0.111496	0.0113183	175.933	223.825	229.851	221.087	221.276
ENSG00000090238	YPEL3	protein_coding	0.74874	0.658142	0.144149	0.00806751	0.788359	0.711058	0.242571	0.0288172	0.770365	0.687128	0.142929	0.0166082	0.726405	0.628825	0.054642	0.00339234	62.0849	40.7114	44.0048	42.5402	39.0243
ENSG00000140807	NKD1	protein_coding	1.34923	1.69687	0.144149	0.00807334	1.37992	1.75491	0.0782534	0.00426902	1.37257	1.74109	0.0760348	0.00497977	1.58628	2.14463	0.00222916	3.78373e-05	15.7259	26.9243	27.8569	27.6414	33.9695
ENSG00000197961	ZNF121	protein_coding	1.27523	1.35542	0.144149	0.00805707	1.40149	1.52251	0.00911328	0.00022872	1.51702	1.67749	0.000524091	5.28921e-06	1.40582	1.52826	0.00778955	0.000200128	360.132	488.64	548.992	604.744	550.788
ENSG00000273038	AL365203.2	lncRNA	0.807105	0.780345	0.144149	0.00806415	0.76221	0.729933	0.0236031	0.000788795	0.839249	0.816599	0.18763	0.0295732	0.74497	0.710617	0.00978089	0.000277129	251.544	196.642	183.902	205.812	179.213
ENSG00000058729	RIOK2	protein_coding	1.20088	1.22585	0.144177	0.00809395	1.30453	1.34317	0.00532373	0.000112867	1.34215	1.38591	0.00145391	1.90175e-05	1.36804	1.41534	0.000441362	5.17596e-06	460.941	565.71	619.967	639.654	653.011
ENSG00000177854	TMEM187	protein_coding	0.734386	0.560806	0.144177	0.00808488	0.763043	0.605481	0.201983	0.0203304	0.712667	0.527651	0.0636735	0.00366004	0.674971	0.470887	0.0201593	0.000745606	157.631	88.2857	95.2811	83.008	74.1548
ENSG00000131848	ZSCAN5A	protein_coding	1.27045	1.3434	0.144242	0.0081071	1.18014	1.22885	0.354201	0.0672562	1.14079	1.17924	0.376515	0.14668	1.2335	1.29619	0.150684	0.0200534	83.9003	112.385	102.865	98.8214	108.564
ENSG00000111653	ING4	protein_coding	0.77015	0.712701	0.144448	0.00813778	0.852217	0.813763	0.405473	0.103449	0.724528	0.657329	0.0288941	0.00110091	0.776992	0.721281	0.106489	0.0103976	164.241	116.97	133.497	107.917	118.267
ENSG00000127993	RBM48	protein_coding	1.27267	1.3525	0.144448	0.00813508	1.43665	1.56671	0.00340367	6.29435e-05	1.40968	1.53139	0.00707122	0.000151519	1.41538	1.53877	0.00557031	0.000125423	124.205	168.529	195.299	190.897	191.615
ENSG00000028137	TNFRSF1B	protein_coding	1.33761	2.35964	0.145117	0.00818507	1.09386	1.4096	0.710064	0.410957	1.05268	1.24505		0.636971	1.13661	1.57668	0.492212	0.241766	4.05943	9.53256	5.69561	5.03147	6.36804
ENSG00000119508	NR4A3	protein_coding	1.35669	3.25311	0.145153	0.00819666	2.0753	8.82329	5.22869e-08	2.55546e-10	2.06251	8.71529	1.04934e-07	3.60676e-10	2.05242	8.62715	1.23214e-07	4.73562e-10	29.2188	95.3163	258.586	255.467	252.703
ENSG00000175104	TRAF6	protein_coding	1.28077	1.3696	0.145326	0.00824048	1.44857	1.5961	0.0038292	7.25832e-05	1.48289	1.64298	0.00179326	2.45239e-05	1.45003	1.59807	0.0035098	6.93105e-05	235.872	323.486	377.067	388.155	377.378
ENSG00000175931	UBE2O	protein_coding	1.18124	1.19836	0.145326	0.00823631	1.11087	1.12112	0.395421	0.0953523	1.05155	1.05627	0.653275	0.425893	1.09143	1.09985	0.404665	0.16533	967.806	1159.91	1085.18	1022.35	1064.99
ENSG00000198855	FICD	protein_coding	1.24083	1.28765	0.145326	0.00824483	1.18224	1.2178	0.28646	0.0402607	1.0831	1.1003	0.5728	0.332395	1.14375	1.17222	0.315071	0.100737	90.2997	115.835	109.58	98.9041	105.839
ENSG00000221821	C6orf226	protein_coding	0.738692	0.606766	0.145326	0.00822406	0.711256	0.567805	0.0595285	0.00294084	0.728118	0.592014	0.0819044	0.00560645	0.722645	0.584263	0.0667211	0.00456689	53.5136	32.3133	30.1896	31.5031	31.1329
ENSG00000154328	NEIL2	protein_coding	1.22286	1.25772	0.145388	0.00827353	1.1551	1.17892	0.33634	0.0584237	1.14568	1.16801	0.272311	0.0743806	1.1092	1.12582	0.415029	0.174117	478.053	600.682	563.027	557.721	538.238
ENSG00000166526	ZNF3	protein_coding	1.20256	1.22851	0.145388	0.00828678	1.29714	1.33588	0.00768797	0.000184824	1.26917	1.30409	0.018984	0.000620582	1.36659	1.41502	0.000550262	6.94142e-06	419.483	515.656	560.731	547.412	593.665
ENSG00000172201	ID4	protein_coding	1.30502	1.4511	0.145388	0.00828178	1.52281	1.76851	0.00151416	2.4201e-05	1.47689	1.70179	0.00493714	9.38758e-05	1.5573	1.81859	0.000653203	8.4557e-06	42.3201	61.6983	75.1448	72.3587	77.0616
ENSG00000262136	AC092115.4	lncRNA	0.735139	0.551808	0.145388	0.00828531	0.710896	0.51339	0.0662008	0.00341476	0.745776	0.569971	0.121021	0.0118547	0.756175	0.587004	0.137481	0.0165075	32.1784	17.6717	16.4161	18.2048	18.8367
ENSG00000269044	AC024075.2	lncRNA	0.739719	0.603654	0.146015	0.00833215	0.844778	0.762255	0.453905	0.138046	0.905317	0.852761	0.616087	0.381068	0.882556	0.818638	0.524766	0.271411	37.3616	22.3755	28.2237	31.556	30.4209
ENSG00000183248	PRR36	protein_coding	0.735818	0.539056	0.147533	0.00842849	0.837288	0.71612	0.4402	0.12769	0.744093	0.556103	0.117641	0.0111842	0.779682	0.618067	0.191037	0.0327543	17.2765	9.31712	12.3651	9.60699	10.7707
ENSG00000105732	ZNF574	protein_coding	1.19333	1.21545	0.147681	0.00845631	1.31393	1.35098	0.0025747	4.50627e-05	1.29152	1.32573	0.0064731	0.000133	1.3182	1.35579	0.00215661	3.64635e-05	733.92	891.918	991.372	972.651	995.172
ENSG00000124370	MCEE	protein_coding	0.791268	0.750806	0.147681	0.00846541	0.985617	0.982296	0.956525	0.867142	0.973864	0.968415	0.874147	0.760203	1.04424	1.05154	0.796102	0.615204	85.416	64.1867	83.9176	82.663	89.5768
ENSG00000160199	PKNOX1	protein_coding	1.23934	1.28635	0.147681	0.00846622	1.18532	1.22155	0.275013	0.0368932	1.24863	1.29745	0.0876908	0.00632959	1.30953	1.37069	0.0223411	0.000889659	196.522	252.359	239.672	254.481	268.922
ENSG00000157542	KCNJ6	protein_coding	0.781401	0.736832	0.147999	0.00850403	0.694654	0.634311	0.00523361	0.00010796	0.747319	0.696455	0.0412922	0.00188755	0.767152	0.719944	0.0667211	0.00458732	118.585	87.4216	75.2264	82.5716	85.5266
ENSG00000280351	AC127496.7	TEC	1.35607	1.72776	0.147999	0.00849972	1.12472	1.25636	0.63172	0.310665	1.23667	1.48175	0.258553	0.066627	1.1039	1.21479	0.636056	0.393951	22.1855	38.304	27.8425	32.7931	26.8775
ENSG00000143994	ABHD1	protein_coding	0.736073	0.539392	0.148228	0.00853677	0.769514	0.599392	0.225084	0.024603	0.804999	0.659773	0.252301	0.0627878	0.739601	0.548667	0.10263	0.00965231	21.5634	11.5442	12.8538	14.1107	11.644
ENSG00000187210	GCNT1	protein_coding	1.34267	1.60862	0.148228	0.0085302	1.28425	1.50395	0.227549	0.0254886	1.27556	1.48871	0.18763	0.0298308	1.30025	1.53222	0.146716	0.0190058	31.7364	51.3216	47.9453	47.472	48.9757
ENSG00000101040	ZMYND8	protein_coding	0.830846	0.81387	0.149043	0.00859354	0.822001	0.80423	0.0910163	0.00538007	0.849863	0.834638	0.160425	0.0208022	0.782331	0.761072	0.0150222	0.000499817	653.999	532.573	526.296	546.26	498.008
ENSG00000102921	N4BP1	protein_coding	1.21826	1.25079	0.149755	0.00864571	1.10367	1.11864	0.514634	0.190001	1.09299	1.1064	0.478911	0.237634	1.11133	1.12744	0.39913	0.160649	482.593	604.561	540.806	534.9	544.894
ENSG00000153975	ZUP1	protein_coding	1.24677	1.30301	0.149755	0.00865436	1.39937	1.49135	0.00304334	5.54759e-05	1.39176	1.48196	0.00412801	7.39625e-05	1.55681	1.68687	1.48995e-05	9.59771e-08	140.807	184.43	211.106	209.795	238.566
ENSG00000100335	MIEF1	protein_coding	1.13678	1.14389	0.149985	0.00869929	1.12065	1.12689	0.19741	0.0195383	1.074	1.07782	0.373692	0.144213	1.11479	1.12072	0.171215	0.0259293	945.431	1081.59	1065.7	1019.34	1060.29
ENSG00000105971	CAV2	protein_coding	0.829088	0.811231	0.149985	0.00871026	0.808492	0.788739	0.0592024	0.00291691	0.851629	0.835929	0.173035	0.0244723	0.84287	0.826328	0.138071	0.0166422	1627.85	1320.67	1284.04	1360.77	1345.06
ENSG00000159450	TCHH	protein_coding	1.31938	3.17707	0.149985	0.00869803	1.37888	3.53917	0.0529389	0.00248943	1.21917	2.51688		0.0601639	1.19738	2.37513	0.295168	0.0874639	2.66931	8.54818	9.53726	6.85144	6.40293
ENSG00000276728	AC142472.1	lncRNA	0.747879	0.431161	0.149985	0.00871717	0.91389	0.798102	0.717477	0.421782	0.82681	0.609282		0.0882617	0.781253	0.509243	0.173368	0.0266208	12.3238	5.24487	9.76395	7.46054	6.38741
ENSG00000285667	AC012291.3	lncRNA	0.757882	0.346379	0.149985	0.00871193	0.957185	0.873863	0.878092	0.684576	0.874242	0.660822		0.209396	0.838189	0.567806	0.312243	0.0986368	8.82018	3.02289	7.6258	5.75688	4.91196
ENSG00000083814	ZNF671	protein_coding	1.33274	1.6145	0.150264	0.00874333	1.60655	2.09682	0.000824004	1.1483e-05	1.50301	1.91599	0.00786203	0.000173639	1.72038	2.29527	6.17633e-05	4.63424e-07	19.9408	32.2465	41.807	38.3132	45.9977
ENSG00000151689	INPP1	protein_coding	1.19692	1.22082	0.151008	0.0087966	1.1723	1.1932	0.201086	0.0201665	1.17957	1.20134	0.139974	0.0158252	1.23994	1.26882	0.0331093	0.00159449	189.755	231.829	226.594	227.915	240.829
ENSG00000184260	H2AC20	protein_coding	0.742123	0.472633	0.151057	0.00881939	0.772822	0.534502	0.221691	0.0238953	0.855647	0.697793	0.408736	0.172474	0.79479	0.577441	0.216398	0.04422	27.3518	12.8095	14.4874	18.9021	15.6905
ENSG00000196139	AKR1C3	protein_coding	0.78333	0.738086	0.151057	0.00881537	0.804513	0.763123	0.198056	0.0196474	0.776489	0.730028	0.0902633	0.00666272	0.700946	0.642029	0.00591028	0.000138457	23884.9	17628.9	18226.8	17436.4	15334.5
ENSG00000184792	OSBP2	protein_coding	1.2417	1.29171	0.151059	0.00882947	1.31523	1.38038	0.0248876	0.000853091	1.18063	1.21806	0.218886	0.0446422	1.20674	1.24949	0.160004	0.0227862	132.813	171.643	183.549	161.959	166.115
ENSG00000175662	TOM1L2	protein_coding	0.824555	0.805137	0.15114	0.00884422	0.75579	0.729732	0.00652106	0.000147296	0.794346	0.771941	0.039792	0.00177513	0.801469	0.779761	0.0460026	0.00264207	496.326	399.971	362.508	383.496	387.621
ENSG00000231298	MANCR	lncRNA	0.737545	0.576263	0.151212	0.00885841	0.775059	0.637213	0.240244	0.0283228	0.736974	0.576691	0.102062	0.00866565	0.708883	0.532349	0.051239	0.0030897	25.3734	14.6605	16.1407	14.5927	13.5444
ENSG00000171889	MIR31HG	lncRNA	0.790387	0.751622	0.152179	0.00893514	0.754191	0.709573	0.0411888	0.00170838	0.869206	0.843929	0.337645	0.117202	0.739606	0.692683	0.0212315	0.00080349	209.87	157.769	148.945	177.138	145.349
ENSG00000173727	AP000769.1	transcribed_unprocessed_pseudogene	0.742554	0.622771	0.152179	0.00892671	0.738548	0.617249	0.115121	0.00774165	0.663926	0.515422	0.012208	0.000322297	0.683609	0.542018	0.0217197	0.000834876	209.865	130.536	129.378	108.047	113.537
ENSG00000210194	MT-TE	Mt_tRNA	0.759841	0.446913	0.152206	0.00894677	0.703121	0.331391	0.0238058	0.000800288	0.696398	0.318095	0.018089	0.000572458	0.681657	0.289302	0.00952204	0.000264195	319.274	142.647	105.762	101.52	92.3936
ENSG00000153246	PLA2R1	protein_coding	0.788437	0.748211	0.152303	0.00897259	0.779298	0.737603	0.0966392	0.00598051	0.783782	0.74284	0.0935777	0.00725525	0.804108	0.766734	0.135092	0.0160196	129.078	97	95.5305	96.22	99.1884
ENSG00000177150	FAM210A	protein_coding	1.27296	1.34976	0.152303	0.008971	1.11827	1.15021	0.553912	0.226709	1.17192	1.21891	0.291219	0.086044	1.14441	1.18362	0.377046	0.144459	279.802	378.011	322.227	341.364	331.505
ENSG00000258441	LINC00641	lncRNA	1.3482	1.66158	0.152315	0.00898337	1.18224	1.33856	0.46071	0.143316	1.30424	1.57438	0.15764	0.0201848	1.22529	1.42085	0.276214	0.0756529	117.837	196.275	158.142	185.983	167.714
ENSG00000230109	LINC02643	lncRNA	0.756098	0.440197	0.1528	0.00902207	0.787704	0.514288	0.234023	0.0269217	0.83463	0.618736		0.0948251	0.711284	0.340904	0.0312423	0.00146297	9.72396	4.27835	5.00116	6.03329	3.32021
ENSG00000166710	B2M	protein_coding	1.25532	1.31291	0.152959	0.00905167	0.991904	0.990282	0.97686	0.925697	0.933269	0.920216	0.653541	0.428281	0.923428	0.908531	0.609084	0.360859	2297.25	3016	2274.78	2113.82	2086.93
ENSG00000204946	ZNF783	protein_coding	1.23735	1.28594	0.152959	0.00904887	1.27961	1.33682	0.0514041	0.0023901	1.28426	1.34243	0.0434683	0.00206629	1.30383	1.36598	0.0254063	0.00106897	137.894	176.436	183.398	184.064	187.553
ENSG00000164010	ERMAP	protein_coding	0.79701	0.76385	0.153309	0.0090825	0.801937	0.769429	0.140993	0.0107762	0.729288	0.685966	0.011562	0.000296787	0.779212	0.743318	0.0610381	0.00401922	130.165	99.6846	100.406	89.4258	96.9874
ENSG00000100311	PDGFB	protein_coding	1.24081	1.31019	0.153663	0.00911365	1.84301	2.06492	3.92393e-12	1.24396e-14	1.83397	2.0538	1.23691e-11	2.17096e-14	2.40856	2.76969	2.03562e-26	1.07556e-29	67.3164	88.551	139.471	138.824	187.054
ENSG00000112541	PDE10A	protein_coding	1.22889	1.26994	0.15477	0.00918953	1.38769	1.46035	0.00199778	3.31285e-05	1.41336	1.49138	0.000979706	1.16785e-05	1.4159	1.49443	0.000766596	1.04805e-05	596.523	758.143	871.906	890.472	891.95
ENSG00000140471	LINS1	protein_coding	1.25089	1.31081	0.154922	0.00921949	1.30713	1.38106	0.0420541	0.00177204	1.43365	1.53992	0.00180349	2.496e-05	1.46008	1.57316	0.000706792	9.28946e-06	175.702	230.754	243.107	271.173	276.652
ENSG00000143624	INTS3	protein_coding	1.20919	1.23831	0.154922	0.00924357	1.20594	1.23456	0.136686	0.0102372	1.2036	1.23187	0.117065	0.0110644	1.18435	1.2098	0.151686	0.0203624	926.947	1147.54	1144.14	1141.67	1121.2
ENSG00000175309	PHYKPL	protein_coding	0.821417	0.799495	0.154922	0.00924437	0.930957	0.922344	0.649989	0.333708	0.925577	0.916337	0.538231	0.296864	0.838818	0.819467	0.146513	0.0188693	130.274	103.922	119.851	119.088	106.634
ENSG00000188042	ARL4C	protein_coding	0.836861	0.821405	0.154922	0.00924969	0.868082	0.855355	0.281264	0.0386016	0.872234	0.859878	0.221685	0.0456534	0.842557	0.827596	0.116916	0.0122657	3932.25	3229.77	3363.23	3380.93	3254.56
ENSG00000285437	POLR2J3	protein_coding	0.747552	0.460158	0.154922	0.00922911	0.823226	0.616602	0.380463	0.083023	0.778356	0.524573	0.17505	0.0253089	0.704554	0.376334	0.0351164	0.00172744	22.6184	10.3138	13.8342	11.7526	8.36164
ENSG00000167703	SLC43A2	protein_coding	1.26549	1.34312	0.156243	0.00933889	1.52477	1.68445	0.000240397	2.77852e-06	1.38368	1.49792	0.0121983	0.000320257	1.50386	1.65668	0.000486146	5.84364e-06	166.817	223.226	279.908	248.893	275.473
ENSG00000269486	ERVK9-11	lncRNA	0.790548	0.750623	0.156317	0.00935361	0.798786	0.76053	0.155455	0.0126291	0.831553	0.799061	0.211816	0.0402354	0.802776	0.765235	0.128439	0.01469	137.169	103.046	104.3	109.712	104.852
ENSG00000183891	TTC32	protein_coding	1.30921	1.45874	0.157354	0.00942605	1.3382	1.50246	0.0860325	0.00493773	1.35216	1.5237	0.0630305	0.00360003	1.32003	1.47494	0.0881983	0.00739209	112.527	163.847	168.715	171.151	165.458
ENSG00000125510	OPRL1	protein_coding	0.740148	0.525723	0.157799	0.00948397	0.771107	0.581694	0.227053	0.0251981	0.842919	0.708572	0.370553	0.14143	0.766566	0.573662	0.157576	0.0220633	27.9256	14.6296	16.1605	19.6941	16.0229
ENSG00000137185	ZSCAN9	protein_coding	1.24855	1.30992	0.157799	0.00948132	1.3966	1.49491	0.00419636	8.2327e-05	1.47738	1.59623	0.000413115	4.01816e-06	1.57044	1.71313	1.38708e-05	8.79462e-08	116.57	153.136	174.73	186.516	199.794
ENSG00000169155	ZBTB43	protein_coding	1.27607	1.36192	0.157799	0.00946462	1.32555	1.4279	0.0555159	0.00266195	1.30836	1.40494	0.069224	0.00418159	1.28767	1.37732	0.0865124	0.00705652	235.862	321.492	337.143	331.703	325.158
ENSG00000116106	EPHA4	protein_coding	1.34631	1.97445	0.158645	0.00955578	1.10784	1.29342	0.679267	0.371598	0.986005	0.965826	0.95288	0.90202	0.994983	0.989882	0.9858	0.964965	24.6287	48.9548	32.0722	23.939	24.5361
ENSG00000268756	AC104534.1	lncRNA	1.32824	18.4567	0.158645	0.00954908	1.60693	31.9458	0.00118502	1.80794e-05	1.64231	33.625		7.38039e-06	1.80532	41.2226	1.59228e-05	1.04112e-07	0.281438	6.10216	10.5035	11.018	13.573
ENSG00000162817	C1orf115	protein_coding	1.21967	1.25615	0.160037	0.0096502	1.31618	1.36885	0.0115284	0.000312176	1.1763	1.20559	0.199462	0.0342295	1.22674	1.26435	0.0894602	0.00752896	185.889	233.505	254.319	224.033	234.889
ENSG00000272767	JMJD1C-AS1	lncRNA	0.743657	0.492223	0.160116	0.00966553	0.782267	0.569297	0.257654	0.0324133	0.842271	0.684628	0.363192	0.135381	0.680536	0.373562	0.020523	0.000764477	18.4007	9.02662	10.4543	12.6765	6.87244
ENSG00000114779	ABHD14B	protein_coding	0.792681	0.753436	0.16036	0.00969087	0.865433	0.838967	0.407888	0.106435	0.813987	0.778445	0.163321	0.0217141	0.793426	0.754412	0.103918	0.00988313	351.363	264.54	294.478	273.306	264.983
ENSG00000165730	STOX1	protein_coding	1.33136	1.5823	0.160391	0.00970334	1.44084	1.77256	0.0264658	0.00091593	1.22407	1.39591	0.261802	0.0680636	1.41525	1.72767	0.033428	0.00162713	29.4274	46.7327	52.408	41.2179	50.8863
ENSG00000178971	CTC1	protein_coding	0.810104	0.782857	0.160435	0.00971656	0.789688	0.759889	0.070163	0.00369791	0.793904	0.764624	0.0727875	0.00455654	0.87369	0.854977	0.307954	0.0955328	297.18	232.996	226.136	227.55	254.532
ENSG00000176692	FOXC2	protein_coding	1.34129	1.66347	0.16102	0.00976266	1.24297	1.47411	0.330937	0.0557244	1.41902	1.81271	0.0427671	0.00201916	1.44416	1.86098	0.0272188	0.00117569	24.4044	40.4816	35.8556	44.0889	45.3672
ENSG00000260805	AC092803.1	lncRNA	0.761508	0.376038	0.161257	0.0097877	0.874528	0.66725	0.537911	0.208518	0.777225	0.42096		0.0172991	0.857163	0.623482	0.381798	0.147907	11.4862	4.3272	7.6278	4.81622	7.14673
ENSG00000100219	XBP1	protein_coding	1.27951	1.3684	0.161303	0.00981177	1.20848	1.27308	0.309725	0.0472597	1.09245	1.1199	0.593282	0.35439	1.12439	1.16175	0.466681	0.219431	1110.5	1518.79	1412.95	1242.95	1289.42
ENSG00000165118	C9orf64	protein_coding	1.19055	1.21207	0.161303	0.00980426	1.15989	1.17778	0.238848	0.027944	1.14648	1.16282	0.216371	0.0429212	1.10313	1.11456	0.379071	0.146345	554.684	672.18	653.165	644.947	618.19
ENSG00000141449	GREB1L	protein_coding	1.35011	1.78539	0.16137	0.00982649	1.24478	1.54538	0.337793	0.0597011	1.27814	1.62057	0.200532	0.0348052	1.17597	1.3921	0.402343	0.163456	25.6351	46.0634	39.9056	41.8955	35.9654
ENSG00000115762	PLEKHB2	protein_coding	1.18558	1.20516	0.161496	0.00984483	1.10717	1.11816	0.434559	0.122684	1.13347	1.14728	0.243372	0.0574692	1.10272	1.11323	0.368598	0.138227	1930.63	2326.88	2158.96	2215.14	2149.62
ENSG00000054967	RELT	protein_coding	1.26132	1.3338	0.16162	0.00987993	1.38551	1.49401	0.0104254	0.00027072	1.33114	1.42374	0.0347503	0.00142484	1.31843	1.40733	0.0396414	0.00204965	142.241	189.921	212.613	202.609	200.405
ENSG00000142871	CCN1	protein_coding	1.29568	1.43166	0.16162	0.00988445	2.28938	3.04807	5.24017e-14	1.48661e-16	2.49458	3.40586	7.744e-17	7.92862e-20	2.10778	2.7374	5.02701e-11	1.06244e-13	1037.42	1485.52	3162.74	3533.96	2840.26
ENSG00000185641	AC034236.1	processed_pseudogene	0.742436	0.521407	0.16162	0.00987755	0.781438	0.592662	0.259534	0.0329624	0.761341	0.556564	0.150043	0.0183137	0.74591	0.52918	0.110821	0.0111912	23.8132	12.3835	14.0503	13.1674	12.5418
ENSG00000228203	RNF144A-AS1	lncRNA	1.33805	1.63337	0.162228	0.00993232	1.33452	1.62538	0.138196	0.010482	1.35967	1.67157	0.0880273	0.00641182	1.2024	1.38402	0.319516	0.103277	20.4177	33.7054	33.5471	34.4216	28.498
ENSG00000004399	PLXND1	protein_coding	0.826759	0.807287	0.162698	0.00999336	0.83122	0.812203	0.151992	0.0121867	0.812536	0.791638	0.0755922	0.00490998	0.766507	0.741168	0.0106676	0.00031916	739.353	596.803	600.441	585.249	547.648
ENSG00000075461	CACNG4	protein_coding	0.824333	0.804082	0.162698	0.0099778	0.762144	0.735579	0.0111343	0.000295203	0.829399	0.809664	0.123492	0.0124178	0.776696	0.751576	0.0202486	0.000750438	406.711	327.429	299.634	329.761	305.921
ENSG00000145246	ATP10D	protein_coding	1.3351	1.57477	0.162698	0.00999184	1.12886	1.21548	0.606011	0.280248	1.13519	1.22621	0.500879	0.258664	1.16847	1.28297	0.404666	0.165357	150.826	237.966	183.686	185.322	193.815
ENSG00000168906	MAT2A	protein_coding	1.20207	1.22861	0.164249	0.0101103	1.22023	1.24936	0.0912851	0.00540199	1.2458	1.27862	0.0442049	0.00212716	1.18888	1.21356	0.133074	0.0156024	6572.21	8074.65	8211.06	8403.44	7975.37
ENSG00000175984	DENND2C	protein_coding	1.34909	2.01082	0.164249	0.010108	1.42784	2.22548	0.0487777	0.00220547	1.28133	1.82142	0.197177	0.0332187	1.37229	2.07223	0.081896	0.00653935	8.81307	17.8223	19.7569	16.2759	18.3149
ENSG00000100625	SIX4	protein_coding	1.34615	1.72558	0.164619	0.0101487	1.2949	1.61347	0.227053	0.0254087	1.28639	1.59509	0.187361	0.0294045	1.32422	1.67715	0.130504	0.015144	88.7925	153.451	143.548	141.861	149.114
ENSG00000198900	TOP1	protein_coding	1.11094	1.11477	0.164619	0.0101548	1.02936	1.03035	0.755662	0.479696	1.03371	1.03484	0.647434	0.418144	1.00672	1.00696	0.941674	0.870065	3340.97	3724.17	3441.98	3456.88	3364.87
ENSG00000152503	TRIM36	protein_coding	1.33846	1.66141	0.164893	0.0101935	1.33294	1.65038	0.144189	0.0112143	1.38464	1.75068	0.0680771	0.00405719	1.53454	2.04267	0.00631216	0.000149664	24.7849	41.181	40.9512	43.4053	50.6961
ENSG00000164638	SLC29A4	protein_coding	0.789874	0.74756	0.164893	0.0101842	0.897232	0.875227	0.562901	0.235412	0.815896	0.778375	0.177894	0.0263639	0.782826	0.739377	0.089577	0.00757272	301.255	224.861	263.277	234.245	222.424
ENSG00000170852	KBTBD2	protein_coding	1.19424	1.21769	0.165064	0.010215	1.21539	1.24151	0.0831298	0.00470525	1.17771	1.19905	0.148996	0.0178733	1.19496	1.21848	0.103918	0.00987251	689.081	839.9	856.366	827.121	840.394
ENSG00000287126	AC108488.3	lncRNA	0.758195	0.673457	0.165439	0.0102491	0.796339	0.723903	0.263893	0.0341609	0.735178	0.643572	0.0708619	0.00431162	0.76082	0.67723	0.110387	0.0110962	97.3724	65.4644	70.3262	62.5934	65.7352
ENSG00000197019	SERTAD1	protein_coding	1.33744	1.63181	0.165894	0.0102883	1.41975	1.79575	0.0451841	0.00197854	1.29903	1.55653	0.160798	0.0209526	1.36087	1.67812	0.081896	0.00653834	508.406	829.139	912.408	790.856	852.749
ENSG00000137947	GTF2B	protein_coding	1.19777	1.22318	0.166458	0.0103342	1.20935	1.23621	0.105023	0.00672889	1.25735	1.29052	0.0284532	0.00107805	1.21591	1.24362	0.0726893	0.00529925	268.079	327.778	331.16	345.835	333.198
ENSG00000161692	DBF4B	protein_coding	1.17021	1.18506	0.166464	0.0103456	1.09805	1.10646	0.439414	0.127201	1.01752	1.01911	0.884522	0.777854	1.08262	1.08971	0.441541	0.195676	483.941	574.376	536.177	494.027	528.108
ENSG00000174516	PELI3	protein_coding	0.772519	0.712858	0.166651	0.0103792	0.748521	0.683367	0.0741591	0.00398689	0.734973	0.666637	0.0458746	0.00223435	0.734126	0.665695	0.0402711	0.00213927	115.347	82.2277	78.7713	76.9448	76.6414
ENSG00000287538	AC109635.7	lncRNA	1.27585	18.4521	0.166651	0.0103772	1.41203	26.834	0.0119052	0.000323952	1.37601	24.5998		0.000859136	1.36361	23.8335	0.0277461	0.00120531	0.237031	6.06707	8.80516	8.01713	7.82856
ENSG00000226328	NUP50-DT	lncRNA	0.742416	0.544726	0.167136	0.0104205	0.772252	0.595915	0.232224	0.0263351	0.65887	0.405906	0.0123634	0.000329996	0.758981	0.573587	0.142503	0.0177683	36.1631	19.6144	21.4896	14.5957	20.5662
ENSG00000179912	R3HDM2	protein_coding	1.1781	1.19536	0.167815	0.0104759	1.10211	1.11198	0.442225	0.129212	1.02474	1.02736	0.841875	0.704825	1.0248	1.02745	0.852933	0.70382	235.818	282.41	262.683	242.913	242.833
ENSG00000261377	PDCD6IPP2	transcribed_unprocessed_pseudogene	0.758528	0.67404	0.167815	0.010485	0.728331	0.634734	0.0645364	0.00331185	0.77042	0.689954	0.138619	0.0154978	0.740651	0.650899	0.073561	0.00537339	75.9611	51.0514	48.1018	52.357	49.3804
ENSG00000121931	LRIF1	protein_coding	1.28069	1.37939	0.16785	0.0104982	1.35948	1.48888	0.0369374	0.00147648	1.46718	1.64051	0.00402224	7.17733e-05	1.44677	1.61157	0.00570827	0.000130668	422.17	582.464	628.724	692.789	680.404
ENSG00000143217	NECTIN4	protein_coding	0.742311	0.544611	0.16788	0.0105112	0.85503	0.743193	0.502235	0.178325	0.955112	0.917977	0.834756	0.692883	0.980249	0.962096	0.938963	0.863753	30.2472	16.3673	22.296	27.5468	28.9228
ENSG00000114626	ABTB1	protein_coding	0.742335	0.57192	0.168631	0.0105805	0.727246	0.548759	0.100289	0.00628589	0.716841	0.532754	0.0705726	0.00428886	0.699273	0.506069	0.0403525	0.00214808	181.994	104.023	99.7634	96.8772	92.0713
ENSG00000123201	GUCY1B2	transcribed_unitary_pseudogene	0.742504	0.552383	0.168631	0.0105696	0.941216	0.894907	0.834843	0.602161	0.902775	0.829616	0.614623	0.379049	0.906745	0.836338	0.64144	0.399751	24.0716	13.3775	21.6065	20.1741	20.3306
ENSG00000260007	AC107871.1	protein_coding	1.34669	1.84729	0.168725	0.0105976	1.18244	1.45208	0.469273	0.150346	1.19534	1.48274	0.349806	0.125655	1.22814	1.56071	0.27909	0.0777126	12.0533	22.7098	17.8095	18.1517	19.158
ENSG00000168350	DEGS2	protein_coding	0.762972	0.384286	0.168772	0.0106117	0.958355	0.879302	0.881104	0.693272	0.856407	0.627399		0.147638	0.781726	0.439456	0.152674	0.0207821	9.18678	3.54114	8.04445	5.74813	4.0659
ENSG00000114796	KLHL24	protein_coding	0.749591	0.634723	0.169401	0.0106624	0.81383	0.725582	0.35479	0.0676024	0.827814	0.745557	0.302141	0.0936209	0.818629	0.732424	0.276331	0.0757953	133.114	84.5467	96.7176	99.3513	97.5517
ENSG00000137955	RABGGTB	protein_coding	1.26746	1.3483	0.169846	0.0107034	1.42476	1.55951	0.00606507	0.000135794	1.44203	1.58297	0.00431953	7.96053e-05	1.44785	1.59087	0.00338909	6.62553e-05	680.289	917.033	1060.6	1076.6	1081.83
ENSG00000215784	FAM72D	protein_coding	1.2873	1.40103	0.169846	0.0107129	1.26681	1.37232	0.180093	0.0166521	1.37424	1.5221	0.0313471	0.00124251	1.3545	1.49434	0.0396414	0.00205709	62.5728	87.9611	86.2388	95.7369	93.8304
ENSG00000151929	BAG3	protein_coding	1.19072	1.21295	0.171165	0.0108073	1.13865	1.15451	0.335355	0.0579412	1.15308	1.17068	0.205796	0.0375166	1.104	1.11576	0.382348	0.148582	1779.93	2158.62	2054.65	2083.26	1986.11
ENSG00000047056	WDR37	protein_coding	1.22211	1.26158	0.1719	0.0109023	1.1961	1.23088	0.215594	0.022811	1.33036	1.38947	0.0106991	0.000266826	1.24564	1.28927	0.0714547	0.00513458	181.448	229.552	223.886	252.796	234.719
ENSG00000049239	H6PD	protein_coding	0.847879	0.83545	0.1719	0.0109409	0.783914	0.766779	0.00749545	0.000177226	0.741142	0.720996	0.000435594	4.30456e-06	0.760222	0.741422	0.00152745	2.49177e-05	455.769	381.179	349.72	329.23	338.195
ENSG00000119655	NPC2	protein_coding	0.850436	0.83844	0.1719	0.0110187	0.818197	0.803886	0.0400442	0.00163341	0.881344	0.871661	0.223644	0.0470546	0.821892	0.807844	0.0397103	0.00207231	1049.81	879.919	843.661	914.649	847.907
ENSG00000142961	MOB3C	protein_coding	1.27809	1.36703	0.1719	0.0109418	1.02161	1.02964	0.936708	0.826046	1.05328	1.07092	0.769057	0.593228	1.09364	1.1237	0.604121	0.355666	73.5892	100.5	75.6815	78.6614	82.7602
ENSG00000143412	ANXA9	protein_coding	0.757985	0.450491	0.1719	0.0110206	0.780325	0.501435	0.218872	0.0233891	0.740637	0.41466		0.00593111	0.820475	0.588721	0.268898	0.0711627	15.7609	7.03603	7.82188	6.47621	9.17659
ENSG00000146376	ARHGAP18	protein_coding	0.781528	0.72949	0.1719	0.0109782	0.851029	0.814126	0.395421	0.0953754	0.848641	0.811205	0.297067	0.0898005	0.815451	0.770679	0.19655	0.0350261	399.842	291.744	325.605	324.473	308.265
ENSG00000148143	ZNF462	protein_coding	1.30251	1.44306	0.1719	0.0109912	1.22941	1.33356	0.308628	0.0469027	1.31794	1.46624	0.0979158	0.0078768	1.23377	1.34004	0.214185	0.0432443	296.176	427.855	395.424	434.77	397.197
ENSG00000162616	DNAJB4	protein_coding	1.313	1.48423	0.1719	0.0110022	1.28683	1.44232	0.191763	0.0185291	1.32097	1.49698	0.106643	0.00933539	1.31431	1.48626	0.10808	0.0107002	527.421	783.098	761.017	789.818	784.132
ENSG00000163297	ANTXR2	protein_coding	1.3225	1.52067	0.1719	0.0109463	1.17076	1.2722	0.470323	0.151627	1.191	1.30488	0.329851	0.11188	1.13087	1.20821	0.516268	0.263573	86.6954	132.014	110.458	113.275	105.006
ENSG00000169180	XPO6	protein_coding	1.18372	1.20355	0.1719	0.010988	1.16211	1.17947	0.219275	0.0234467	1.17113	1.18952	0.145792	0.0171871	1.22105	1.2452	0.045439	0.00257933	1576.35	1897.73	1859.75	1875.54	1963.75
ENSG00000197070	ARRDC1	protein_coding	0.770247	0.704125	0.1719	0.0110241	0.804477	0.74738	0.261306	0.0336017	0.746213	0.674186	0.0711225	0.00434646	0.754129	0.684092	0.0777601	0.00594074	136.204	95.7211	101.581	91.5823	93.3184
ENSG00000198133	TMEM229B	protein_coding	1.30354	2.49703	0.1719	0.0109745	0.985806	0.956993	0.965388	0.889223	0.987958	0.965309		0.905983	1.1476	1.73892	0.428203	0.184615	3.58324	9.27958	3.548	3.57278	6.60352
ENSG00000213144	AC084880.1	processed_pseudogene	1.31926	2.81299	0.1719	0.0108788	1.27944	2.5872	0.220644	0.0236802	1.25992	2.48342		0.0337104	1.16934	1.99198	0.383394	0.149321	3.44869	9.8379	9.03051	8.70928	7.11614
ENSG00000230359	TPI1P2	transcribed_processed_pseudogene	0.755045	0.421675	0.1719	0.0109665	0.886685	0.731461	0.606936	0.281621	0.86025	0.671236		0.176969	0.886129	0.730197	0.534773	0.279201	10.6858	4.53355	7.86877	7.22261	7.91382
ENSG00000278791	AC114498.2	miRNA	0.809099	0.37311	0.1719	0.010989	0.751842	0.201482	0.0195277	0.000610039	0.741437	0.170728		0.000319498	0.745233	0.182689	0.0130371	0.000408996	15.5195	5.74631	3.12101	2.62904	2.80464
ENSG00000008513	ST3GAL1	protein_coding	1.19828	1.2244	0.172234	0.0110568	1.17533	1.19833	0.216539	0.0229969	1.12157	1.13756	0.323892	0.107419	1.18976	1.21465	0.127219	0.0144054	254.753	311.871	305.28	289.767	308.832
ENSG00000196083	IL1RAP	protein_coding	1.34164	1.73273	0.17364	0.0111701	1.27982	1.59497	0.260029	0.0331627	1.3945	1.8516	0.0682501	0.00408283	1.34729	1.74487	0.105125	0.0100506	70.8236	123.02	113.266	131.478	123.805
ENSG00000267534	S1PR2	protein_coding	1.2974	1.43392	0.17364	0.0111658	1.31463	1.45799	0.112506	0.00745173	1.18536	1.27189	0.309527	0.0982863	1.22954	1.33549	0.215785	0.0439487	43.5884	62.3533	63.3422	55.196	58.4263
ENSG00000108669	CYTH1	protein_coding	1.19001	1.21241	0.173736	0.0111911	1.20014	1.2238	0.115121	0.00774773	1.15487	1.17294	0.201487	0.0357152	1.1558	1.17398	0.195796	0.0346564	963.893	1167.99	1178.94	1129.91	1131.28
ENSG00000154839	SKA1	protein_coding	1.1923	1.2157	0.173736	0.0112106	1.14465	1.16207	0.320879	0.0513129	1.1803	1.20215	0.143338	0.0167246	1.23088	1.25915	0.046409	0.00267279	471.021	572.658	547.479	566.337	593.248
ENSG00000204388	HSPA1B	protein_coding	1.33709	1.63986	0.173736	0.0112104	1.20135	1.3735	0.411905	0.109266	1.23769	1.44371	0.251972	0.0626497	1.16975	1.31313	0.411667	0.171072	693.947	1137.77	952.965	1001.62	911.215
ENSG00000223573	TINCR	protein_coding	0.74581	0.596992	0.173891	0.0112321	0.78732	0.664303	0.280092	0.0383063	0.888291	0.820765	0.545184	0.303526	0.753965	0.612182	0.127476	0.0145007	23.9916	14.2987	15.9557	19.7129	14.767
ENSG00000030110	BAK1	protein_coding	1.22593	1.2676	0.174692	0.0113069	1.1977	1.23391	0.225723	0.0247474	1.19938	1.23592	0.169983	0.0236812	1.18654	1.22064	0.192826	0.033303	311.276	393.893	383.394	383.87	379.516
ENSG00000105516	DBP	protein_coding	0.744344	0.553127	0.174692	0.0113012	0.793929	0.636257	0.311332	0.0477453	0.776515	0.607034	0.188184	0.0300099	0.799701	0.645998	0.239711	0.0551779	68.7111	37.9068	43.6459	41.6397	44.2521
ENSG00000180425	C11orf71	protein_coding	0.754815	0.656957	0.175156	0.0113601	0.783281	0.695832	0.236853	0.0275476	0.799159	0.717516	0.216371	0.0430584	0.70975	0.596301	0.0394279	0.00203376	69.508	45.6089	48.2747	49.8233	41.3713
ENSG00000224424	PRKAR2A-AS1	lncRNA	0.747206	0.505721	0.175156	0.0113528	0.854651	0.716501	0.498145	0.174851	0.8384	0.685829		0.127588	0.785432	0.584927	0.199828	0.0365579	12.9083	6.54272	9.23837	8.82916	7.55574
ENSG00000170873	MTSS1	protein_coding	1.30026	1.44279	0.175409	0.0113997	1.24629	1.36291	0.262005	0.0337608	1.2231	1.329	0.234929	0.0524527	1.24855	1.36621	0.189938	0.0322811	49.8713	72.1205	68.0882	66.4322	68.304
ENSG00000261560	AC007216.3	lncRNA	0.749167	0.499143	0.175409	0.0113983	0.806526	0.614034	0.3403	0.0606815	0.784188	0.570441		0.0337288	0.739475	0.483643	0.0939284	0.00829291	15.1788	7.57847	9.32861	8.62106	7.30085
ENSG00000140545	MFGE8	protein_coding	0.824371	0.802796	0.175422	0.0114237	0.779701	0.75339	0.0304371	0.00111769	0.779109	0.752734	0.0284532	0.00107995	0.807309	0.783889	0.0708772	0.00504741	2578.12	2069.58	1942.16	1940.45	2020.98
ENSG00000163376	KBTBD8	protein_coding	1.3399	2.18153	0.175422	0.0114176	1.30801	2.06847	0.201884	0.020291	1.53674	2.89314	0.00890711	0.000206491	1.34029	2.18241	0.111561	0.011365	14.0542	30.8637	29.2918	40.9336	30.8684
ENSG00000175376	EIF1AD	protein_coding	1.16736	1.18225	0.17581	0.0114605	1.1863	1.2029	0.0878937	0.00513743	1.18807	1.20484	0.0748755	0.00477486	1.10201	1.11102	0.331957	0.112494	579.88	685.079	697.026	698.079	643.997
ENSG00000205534	SMG1P2	unprocessed_pseudogene	1.34021	1.90661	0.176123	0.0115042	1.7753	3.07304	6.6601e-05	6.51011e-07	1.65717	2.75381	0.00101786	1.22077e-05	1.87223	3.33614	8.94427e-06	5.31659e-08	14.9425	28.9734	46.6873	41.8393	50.4986
ENSG00000273382	AL356488.3	lncRNA	0.753619	0.650743	0.176123	0.0115031	0.805754	0.723403	0.324512	0.0527244	0.711997	0.593373	0.0480513	0.00241718	0.752731	0.649927	0.109737	0.0110092	48.6981	31.7479	35.315	29.0437	31.8998
ENSG00000091986	CCDC80	protein_coding	0.834161	0.816684	0.176521	0.0115419	0.754478	0.729861	0.00441491	8.74759e-05	0.787724	0.76598	0.0247654	0.000889264	0.788392	0.766709	0.0228768	0.000926397	2279.56	1861.85	1663.89	1746.16	1747.72
ENSG00000248508	SRP14-AS1	lncRNA	0.755519	0.64801	0.177376	0.0116095	0.899246	0.854347	0.649952	0.333536	0.85971	0.798444	0.406142	0.169872	0.816549	0.73745	0.260044	0.0662275	34.211	22.3833	29.5457	27.5391	25.3575
ENSG00000113119	TMCO6	protein_coding	0.769819	0.700077	0.17774	0.0116604	0.861088	0.817761	0.463957	0.14598	0.821348	0.766681	0.241241	0.0563947	0.8683	0.827017	0.409954	0.169575	74.3252	52.1758	60.8901	57.0497	61.4893
ENSG00000166886	NAB2	protein_coding	1.248	1.31234	0.17774	0.0116686	1.55717	1.7101	4.16317e-05	3.90444e-07	1.43711	1.55451	0.00223004	3.37588e-05	1.49895	1.63446	0.000333686	3.59228e-06	218.992	286.757	373.514	339.592	357.178
ENSG00000176108	CHMP6	protein_coding	0.756396	0.659659	0.17774	0.0116624	0.713583	0.603065	0.050082	0.00229962	0.7084	0.596259	0.0407997	0.0018451	0.693978	0.577461	0.0236558	0.000967705	391.533	258.186	235.949	233.295	226.093
ENSG00000143319	ISG20L2	protein_coding	1.16256	1.17627	0.178712	0.0117442	1.20605	1.22363	0.0409548	0.00168665	1.23437	1.25451	0.0146671	0.000414812	1.19933	1.2163	0.0422206	0.00231445	990.777	1164.76	1211.61	1242.09	1204.61
ENSG00000166246	C16orf71	protein_coding	0.745741	0.537804	0.17945	0.0118045	1.04698	1.07352	0.881104	0.693247	0.823087	0.681787	0.30396	0.0948758	0.807857	0.655451	0.261676	0.0671851	17.345	9.27442	18.5753	11.8488	11.2863
ENSG00000103145	HCFC1R1	protein_coding	0.773074	0.708123	0.180065	0.0119045	0.817164	0.763352	0.31304	0.0484	0.754473	0.68507	0.0842857	0.00590178	0.728515	0.653122	0.0383955	0.00196783	1081.38	765.448	825.11	740.532	706.109
ENSG00000117139	KDM5B	protein_coding	1.27676	1.37017	0.180065	0.0118983	1.17226	1.22822	0.404022	0.101853	1.14627	1.19332	0.393019	0.160036	1.17064	1.22603	0.321168	0.104874	928.998	1273.11	1141.27	1108.82	1139.25
ENSG00000120694	HSPH1	protein_coding	1.21989	1.25748	0.180065	0.0118744	1.11224	1.13061	0.502142	0.178205	1.15721	1.18342	0.25524	0.0645848	1.12087	1.14073	0.38246	0.148684	4128.13	5191.43	4667.63	4885.66	4709.57
ENSG00000128242	GAL3ST1	protein_coding	0.77278	0.708895	0.180065	0.0118874	0.745477	0.674956	0.0761178	0.00412739	0.698754	0.617097	0.0159045	0.000479205	0.702175	0.621371	0.0164499	0.000567834	138.381	98.0651	93.3458	85.2603	86.0304
ENSG00000283429	MIR1244-3	miRNA	0.780125	0.345396	0.180065	0.0118987	0.872455	0.614142	0.493381	0.170619	0.813974	0.44562		0.0379744	0.929746	0.779421	0.691182	0.465855	12.3006	4.29154	7.61931	5.52902	9.54167
ENSG00000150457	LATS2	protein_coding	1.30472	1.47333	0.180297	0.0119317	1.57825	1.92427	0.00106197	1.57813e-05	1.61666	1.98936	0.000539842	5.48764e-06	1.6973	2.12718	7.09862e-05	5.53224e-07	347.364	512.264	669.135	691.729	739.579
ENSG00000130513	GDF15	protein_coding	0.75858	0.65323	0.180306	0.0119575	1.16052	1.24609	0.498325	0.175148	1.01369	1.02054	0.952801	0.901503	1.02894	1.04353	0.904312	0.795035	634.581	414.353	790.332	647.356	661.884
ENSG00000174032	SLC25A30	protein_coding	1.29175	1.41652	0.180306	0.0119666	1.26002	1.37021	0.217977	0.0232215	1.33231	1.47585	0.0751266	0.00481764	1.31204	1.44605	0.0899135	0.00762492	211.029	299.101	289.408	311.759	305.257
ENSG00000256073	URB1-AS1	lncRNA	0.751221	0.629411	0.180306	0.011968	0.854806	0.779971	0.489398	0.167076	0.752117	0.631078	0.122927	0.0122721	0.771044	0.658374	0.157828	0.0222015	80.2258	50.3661	62.4159	50.5941	52.643
ENSG00000178538	CA8	protein_coding	1.26316	1.34028	0.180419	0.0119874	1.23793	1.30706	0.210355	0.0216731	1.29526	1.38268	0.0799979	0.00537648	1.2981	1.38642	0.0705465	0.00499507	705.061	945.19	921.77	975.022	977.567
ENSG00000158055	GRHL3	protein_coding	0.761377	0.389435	0.180711	0.0120188	1.02942	1.06432	0.925421	0.792642	0.886007	0.707141		0.269417	0.844919	0.605676	0.348254	0.123563	11.434	4.52674	12.375	8.28266	6.9724
ENSG00000213888	LINC01521	lncRNA	0.754685	0.655245	0.180907	0.0120437	0.642604	0.504173	0.00420853	8.31088e-05	0.65095	0.51508	0.0064731	0.000133084	0.648307	0.511729	0.00521137	0.000114427	68.8853	45.0893	34.6458	35.518	35.3344
ENSG00000059691	GATB	protein_coding	0.853524	0.842144	0.181129	0.0120705	0.896601	0.88836	0.37663	0.0808726	0.792413	0.776662	0.00965363	0.000235093	0.859827	0.848924	0.135093	0.0160566	295.167	248.247	261.732	228.896	250.115
ENSG00000135373	EHF	protein_coding	0.753303	0.493475	0.181756	0.0121243	0.805377	0.595946	0.330937	0.0557499	0.806029	0.597221	0.241748	0.0566383	0.775541	0.537566	0.166118	0.0245914	37.4357	18.5402	22.4335	22.5074	20.1781
ENSG00000153558	FBXL2	protein_coding	0.800186	0.76318	0.181901	0.0121576	0.83808	0.80807	0.302945	0.0452611	0.921516	0.906207	0.589948	0.35132	0.822631	0.789956	0.174902	0.0270548	114.846	87.8707	92.998	104.357	90.8075
ENSG00000177181	RIMKLA	protein_coding	1.26165	1.34006	0.181901	0.012158	1.2302	1.29918	0.227053	0.0250597	1.18899	1.24631	0.251101	0.062093	1.1535	1.20079	0.349563	0.124278	58.6745	78.7169	76.2988	73.219	70.3417
ENSG00000176597	B3GNT5	protein_coding	1.32967	1.62554	0.182565	0.0122144	1.32525	1.61674	0.159137	0.013243	1.5038	1.97717	0.0123634	0.000330016	1.37538	1.71636	0.0708772	0.00504506	126.056	205.265	204.18	249.675	216.658
ENSG00000156804	FBXO32	protein_coding	0.803774	0.771333	0.183363	0.0122799	0.673075	0.622463	0.000491189	6.28894e-06	0.648964	0.595261	0.000110848	8.52844e-07	0.68903	0.640493	0.00137162	2.10168e-05	261.358	201.934	162.971	155.843	167.602
ENSG00000136169	SETDB2	protein_coding	1.23698	1.29147	0.183723	0.0123161	1.27571	1.33846	0.0727782	0.00389672	1.20729	1.25519	0.177894	0.026348	1.38056	1.46597	0.00534276	0.000119269	80.7439	104.399	108.168	101.624	118.308
ENSG00000138944	SHISAL1	protein_coding	1.32853	1.59105	0.184061	0.012351	1.16172	1.28566	0.510902	0.187003	1.16852	1.29786	0.406756	0.170424	1.15093	1.26637	0.463168	0.215973	84.1686	134.162	108.412	109.408	106.695
ENSG00000189077	TMEM120A	protein_coding	0.803537	0.768742	0.184804	0.0124207	0.888278	0.867624	0.49686	0.173618	0.869028	0.8451	0.32368	0.10723	0.841984	0.813548	0.225966	0.0485632	286.367	219.768	248.049	241.58	232.738
ENSG00000237399	PITRM1-AS1	lncRNA	1.33779	1.87296	0.184804	0.0124253	1.17654	1.47151	0.484181	0.162769	1.52718	2.33091	0.0106991	0.000267674	1.13063	1.35753	0.546588	0.291942	9.23749	17.5616	13.8752	21.9527	12.7062
ENSG00000131480	AOC2	protein_coding	1.30165	1.46323	0.18508	0.0124586	1.26641	1.40908	0.227053	0.0250072	1.33675	1.51651	0.0838028	0.00579577	1.41718	1.63963	0.0223411	0.000888249	44.9285	65.6299	63.1753	67.9402	73.6751
ENSG00000162971	TYW5	protein_coding	1.24897	1.31212	0.18508	0.0124682	1.22843	1.28605	0.203595	0.0206539	1.19372	1.24226	0.222959	0.0465772	1.31326	1.39369	0.0402711	0.00214101	237.76	312.422	306.195	295.791	331.644
ENSG00000005486	RHBDD2	protein_coding	0.834003	0.815836	0.185148	0.012485	0.888843	0.876296	0.406106	0.104121	0.835171	0.817138	0.127358	0.0130998	0.823783	0.804634	0.0896239	0.0075826	948.387	773.219	830.508	774.456	762.747
ENSG00000101246	ARFRP1	protein_coding	0.74759	0.585999	0.18541	0.0125272	0.70403	0.520209	0.0546251	0.00259341	0.660789	0.456644	0.0136475	0.000376269	0.708236	0.526473	0.0510458	0.00306538	366.765	214.861	190.704	167.392	193.094
ENSG00000151498	ACAD8	protein_coding	0.813177	0.785258	0.18541	0.0125167	0.815715	0.788241	0.160929	0.0135303	0.752318	0.716175	0.0187882	0.000605938	0.821725	0.795083	0.140466	0.0172091	169.63	133.161	133.606	121.531	134.638
ENSG00000127528	KLF2	protein_coding	1.31837	1.51484	0.186309	0.0126125	1.11672	1.1847	0.639151	0.319597	1.01935	1.03088	0.934177	0.862922	0.872752	0.806313	0.468088	0.220982	115.98	175.36	137.105	119.278	93.5131
ENSG00000178726	THBD	protein_coding	1.26623	1.34631	0.186309	0.012607	1.09675	1.12415	0.646248	0.329334	1.13574	1.17471	0.415712	0.178731	1.03912	1.05003	0.841049	0.685388	599.461	807.254	674.052	704.224	629.745
ENSG00000162066	AMDHD2	protein_coding	0.7505	0.522706	0.186677	0.0126498	0.786299	0.587053	0.274695	0.0368055	0.710255	0.452719	0.0541373	0.00295474	0.756309	0.533264	0.131424	0.015269	126.901	66.2951	74.4084	57.3843	67.6664
ENSG00000188211	NCR3LG1	protein_coding	1.33527	1.74963	0.186713	0.0126646	1.33407	1.74663	0.157044	0.0129255	1.30302	1.67488	0.16573	0.0224632	1.40218	1.90578	0.0561236	0.00354734	50.2229	88.2049	88.078	84.4777	96.0126
ENSG00000108587	GOSR1	protein_coding	1.09739	1.10021	0.18682	0.0126841	1.15363	1.15807	0.00536448	0.000114439	1.13746	1.14144	0.0167229	0.000516894	1.10549	1.10854	0.0852097	0.0069165	1159.05	1275.41	1342.9	1323.64	1284.9
ENSG00000249592	AC139887.2	lncRNA	0.755359	0.640583	0.187152	0.012719	0.904925	0.858593	0.67859	0.37069	0.87749	0.819095	0.484289	0.242322	0.868607	0.806231	0.453399	0.20752	35.3057	22.8767	30.6624	29.226	28.75
ENSG00000111837	MAK	protein_coding	1.30226	3.04095	0.188112	0.0128169	1.22968	2.55298	0.320879	0.0513582	1.26474	2.78516		0.026983	1.28778	2.93296	0.141253	0.0173709	3.62764	11.3307	9.50596	10.4084	10.8009
ENSG00000115840	SLC25A12	protein_coding	1.21187	1.24621	0.188112	0.0128243	1.11935	1.13838	0.461402	0.144532	1.13707	1.15896	0.30671	0.0963823	1.25393	1.29532	0.0540343	0.00329925	326.408	407.203	371.879	378.436	423.208
ENSG00000148843	PDCD11	protein_coding	1.21416	1.24931	0.188112	0.012834	1.06661	1.07694	0.708094	0.40846	1.0764	1.08829	0.585496	0.345329	1.07784	1.08997	0.586831	0.336572	1980.87	2474.6	2133.15	2155.6	2159.23
ENSG00000260367	AC109460.1	lncRNA	0.779943	0.37981	0.188112	0.0128065	0.894599	0.693303	0.597649	0.270424	0.848116	0.567761		0.101799	0.751711	0.30902	0.0642241	0.00431809	10.6676	4.03866	7.34411	6.0448	3.2243
ENSG00000213442	RPL18AP3	processed_pseudogene	0.752068	0.616954	0.188517	0.0128741	0.830834	0.738889	0.40618	0.104258	0.880829	0.814539	0.506502	0.265326	0.885032	0.82083	0.538542	0.283409	30.7141	18.8998	22.629	24.8691	25.1835
ENSG00000136052	SLC41A2	protein_coding	1.31408	1.51298	0.188875	0.0129319	1.23601	1.38165	0.327988	0.0538306	1.24261	1.39266	0.225713	0.0480804	1.27233	1.44239	0.179934	0.0283775	300.887	455.302	415.822	419.133	434.061
ENSG00000181220	ZNF746	protein_coding	1.15967	1.1734	0.188875	0.0129289	1.30577	1.33252	0.000497343	6.4381e-06	1.22536	1.24488	0.0188631	0.000612493	1.26304	1.28592	0.00391532	8.0163e-05	471.774	553.891	628.99	587.756	606.814
ENSG00000188312	CENPP	protein_coding	0.83252	0.813865	0.188875	0.012936	0.814979	0.794579	0.0910163	0.00538	0.826848	0.80766	0.108545	0.0096606	0.836099	0.81789	0.127939	0.0146098	179.861	146.495	143.02	145.425	147.27
ENSG00000141577	CEP131	protein_coding	0.762386	0.673141	0.18988	0.0130173	0.745344	0.650785	0.108839	0.00712368	0.696931	0.587774	0.0259251	0.000954388	0.741778	0.646095	0.0802818	0.00624078	274.1	184.41	178.217	160.98	177.123
ENSG00000146678	IGFBP1	protein_coding	0.765152	0.687622	0.189952	0.0130348	0.667929	0.559906	0.00803325	0.000194186	0.70675	0.61088	0.0327501	0.00131249	0.737588	0.651471	0.0678423	0.00470025	47.4641	32.4566	26.4706	28.8653	30.7535
ENSG00000149269	PAK1	protein_coding	1.11997	1.12526	0.190021	0.0130521	1.07374	1.07698	0.42745	0.118678	1.04281	1.04472	0.596944	0.359314	1.10367	1.10821	0.185145	0.0301666	645.047	726.405	695.166	674.218	715.671
ENSG00000120875	DUSP4	protein_coding	0.862723	0.853259	0.190372	0.0130887	0.83424	0.823004	0.0503206	0.00231925	0.811047	0.798418	0.0150788	0.000433374	0.783734	0.769526	0.00241672	4.24348e-05	4290.32	3660.37	3530.53	3425.05	3301.68
ENSG00000259771	AC092756.1	lncRNA	0.783563	0.400822	0.190811	0.0131316	0.755455	0.328401	0.0796685	0.00440936	0.758055	0.333998		0.00489585	0.838871	0.550507	0.277941	0.0768399	9.36731	3.75626	3.07533	3.17414	5.13977
ENSG00000163312	HELQ	protein_coding	1.24285	1.30591	0.191024	0.0131967	1.36098	1.45477	0.0142094	0.000399788	1.37534	1.47296	0.0102353	0.000251389	1.4226	1.5326	0.00266531	4.94651e-05	106.645	139.319	155.274	157.213	163.357
ENSG00000196152	ZNF79	protein_coding	1.23725	1.29991	0.191024	0.0131596	1.56435	1.7097	1.21677e-05	1.02864e-07	1.45358	1.57103	0.000889501	9.72258e-06	1.64697	1.81333	5.97387e-07	2.60402e-09	80.302	105.245	138.306	127.054	146.987
ENSG00000215251	FASTKD5	protein_coding	1.18918	1.21277	0.191024	0.0131889	1.27586	1.31108	0.0164333	0.000478641	1.29847	1.33683	0.00804308	0.000180578	1.22436	1.2526	0.0578306	0.00373141	773.59	938.919	1015.09	1035.04	969.413
ENSG00000266680	AL135905.1	lncRNA	0.770861	0.423185	0.191024	0.0131722	0.853166	0.6275	0.449298	0.134678	0.812525	0.528991		0.0495914	0.850366	0.620573	0.353434	0.126822	9.56735	4.01077	5.98815	4.99391	5.86607
ENSG00000158301	GPRASP2	protein_coding	1.19229	1.21734	0.19127	0.0132313	1.10244	1.11595	0.492751	0.170194	1.08891	1.10071	0.472823	0.231709	1.15911	1.17978	0.201448	0.0371205	190.149	231.288	211.879	208.924	224.204
ENSG00000168939	SPRY3	protein_coding	1.33086	2.13017	0.19127	0.0132516	1.4043	2.3625	0.0642826	0.00329458	1.33374	2.1357	0.124911	0.0126244	1.36081	2.22252	0.0901059	0.00764889	6.70821	14.3459	15.8708	14.3478	15.046
ENSG00000187837	H1-2	protein_coding	0.773803	0.703802	0.19127	0.0132441	0.881099	0.842064	0.547336	0.220438	0.855528	0.8088	0.358461	0.131092	0.806799	0.746039	0.203356	0.0378749	316.023	222.156	265.766	255.238	235.475
ENSG00000103043	VAC14	protein_coding	0.850538	0.837803	0.192465	0.0133471	0.846836	0.833823	0.142033	0.0109098	0.791908	0.774725	0.0134151	0.000366918	0.843168	0.829871	0.0981546	0.00900447	686.449	574.777	572.013	531.498	569.604
ENSG00000114648	KLHL18	protein_coding	1.18119	1.20192	0.194794	0.0135215	1.19336	1.21547	0.121683	0.00854293	1.16181	1.18027	0.176611	0.0259221	1.22129	1.24665	0.0490931	0.00290722	328.351	395.054	399.533	387.907	409.792
ENSG00000214226	C17orf67	protein_coding	1.29027	1.414	0.1954	0.0135765	1.07329	1.10627	0.769329	0.496463	1.19895	1.28359	0.279847	0.0793196	1.08647	1.12486	0.659395	0.42481	42.4079	59.9496	46.8953	54.5081	47.5346
ENSG00000126562	WNK4	protein_coding	1.31121	1.57492	0.196093	0.0136505	1.50528	1.9233	0.00736624	0.000172908	1.48299	1.88363	0.0116535	0.000300839	1.73034	2.32497	5.5729e-05	4.04873e-07	23.5848	36.7596	44.7869	43.9492	54.1167
ENSG00000182534	MXRA7	protein_coding	0.880605	0.874601	0.196093	0.0136417	0.882133	0.876211	0.167713	0.014588	0.859773	0.852803	0.0593867	0.00333111	0.876311	0.870117	0.105649	0.0101456	629.059	550.545	551.712	536.982	547.352
ENSG00000118785	SPP1	protein_coding	0.811178	0.780561	0.196833	0.013715	0.823802	0.795015	0.213885	0.0223952	0.811109	0.780489	0.129844	0.0136548	0.771445	0.735321	0.0413325	0.0022412	2020.59	1576.96	1606.09	1576.89	1485.46
ENSG00000135503	ACVR1B	protein_coding	1.1917	1.21631	0.196996	0.0137394	1.17099	1.19277	0.232297	0.0264025	1.0959	1.10797	0.439806	0.198772	1.08447	1.0951	0.506097	0.255104	439.613	534.806	524.59	487.16	481.729
ENSG00000134107	BHLHE40	protein_coding	1.24137	1.30187	0.197384	0.0137841	1.73823	1.95324	5.74403e-08	2.92114e-10	1.71633	1.92382	2.05463e-07	7.36264e-10	1.75973	1.9822	3.54163e-08	1.16955e-10	2064.92	2688.31	4033.47	3972.74	4093.2
ENSG00000170525	PFKFB3	protein_coding	0.826255	0.803965	0.197384	0.0137925	0.848461	0.828757	0.262462	0.0339409	0.814505	0.790884	0.0987001	0.00810653	0.832667	0.811117	0.143702	0.0181182	6933.08	5574.09	5745.98	5483.44	5623.84
ENSG00000129514	FOXA1	protein_coding	1.29694	1.4481	0.199015	0.0139582	1.29865	1.45052	0.160323	0.0134159	1.22854	1.34289	0.233351	0.0516738	1.25292	1.38015	0.191907	0.0329668	139.802	202.603	203.003	187.984	193.066
ENSG00000162241	SLC25A45	protein_coding	0.804005	0.766933	0.199015	0.0139404	0.963603	0.955983	0.87079	0.670503	0.888751	0.867504	0.415785	0.178795	1.01441	1.01606	0.941125	0.869083	108.776	83.0028	103.561	94.1688	109.909
ENSG00000167987	VPS37C	protein_coding	1.19021	1.21526	0.199015	0.0139622	1.28117	1.31865	0.0152885	0.000440248	1.18153	1.20543	0.150117	0.0183556	1.26307	1.29805	0.0228768	0.000927702	341.183	413.681	448.862	410.308	442.128
ENSG00000174808	BTC	protein_coding	1.31209	1.51376	0.199015	0.0139641	1.21252	1.34954	0.377315	0.0814139	1.22308	1.36684	0.262514	0.0686265	1.05549	1.09502	0.803785	0.626966	31.7143	48.3101	43.0756	43.5587	34.8883
ENSG00000275111	ZNF2	protein_coding	1.23091	1.2836	0.199015	0.0139722	1.21768	1.26751	0.196593	0.0193974	1.32351	1.39663	0.0234722	0.000825663	1.42219	1.51709	0.0014983	2.38076e-05	94.9914	121.812	120.382	132.54	143.944
ENSG00000004961	HCCS	protein_coding	1.1258	1.13222	0.199385	0.0140113	1.15377	1.16163	0.0592024	0.00291534	1.1697	1.1784	0.0289204	0.0011044	1.15137	1.15911	0.0543008	0.00335323	859.546	973.021	998.635	1012.7	996.178
ENSG00000143816	WNT9A	protein_coding	0.759649	0.655493	0.199545	0.0140358	0.779567	0.685016	0.227642	0.0255141	0.856263	0.793075	0.395715	0.162262	0.750278	0.643625	0.105224	0.0100839	32.6481	21.4335	22.3691	25.8145	20.9286
ENSG00000134851	TMEM165	protein_coding	1.19373	1.21964	0.200465	0.0141376	1.11582	1.13098	0.44179	0.128968	1.14255	1.16133	0.255608	0.0647943	1.17315	1.19614	0.173757	0.0267914	645.189	787.207	729.95	749.457	771.734
ENSG00000164949	GEM	protein_coding	1.28626	1.42167	0.200465	0.0141381	1.55614	1.8335	0.00103377	1.51573e-05	1.58157	1.87312	0.00068177	7.2794e-06	1.58912	1.88478	0.000486146	5.81447e-06	130.108	184.778	238.29	243.416	245.016
ENSG00000178033	CALHM5	protein_coding	1.3283	1.99172	0.200465	0.0141512	1.29189	1.88069	0.234023	0.026925	1.14671	1.46084	0.477586	0.236208	1.16823	1.52433	0.421021	0.178695	7.68253	15.1219	14.2513	11.1453	11.5097
ENSG00000197296	FITM2	protein_coding	0.860925	0.850889	0.200465	0.0141535	0.814172	0.801059	0.0227808	0.000756803	0.826027	0.813677	0.0392891	0.00173545	0.824761	0.812332	0.032955	0.00158017	470.682	400.138	376.715	382.554	382.269
ENSG00000183401	CCDC159	protein_coding	0.751943	0.590862	0.200984	0.0142033	0.811435	0.68732	0.362397	0.0720564	0.817647	0.697256	0.285873	0.0830817	0.731546	0.559775	0.0872148	0.00716358	39.2803	23.119	26.9213	27.2447	22.0328
ENSG00000088899	LZTS3	protein_coding	0.767009	0.681687	0.20308	0.0143649	0.826069	0.760753	0.369424	0.0768881	0.74565	0.653731	0.0905096	0.00673147	0.740464	0.646963	0.0746217	0.0055248	100.707	68.5998	76.4674	65.7171	65.1674
ENSG00000178685	PARP10	protein_coding	1.30007	2.10493	0.203626	0.014417	0.95477	0.848546	0.869125	0.665199	0.938563	0.7946	0.743172	0.553167	0.897489	0.661016	0.565728	0.311548	30.3262	63.6788	25.6512	24.0281	20.0136
ENSG00000115073	ACTR1B	protein_coding	0.833869	0.814758	0.203669	0.0144335	0.794766	0.771687	0.0451841	0.00197732	0.790522	0.767014	0.0362554	0.00155373	0.842559	0.824371	0.152681	0.0208537	659.582	536.977	508.575	505.39	543.728
ENSG00000110442	COMMD9	protein_coding	0.863711	0.854147	0.203814	0.0144572	0.878603	0.870051	0.247519	0.0300454	0.850991	0.840629	0.0912886	0.00696982	0.87194	0.86295	0.155844	0.0216458	508.38	433.508	441.518	426.63	438.405
ENSG00000115282	TTC31	protein_coding	0.872003	0.86425	0.204808	0.0145412	0.890932	0.884332	0.278859	0.0378663	0.89386	0.887422	0.217811	0.0437995	0.960717	0.958135	0.692578	0.46794	349.458	302.826	309.85	311.004	336.05
ENSG00000176842	IRX5	protein_coding	1.28843	1.443	0.205794	0.0146248	1.48704	1.7417	0.00525134	0.000110638	1.37665	1.57593	0.0416747	0.00193836	1.48807	1.74312	0.00496295	0.000107185	36.3601	52.0037	62.8245	56.7669	62.8157
ENSG00000142046	TMEM91	protein_coding	0.753047	0.551368	0.206065	0.0146577	0.792402	0.619595	0.303152	0.0453296	0.758957	0.561964	0.147937	0.0176456	0.731421	0.515243	0.0868897	0.00712031	69.7303	38.3533	43.0764	39.0496	35.9076
ENSG00000135916	ITM2C	protein_coding	0.832814	0.813078	0.206615	0.0147114	0.833133	0.813437	0.168839	0.0148533	0.809358	0.787171	0.0749163	0.00478842	0.77736	0.751952	0.0208279	0.000785703	1330.95	1081.79	1082.13	1047.26	1000.69
ENSG00000167107	ACSF2	protein_coding	0.788932	0.738112	0.206615	0.0147326	0.808261	0.761736	0.23984	0.0281801	0.812639	0.767061	0.19471	0.0324525	0.785551	0.73415	0.119271	0.0128874	203.526	150.109	154.881	155.927	149.15
ENSG00000187678	SPRY4	protein_coding	1.30036	1.47188	0.206615	0.0147378	1.33378	1.52604	0.112506	0.00745282	1.34505	1.54443	0.0842857	0.0058869	1.32787	1.51641	0.0946174	0.00842376	192.178	282.943	293.37	296.878	291.578
ENSG00000112658	SRF	protein_coding	1.20216	1.23266	0.206784	0.0147634	1.07948	1.09107	0.632492	0.311538	1.1135	1.13016	0.386442	0.154756	1.11837	1.13577	0.369146	0.138579	723.304	890.833	788.458	816.707	821.035
ENSG00000140993	TIGD7	protein_coding	1.27439	1.38517	0.206822	0.0148036	1.18521	1.26116	0.386718	0.0879525	1.23746	1.3336	0.193967	0.0320627	1.36	1.50369	0.0368987	0.00185591	51.4783	71.4528	64.9617	68.6904	77.3474
ENSG00000186198	SLC51B	protein_coding	0.754374	0.528365	0.206822	0.0148071	0.869528	0.743988	0.554526	0.227737	0.740889	0.50519	0.107896	0.00953864	0.819549	0.65067	0.292475	0.0858254	30.2269	15.9226	22.3854	15.2424	19.5404
ENSG00000234616	JRK	protein_coding	0.782683	0.723587	0.206822	0.014798	0.790801	0.733724	0.196997	0.0194642	0.795598	0.739658	0.166967	0.0228338	0.826527	0.778198	0.245019	0.057739	383.727	277.917	281.753	284.094	298.814
ENSG00000259972	AC009120.2	lncRNA	0.794182	0.747317	0.207331	0.0148573	0.873029	0.843962	0.464571	0.146376	0.871429	0.841989	0.370505	0.141358	0.877307	0.849176	0.399725	0.16118	79.9686	59.6157	67.3407	67.1071	67.6102
ENSG00000266278	LINC01910	lncRNA	0.753156	0.558045	0.207509	0.0148838	0.823059	0.684621	0.395044	0.0947999	0.883672	0.789919	0.531765	0.288788	0.740699	0.539328	0.104544	0.00996349	16.6368	9.33885	11.4549	13.1418	9.05345
ENSG00000148344	PTGES	protein_coding	0.815867	0.787269	0.207693	0.0149107	0.80309	0.772753	0.12269	0.00868662	0.772347	0.737945	0.0425484	0.00200078	0.760238	0.724293	0.0249059	0.00104152	1531.86	1205.73	1183.49	1130.19	1109.46
ENSG00000104888	SLC17A7	protein_coding	1.32718	1.84069	0.207724	0.0149472	1.41121	2.04064	0.0604108	0.00300438	1.2722	1.70575	0.207483	0.0384497	1.47099	2.18292	0.0222599	0.000875639	9.39119	17.3511	19.1947	16.0779	20.5987
ENSG00000148798	INA	protein_coding	1.22978	1.27879	0.207724	0.0149446	1.17358	1.20991	0.337538	0.0596337	1.18424	1.22294	0.222959	0.0466014	1.15169	1.18322	0.309462	0.0965871	611.256	781.716	739.659	747.583	723.196
ENSG00000184371	CSF1	protein_coding	1.25485	1.32426	0.207724	0.0149541	0.895581	0.871136	0.566007	0.237977	0.818217	0.777455	0.19364	0.031941	0.821882	0.781871	0.198412	0.0359363	819.679	1086.12	714.484	637.629	641.344
ENSG00000198142	SOWAHC	protein_coding	1.24125	1.30186	0.208489	0.0150263	1.2211	1.27631	0.224828	0.0245401	1.31898	1.40095	0.0404441	0.00181643	1.32723	1.4115	0.0308222	0.00142498	485.969	632.914	620.54	680.968	686.201
ENSG00000237517	DGCR5	transcribed_unprocessed_pseudogene	0.773486	0.701255	0.208489	0.0150367	0.814981	0.754877	0.322215	0.0518829	0.708668	0.618344	0.0292976	0.00113342	0.720695	0.633796	0.038124	0.00193881	92.4736	64.7246	69.6244	56.9988	58.5065
ENSG00000181192	DHTKD1	protein_coding	0.862341	0.852445	0.209101	0.0151084	0.820597	0.807953	0.0314938	0.00117468	0.769944	0.754102	0.00146729	1.93149e-05	0.791263	0.776765	0.00557031	0.000125452	524.966	447.511	424.181	395.887	407.548
ENSG00000204389	HSPA1A	protein_coding	1.31844	1.57345	0.209101	0.0150985	1.16694	1.29313	0.498145	0.174782	1.11063	1.19232	0.595058	0.356408	1.04943	1.085	0.832598	0.671534	1491.03	2345.74	1927.8	1777.49	1617.73
ENSG00000107551	RASSF4	protein_coding	1.30239	1.47468	0.209974	0.0151869	1.26336	1.41206	0.254074	0.0314467	0.974194	0.964661	0.906714	0.812666	1.17942	1.28321	0.357342	0.13023	25.5198	37.7442	36.1069	24.5934	32.7785
ENSG00000272686	AC006333.1	lncRNA	0.761429	0.658364	0.209974	0.0151992	0.709749	0.586546	0.0499197	0.00227163	0.790813	0.700015	0.202297	0.0360832	0.826065	0.749382	0.295042	0.0873272	45.7367	30.2261	26.9487	32.0666	34.261
ENSG00000099994	SUSD2	protein_coding	0.775163	0.703455	0.210285	0.0152356	0.82056	0.761789	0.337265	0.0592638	0.768388	0.694877	0.121519	0.0120328	0.784639	0.715628	0.152667	0.0207583	398.34	280.2	303.48	276.893	284.897
ENSG00000113240	CLK4	protein_coding	1.2257	1.27431	0.210379	0.0152563	1.31147	1.37909	0.0313479	0.00116149	1.30323	1.36904	0.0359085	0.00152048	1.37007	1.45099	0.00658597	0.000157895	172.841	220.593	238.733	237.087	251.218
ENSG00000163909	HEYL	protein_coding	1.24772	1.31737	0.210832	0.0153031	1.26536	1.33989	0.131274	0.0096932	1.24512	1.31393	0.141313	0.0160955	1.25573	1.32752	0.117106	0.0123441	112.487	148.343	150.948	148.018	149.624
ENSG00000125868	DSTN	protein_coding	0.880624	0.874349	0.211597	0.0153866	0.850555	0.842837	0.0461216	0.00203177	0.86376	0.856669	0.0787366	0.0052399	0.83374	0.825241	0.0157232	0.000528266	14946.4	13068	12596.9	12803.7	12334
ENSG00000261189	AL031058.1	lncRNA	1.32611	1.74701	0.211597	0.0153767	1.0061	1.02215	0.986856	0.958373	1.03478	1.08632	0.878725	0.769093	1.02678	1.06892	0.917652	0.820499	13.3384	23.1979	13.5613	14.4179	14.1626
ENSG00000137094	DNAJB5	protein_coding	1.25108	1.32104	0.211636	0.0154122	1.1481	1.18981	0.45183	0.136226	0.961231	0.952692	0.82209	0.674494	1.08313	1.10757	0.633878	0.390996	60.1364	79.3854	71.5006	57.1623	66.4917
ENSG00000171103	TRMT61B	protein_coding	1.17407	1.1929	0.211636	0.0154283	1.18888	1.20926	0.123202	0.00877678	1.15431	1.17094	0.188411	0.0300653	1.17614	1.19512	0.12513	0.014032	314.825	376.062	381.113	369.258	376.354
ENSG00000272031	ANKRD34A	protein_coding	1.31791	2.03599	0.211636	0.0154313	1.20363	1.67408	0.405535	0.103553	1.04826	1.18352		0.677318	1.32344	2.03902	0.125567	0.0141008	5.76701	11.564	9.50999	6.73642	11.5863
ENSG00000170458	CD14	protein_coding	0.75532	0.61263	0.211693	0.0154495	0.826085	0.721052	0.401349	0.0988469	0.74669	0.599934	0.120457	0.011688	0.701547	0.532501	0.0411251	0.00222289	65.6326	40.0938	47.1025	39.2748	34.8563
ENSG00000198393	ZNF26	protein_coding	1.22251	1.27001	0.212078	0.0154916	1.35638	1.43358	0.00886326	0.000219589	1.3723	1.45313	0.00617033	0.000124544	1.48479	1.59152	0.000168979	1.52897e-06	179.813	228.62	258.16	261.588	286.394
ENSG00000064205	CCN5	protein_coding	0.770805	0.688649	0.212193	0.015514	0.813758	0.745703	0.329767	0.0548644	0.82842	0.765202	0.280032	0.079459	0.755554	0.668919	0.0990247	0.00911045	142.412	97.8365	105.914	108.76	95.1615
ENSG00000275074	NUDT18	protein_coding	0.756857	0.629137	0.212868	0.0155775	0.697534	0.54459	0.0420541	0.00176609	0.674414	0.512209	0.019187	0.00062862	0.686491	0.529104	0.0258255	0.00109333	180.886	113.67	98.3604	92.5364	95.6155
ENSG00000213015	ZNF580	protein_coding	0.766786	0.675423	0.212948	0.0155974	0.785598	0.700636	0.238848	0.0279342	0.740161	0.640173	0.0864825	0.00614118	0.743848	0.645048	0.0863398	0.00703675	528.546	356.878	370.142	338.214	340.864
ENSG00000125266	EFNB2	protein_coding	1.31828	1.5765	0.214426	0.0157198	1.05873	1.10366	0.844782	0.618295	1.06327	1.11165	0.768355	0.59223	1.03651	1.06468	0.882017	0.754267	72.7511	115.298	80.752	81.2577	77.8931
ENSG00000077942	FBLN1	protein_coding	0.851284	0.837974	0.214589	0.0157672	0.856919	0.844102	0.201884	0.0202949	0.820601	0.804819	0.0547615	0.00301961	0.852912	0.839765	0.138598	0.0167972	584.083	489.278	492.699	469.88	490.446
ENSG00000100997	ABHD12	protein_coding	0.819961	0.793009	0.214589	0.0157884	0.829405	0.803735	0.215823	0.0228539	0.791292	0.760603	0.0716271	0.00441611	0.802045	0.772747	0.087674	0.00729024	1319.47	1045.91	1060.02	1003.15	1019.36
ENSG00000244038	DDOST	protein_coding	0.896285	0.892283	0.214589	0.0157811	0.926346	0.923453	0.391289	0.0908852	0.890516	0.886307	0.113888	0.0104943	0.900336	0.896484	0.15181	0.0204194	2054.56	1833.64	1897.7	1821.39	1841.75
ENSG00000269821	KCNQ1OT1	lncRNA	0.766281	0.66896	0.214589	0.0157687	0.834955	0.764929	0.404011	0.100662	0.911047	0.871679	0.629119	0.39564	0.811525	0.732445	0.244461	0.0574947	76.1201	51.1121	58.4915	66.6096	55.7869
ENSG00000176387	HSD11B2	protein_coding	1.31537	2.05057	0.215238	0.0158504	1.28393	1.93997	0.238848	0.0279697	1.16828	1.57001		0.170241	0.978292	0.952065	0.930193	0.845728	6.75444	13.8267	13.0896	10.6276	6.51244
ENSG00000110172	CHORDC1	protein_coding	1.21984	1.26245	0.215554	0.0159021	1.13925	1.16543	0.418404	0.113713	1.20518	1.24471	0.169493	0.0235263	1.19035	1.22683	0.19529	0.0344637	1529.1	1930.79	1782.44	1903.67	1876.35
ENSG00000279227	AC009303.4	TEC	0.757375	0.527957	0.215554	0.0158994	0.802013	0.616175	0.331846	0.056261	0.844744	0.696952		0.144677	0.776892	0.568652	0.180874	0.0288376	16.2584	8.5855	10.0022	11.3335	9.22454
ENSG00000136883	KIF12	protein_coding	0.760364	0.650876	0.216292	0.0159709	0.762182	0.653442	0.180723	0.0167663	0.620859	0.454516	0.00198363	2.94484e-05	0.696058	0.56031	0.0311212	0.00144907	49.3114	32.0198	32.1167	22.3481	27.6314
ENSG00000135046	ANXA1	protein_coding	0.834428	0.814663	0.218838	0.0161733	0.804717	0.781836	0.0727782	0.00389226	0.817359	0.795786	0.0942072	0.00736915	0.807118	0.784483	0.0651499	0.00441045	12240.4	9971.68	9569.83	9740.65	9602.11
ENSG00000145016	RUBCN	protein_coding	1.20849	1.24415	0.218953	0.0162107	1.09987	1.1168	0.554526	0.227567	1.13863	1.16209	0.311167	0.0995123	1.15032	1.17578	0.275228	0.0753227	235.438	293.211	263.252	273.884	277.373
ENSG00000185947	ZNF267	protein_coding	1.27854	1.40464	0.218953	0.016207	1.38907	1.57049	0.0333948	0.00128365	1.58709	1.87454	0.000576449	5.90192e-06	1.55623	1.82649	0.000998429	1.44413e-05	227.357	319.646	357.437	426.644	415.539
ENSG00000076984	MAP2K7	protein_coding	0.8675	0.858436	0.219977	0.0163123	0.897575	0.890498	0.351802	0.0661906	0.889814	0.882231	0.224382	0.0474425	0.915903	0.910019	0.363168	0.134718	442.123	379.55	393.692	389.755	402.651
ENSG00000172345	STARD5	protein_coding	1.31287	1.56628	0.219977	0.0163156	1.23821	1.43048	0.337265	0.0594192	1.18284	1.33164	0.368015	0.139035	1.05956	1.11296	0.793261	0.611148	27.0229	42.2896	38.6675	35.8962	29.8358
ENSG00000159216	RUNX1	protein_coding	1.30217	1.4995	0.220512	0.0163698	1.30567	1.50546	0.171225	0.0152892	1.36313	1.60474	0.0752362	0.00484167	1.37638	1.62778	0.0571897	0.00366567	291.886	437.884	439.666	468.651	475.377
ENSG00000109670	FBXW7	protein_coding	1.20594	1.24116	0.221707	0.0164932	1.16041	1.18782	0.332431	0.0565522	1.26435	1.3096	0.0492347	0.00254563	1.26375	1.30884	0.045439	0.00258091	178.91	222.38	212.9	234.778	234.29
ENSG00000167785	ZNF558	protein_coding	1.24036	1.30563	0.221707	0.0164903	1.35129	1.44722	0.0226001	0.000746322	1.24042	1.30573	0.14152	0.0162438	1.31141	1.3962	0.0433709	0.00242047	114.885	150.493	166.727	150.658	160.681
ENSG00000171219	CDC42BPG	protein_coding	0.758311	0.511098	0.221707	0.0165024	0.964255	0.921545	0.907691	0.753704	0.797839	0.593768	0.232247	0.0508218	0.890253	0.776691	0.569267	0.315821	16.3098	8.29913	14.9442	9.71101	12.7211
ENSG00000136866	ZFP37	protein_coding	1.26355	1.36985	0.224001	0.016688	1.43748	1.61096	0.00736624	0.000173197	1.44146	1.61662	0.00720453	0.000155429	1.5042	1.70329	0.00144961	2.26905e-05	51.2666	70.3855	82.8217	83.109	87.2386
ENSG00000143153	ATP1B1	protein_coding	0.847475	0.832525	0.224868	0.0167674	0.882424	0.870664	0.360371	0.0705225	0.919866	0.911677	0.469472	0.227099	0.866199	0.852942	0.20324	0.037828	4265.18	3551.14	3713.91	3888.91	3638.14
ENSG00000146416	AIG1	protein_coding	0.818406	0.789807	0.225729	0.016872	0.866766	0.845339	0.385703	0.0865865	0.872383	0.851795	0.315226	0.10184	0.80666	0.776502	0.106156	0.0102538	235.795	186.038	199.172	200.573	182.984
ENSG00000168291	PDHB	protein_coding	0.84514	0.829365	0.225729	0.0168764	0.867582	0.853929	0.297094	0.0433642	0.841661	0.825574	0.1329	0.0142922	0.845242	0.82949	0.138789	0.0168387	1051.22	871.549	897.342	867.678	871.763
ENSG00000198074	AKR1B10	protein_coding	0.849769	0.835586	0.225729	0.016865	0.88676	0.875834	0.370781	0.0776884	0.862776	0.84972	0.1889	0.0302555	0.811235	0.793835	0.0402711	0.00213435	35233	29439.8	30857.8	29937.9	27968.7
ENSG00000112378	PERP	protein_coding	0.847802	0.832964	0.225772	0.0169112	0.860615	0.846925	0.246848	0.0298007	0.864595	0.851266	0.200569	0.0352173	0.833215	0.8171	0.0939284	0.0082784	2795.45	2328.51	2367.53	2379.67	2284.15
ENSG00000164211	STARD4	protein_coding	1.28547	1.42799	0.225772	0.0169392	1.282	1.42259	0.189921	0.0181004	1.36581	1.55223	0.0545963	0.00300252	1.34223	1.51549	0.0710826	0.00508508	182.051	260.232	259.281	282.932	275.965
ENSG00000172728	FUT10	protein_coding	1.21422	1.25574	0.225772	0.0169247	1.28754	1.34386	0.042595	0.00179765	1.32738	1.39194	0.0157615	0.000464522	1.25928	1.30985	0.0653623	0.00442914	230.839	290.267	310.719	321.741	302.755
ENSG00000226067	LINC00623	lncRNA	1.31818	1.98179	0.225772	0.0168988	1.21427	1.66914	0.393675	0.0930747	1.33783	2.03539	0.121075	0.0118915	1.22333	1.69598	0.284929	0.0812577	8.20093	16.1044	13.5667	16.5056	13.8592
ENSG00000149474	KAT14	protein_coding	0.833103	0.812422	0.225798	0.0169561	0.817865	0.795515	0.121315	0.00846905	0.819556	0.797382	0.105858	0.00918919	0.844549	0.825197	0.173757	0.0267455	397.796	322.626	315.831	316.738	328.015
ENSG00000049769	PPP1R3F	protein_coding	0.770648	0.684225	0.226272	0.0170066	0.789383	0.709425	0.247519	0.0300009	0.736983	0.639725	0.0779645	0.00517711	0.685158	0.57171	0.0160741	0.000541429	112.434	76.7809	79.5669	71.6863	64.2548
ENSG00000167653	PSCA	protein_coding	0.763225	0.447308	0.226391	0.0170392	1.06039	1.1329	0.83916	0.608389	0.951686	0.884687	0.816318	0.664396	0.935168	0.846978	0.757803	0.557003	14.0973	6.29497	15.9267	12.3984	11.9971
ENSG00000264364	DYNLL2	protein_coding	1.1363	1.14503	0.226391	0.0170455	1.14225	1.15136	0.157044	0.0128983	1.12133	1.12906	0.194666	0.0323875	1.12854	1.13674	0.163562	0.0237981	1308.76	1498.69	1507.02	1477.93	1487.96
ENSG00000004777	ARHGAP33	protein_coding	1.28012	1.4112	0.226544	0.017072	1.19683	1.28851	0.380134	0.0827753	1.19298	1.28285	0.294831	0.0885743	1.28632	1.42006	0.129103	0.0148279	70.2258	99.3049	90.7096	90.1995	100.079
ENSG00000107738	VSIR	protein_coding	0.782639	0.716934	0.226673	0.0170967	0.905825	0.875295	0.651139	0.334966	0.836266	0.785299	0.283242	0.0815713	0.877907	0.838986	0.450958	0.204437	403.434	289.138	353.003	316.748	338.333
ENSG00000175895	PLEKHF2	protein_coding	1.25328	1.33843	0.226919	0.0171302	1.4549	1.61231	0.0036409	6.85329e-05	1.50804	1.68533	0.00104073	1.27103e-05	1.48729	1.65671	0.00152745	2.46781e-05	130.24	174.491	210.257	219.697	215.971
ENSG00000170689	HOXB9	protein_coding	1.23982	1.30282	0.227745	0.0172076	1.20088	1.25315	0.293854	0.0423867	1.19722	1.24851	0.221999	0.0460193	1.21692	1.27353	0.182319	0.0294437	228.002	296.757	285.421	284.379	290.247
ENSG00000175643	RMI2	protein_coding	0.818401	0.789644	0.227938	0.0172373	0.865264	0.843335	0.383777	0.0848775	0.760615	0.723987	0.0295815	0.00115306	0.793935	0.761787	0.0791078	0.00607637	636.804	502.623	536.786	460.814	484.856
ENSG00000136273	HUS1	protein_coding	1.18584	1.21106	0.228032	0.0172594	1.21982	1.2497	0.0903256	0.00532134	1.35109	1.39953	0.00167822	2.25825e-05	1.2796	1.3178	0.0157232	0.000528573	264.162	319.605	329.914	369.464	347.751
ENSG00000127220	ABHD8	protein_coding	0.77528	0.697449	0.228406	0.0173336	0.806753	0.739075	0.299612	0.0441095	0.796689	0.725803	0.197177	0.0332233	0.759705	0.677371	0.10538	0.0101058	98.7961	68.6177	72.7096	71.4722	66.8558
ENSG00000171408	PDE7B	protein_coding	0.797881	0.751689	0.228406	0.0173584	0.888639	0.862039	0.540705	0.211878	0.895783	0.87079	0.4864	0.244552	0.903331	0.880032	0.537831	0.282183	277.313	208.862	239.577	242.002	244.339
ENSG00000177432	NAP1L5	protein_coding	1.30337	1.55069	0.228406	0.0173596	1.29241	1.53138	0.206542	0.0210212	1.40794	1.73546	0.0427671	0.00202044	1.46206	1.83045	0.0169488	0.000593282	23.1581	35.6375	35.2739	40.0003	42.1382
ENSG00000182378	PLCXD1	protein_coding	0.844908	0.828914	0.228406	0.017353	0.820606	0.802376	0.0893119	0.00524325	0.77622	0.7541	0.0129375	0.000350072	0.797717	0.777449	0.0307592	0.00142003	2621.97	2172.91	2103.38	1976.75	2038.34
ENSG00000196793	ZNF239	protein_coding	1.28954	1.45935	0.228406	0.0173632	1.38623	1.61248	0.047896	0.00214599	1.31304	1.49652	0.115022	0.0106577	1.42182	1.6689	0.0229108	0.000930595	43.3774	63.7164	70.3562	65.3185	72.5937
ENSG00000138175	ARL3	protein_coding	0.85027	0.836153	0.229004	0.0174237	0.851888	0.83792	0.191956	0.0185988	0.844938	0.83037	0.128748	0.0134167	0.81124	0.793837	0.0403969	0.002159	768.274	642.125	643.476	637.699	609.607
ENSG00000237883	DGUOK-AS1	lncRNA	1.26704	1.37321	0.229038	0.0174717	1.27859	1.38835	0.158845	0.0131698	1.21705	1.30397	0.226514	0.0484701	1.15593	1.22003	0.379501	0.146577	42.746	58.328	58.9926	55.335	51.9138
ENSG00000240225	ZNF542P	transcribed_unprocessed_pseudogene	1.28981	1.46735	0.229038	0.0174696	1.45832	1.74587	0.0143767	0.000407345	1.58523	1.95938	0.00124068	1.54246e-05	1.60455	1.99181	0.000694238	9.07861e-06	72.9563	106.957	127.32	142.881	145.026
ENSG00000272669	AL021707.6	lncRNA	1.28535	2.29681	0.229038	0.0174619	1.09916	1.44156	0.677718	0.369497	1.02456	1.11553	0.908894	0.817484	1.00277	1.02326	0.993117	0.978972	10.4236	23.8367	14.926	11.5772	10.5851
ENSG00000175470	PPP2R2D	protein_coding	1.12265	1.12912	0.229298	0.0175066	1.18302	1.19266	0.0174321	0.000512336	1.14414	1.15173	0.0808371	0.00549792	1.17724	1.18656	0.0201593	0.000744903	615.7	695.543	734.649	709.377	730.736
ENSG00000227908	AC016596.1	lncRNA	1.31261	2.14599	0.229407	0.0175301	1.31185	2.13978	0.189056	0.0178675	1.19305	1.71532	0.345278	0.122895	1.29978	2.09631	0.157785	0.022145	8.12572	17.42	17.3316	13.8843	16.9693
ENSG00000099822	HCN2	protein_coding	0.830305	0.807894	0.230592	0.0176448	0.868931	0.851251	0.362397	0.072361	0.805845	0.780572	0.0840694	0.00585916	0.825591	0.802643	0.127084	0.0143408	600.638	485.118	511.146	468.71	482.152
ENSG00000212864	RNF208	protein_coding	0.759591	0.547683	0.230592	0.0176512	0.823809	0.66838	0.395379	0.0952086	0.753507	0.538587	0.134248	0.0146708	0.815648	0.653476	0.28247	0.0793644	17.5875	9.49724	11.6185	9.41577	11.4317
ENSG00000143498	TAF1A	protein_coding	1.20358	1.23876	0.231225	0.0177198	1.14053	1.16496	0.392918	0.0923637	1.21904	1.25684	0.116784	0.0109832	1.33187	1.38931	0.00827219	0.000215806	165.764	205.317	193.151	208.372	230.238
ENSG00000169896	ITGAM	protein_coding	1.29876	1.51419	0.231225	0.0177325	1.37534	1.64626	0.0708136	0.00373688	1.25521	1.43955	0.209446	0.0391658	1.38495	1.6629	0.050851	0.00304023	39.049	59.1933	64.2716	56.1672	65.0549
ENSG00000233237	LINC00472	lncRNA	0.762037	0.629196	0.231225	0.0177454	0.836466	0.741816	0.427911	0.118959	0.958406	0.932459	0.845561	0.710509	0.935786	0.896397	0.760794	0.562032	145.5	91.8254	108.264	136.1	130.658
ENSG00000183161	FANCF	protein_coding	0.848104	0.832893	0.232562	0.0178634	0.922852	0.91495	0.57071	0.243044	0.945638	0.939942	0.645395	0.415849	0.902117	0.892229	0.363178	0.134756	235.536	195.976	215.285	220.869	209.884
ENSG00000063127	SLC6A16	protein_coding	0.761481	0.633517	0.23269	0.0178886	0.782704	0.665802	0.259683	0.0330327	0.857536	0.778257	0.417539	0.180609	0.714104	0.564009	0.0552149	0.00343436	46.8149	29.8503	31.4131	36.7006	26.5181
ENSG00000074416	MGLL	protein_coding	0.851218	0.837304	0.233023	0.0179296	0.838386	0.823379	0.129884	0.00954108	0.809957	0.792602	0.0419035	0.00195513	0.775425	0.755335	0.00740513	0.000187589	1272.66	1065.56	1047.84	1008.57	961.771
ENSG00000064601	CTSA	protein_coding	0.879918	0.873191	0.233368	0.0179716	0.89641	0.890546	0.294817	0.0426619	0.844509	0.835966	0.0397397	0.00176989	0.829974	0.820709	0.0164499	0.000566721	1325.07	1156.66	1179.7	1107.29	1087.61
ENSG00000032219	ARID4A	protein_coding	0.858114	0.845985	0.233556	0.0180169	1.02036	1.02216	0.907606	0.753251	1.02895	1.03153	0.81108	0.656267	1.02194	1.02389	0.87052	0.734891	563.44	476.179	575.205	580.695	576.336
ENSG00000154640	BTG3	protein_coding	1.21166	1.25169	0.233556	0.0180128	1.19139	1.22743	0.250589	0.0307633	1.21753	1.25867	0.137128	0.0151528	1.22745	1.2705	0.111603	0.0113955	265.484	332.16	325.668	333.941	336.768
ENSG00000152219	ARL14EP	protein_coding	1.17423	1.19477	0.234218	0.0180834	1.2639	1.29545	0.0179442	0.000534497	1.24388	1.27294	0.0317908	0.00126475	1.2714	1.30388	0.0123983	0.000383223	408.443	488.06	529.325	519.88	532.349
ENSG00000103111	MON1B	protein_coding	1.11794	1.12359	0.23503	0.0181616	1.11808	1.12372	0.188354	0.0177519	1.07005	1.0734	0.382058	0.151326	1.10086	1.10567	0.210684	0.0413459	946.556	1062.56	1062.81	1015.24	1046.14
ENSG00000148677	ANKRD1	protein_coding	1.24062	1.33418	0.235757	0.018249	2.50439	3.14558	4.46964e-22	7.38003e-25	2.85274	3.66464	1.56196e-28	4.56914e-32	2.86674	3.68543	4.87649e-29	2.2545e-32	101.077	134.826	317.712	370.049	372.462
ENSG00000151461	UPF2	protein_coding	1.15066	1.16296	0.235757	0.0182409	1.14646	1.15838	0.208713	0.0213799	1.12884	1.13928	0.21367	0.04139	1.13269	1.14345	0.198412	0.0359581	1269.14	1476.3	1470.52	1446.26	1451.86
ENSG00000164039	BDH2	protein_coding	0.787365	0.728	0.236082	0.0182897	0.831193	0.78391	0.35122	0.0659248	0.878447	0.843574	0.436428	0.196032	0.80731	0.75382	0.193273	0.0335651	62.3646	45.2853	48.7584	52.6116	46.6808
ENSG00000125170	DOK4	protein_coding	0.782667	0.715573	0.236694	0.0183573	0.831695	0.77815	0.36833	0.0759721	0.761172	0.688484	0.101902	0.00862535	0.749376	0.673699	0.0742843	0.00548901	783.476	560.432	609.387	539.216	527.643
ENSG00000175782	SLC35E3	protein_coding	0.864357	0.85412	0.236694	0.0183684	0.872588	0.862969	0.234023	0.0269341	0.887744	0.879199	0.236656	0.0531589	0.877394	0.868119	0.193365	0.0336515	508.517	434.767	439.326	447.532	441.367
ENSG00000104643	MTMR9	protein_coding	1.24846	1.32486	0.237589	0.0184692	1.25558	1.3343	0.173775	0.0155974	1.33923	1.44621	0.041359	0.0019011	1.30405	1.39897	0.0686457	0.00477487	343.653	455.718	459.013	497.573	481.109
ENSG00000259529	AL136295.5	protein_coding	1.30433	2.35109	0.237589	0.018463	1.26551	2.17991	0.275013	0.0368834	1.30367	2.34553	0.151982	0.018806	1.2356	2.05101	0.250435	0.0606718	6.65749	15.4216	14.2699	15.3456	13.3854
ENSG00000104537	ANXA13	protein_coding	0.763921	0.64174	0.237639	0.0184888	0.90461	0.851392	0.68624	0.378677	0.837596	0.751323	0.341867	0.120206	0.754529	0.62884	0.123448	0.0136682	53.8759	34.5017	45.789	40.3933	33.7802
ENSG00000169239	CA5B	protein_coding	0.802913	0.762395	0.237648	0.0185052	0.786626	0.743089	0.13236	0.00979961	0.796251	0.75454	0.132358	0.0141902	0.847334	0.815413	0.271683	0.0727969	84.7735	64.8756	63.22	64.0776	69.2596
ENSG00000121989	ACVR2A	protein_coding	1.22122	1.27014	0.238207	0.0185802	1.26474	1.3233	0.0918742	0.00547062	1.26421	1.3227	0.0816931	0.00557567	1.22236	1.27147	0.142503	0.017714	143.422	182.047	189.644	189.669	182.134
ENSG00000213885	RPL13AP7	transcribed_processed_pseudogene	0.775067	0.481092	0.238207	0.0185653	0.799366	0.536542	0.28351	0.0393539	0.713469	0.345494		0.00177823	0.710918	0.340824	0.0331093	0.00159692	14.6465	7.01654	7.8338	5.0613	5.00693
ENSG00000174579	MSL2	protein_coding	1.22016	1.26895	0.238566	0.018624	1.34744	1.42647	0.0142217	0.000401075	1.49098	1.60599	0.000241858	2.03406e-06	1.37944	1.46629	0.00577054	0.000133392	268.145	340.537	382.93	431.009	393.485
ENSG00000163964	PIGX	protein_coding	0.8482	0.832967	0.238975	0.0186716	0.856051	0.841565	0.230459	0.0260429	0.841965	0.826178	0.130784	0.0138617	0.836049	0.81973	0.106489	0.0104002	541.425	450.609	455.139	446.836	443.485
ENSG00000134954	ETS1	protein_coding	1.27357	1.3972	0.239099	0.0187129	1.39452	1.58009	0.0322995	0.00121808	1.43359	1.64002	0.0156612	0.000459275	1.51798	1.77084	0.00264813	4.89714e-05	773.73	1081.21	1222.81	1269.13	1370.42
ENSG00000145632	PLK2	protein_coding	1.21173	1.252	0.239099	0.0187087	1.25358	1.30257	0.0935395	0.0056466	1.30067	1.35974	0.0322284	0.00128451	1.31959	1.3828	0.0188215	0.000682452	2873.42	3598.58	3743.99	3908.3	3974.43
ENSG00000215154	AC141586.1	transcribed_unprocessed_pseudogene	1.28199	1.45394	0.239162	0.0187337	1.40387	1.64422	0.0318069	0.0011953	1.50825	1.80638	0.00437114	8.15152e-05	1.51759	1.82034	0.00319689	6.22866e-05	28.4096	41.1518	46.5911	51.2784	51.6534
ENSG00000124224	PPP4R1L	transcribed_unprocessed_pseudogene	1.27	1.39702	0.239251	0.0187564	1.53285	1.78932	0.0014663	2.31455e-05	1.50861	1.75293	0.00286831	4.67772e-05	1.57407	1.85149	0.000544326	6.83059e-06	70.3144	99.0537	126.849	124.217	131.235
ENSG00000105655	ISYNA1	protein_coding	0.82662	0.801654	0.239356	0.0187962	0.887125	0.870318	0.45389	0.137807	0.781638	0.750959	0.0476034	0.00237425	0.789872	0.760245	0.0562878	0.00359118	365.235	292.369	317.429	273.792	277.453
ENSG00000256034	AP002770.1	lncRNA	0.779792	0.457779	0.239356	0.0187909	0.804798	0.518242	0.28818	0.0409655	0.744353	0.376742		0.00528541	0.812707	0.536725	0.2315	0.0510814	16.5245	7.56355	8.54763	6.19451	8.93622
ENSG00000134780	DAGLA	protein_coding	1.24547	1.31953	0.23964	0.0188344	1.17619	1.2291	0.380134	0.0825049	1.21853	1.28421	0.199462	0.0342852	1.28991	1.3775	0.0803591	0.00626972	113.353	149.764	139.593	145.822	156.662
ENSG00000115112	TFCP2L1	protein_coding	1.26586	1.3732	0.239642	0.0188821	1.22837	1.32017	0.286606	0.0403492	1.33298	1.46814	0.0683252	0.00409232	1.27482	1.38563	0.132107	0.0153911	86.2463	118.816	114.302	127.115	119.945
ENSG00000143315	PIGM	protein_coding	0.862652	0.85192	0.239642	0.0188528	0.846718	0.834861	0.116995	0.00801393	0.910397	0.903199	0.360885	0.133083	0.834994	0.8223	0.0616303	0.0040838	385.53	328.169	321.664	347.798	316.85
ENSG00000188177	ZC3H6	protein_coding	0.764838	0.640523	0.239642	0.0188688	0.829179	0.738251	0.403093	0.0998615	0.876664	0.809621	0.489377	0.247075	0.94208	0.9083	0.785679	0.599132	42.4897	27.4445	31.606	34.5808	38.8224
ENSG00000092820	EZR	protein_coding	0.915009	0.912751	0.240954	0.0190013	0.885108	0.882107	0.0331999	0.0012652	0.889807	0.886921	0.0431399	0.00204437	0.863287	0.859761	0.00485566	0.000103585	6863.02	6263.34	6053.09	6086.33	5900.73
ENSG00000118898	PPL	protein_coding	0.768226	0.658598	0.24113	0.0190311	0.918814	0.877351	0.737947	0.450011	0.892415	0.838503	0.551273	0.310121	0.878946	0.818752	0.500797	0.249919	99.2155	65.3256	87.1387	83.3147	81.2987
ENSG00000163788	SNRK	protein_coding	1.29053	1.46469	0.24217	0.0191292	1.27489	1.43884	0.228199	0.0256308	1.34552	1.55558	0.0878842	0.00637047	1.32726	1.52515	0.10002	0.00925483	158.72	232.767	228.729	247.292	242.226
ENSG00000144893	MED12L	protein_coding	1.31398	1.73923	0.242181	0.0191461	1.09027	1.20953	0.742357	0.458378	1.11089	1.2569	0.604223	0.36692	1.21249	1.49419	0.31199	0.0983302	28.4164	49.8868	34.7144	36.1002	42.8423
ENSG00000280195	AC245140.2	lncRNA	0.765092	0.652988	0.243004	0.0192272	0.760309	0.645983	0.178931	0.016462	0.651411	0.490165	0.00816132	0.000185023	0.705359	0.567443	0.042038	0.002285	43.3968	28.138	27.8733	21.1411	24.5753
ENSG00000143398	PIP5K1A	protein_coding	1.22349	1.27479	0.243826	0.0193244	1.39526	1.49121	0.00525134	0.000110352	1.43732	1.54483	0.00180349	2.53395e-05	1.46657	1.58226	0.000671208	8.73311e-06	1052.07	1341.76	1569.64	1626.06	1665.23
ENSG00000197312	DDI2	protein_coding	1.21679	1.26061	0.243826	0.0193165	1.09459	1.11304	0.606936	0.281638	1.15536	1.18614	0.289897	0.0851585	1.10351	1.12374	0.49061	0.240559	450.046	567.843	501.468	534.325	506.405
ENSG00000184860	SDR42E1	protein_coding	1.23731	1.30763	0.245147	0.0194453	1.33867	1.43769	0.0325418	0.00123367	1.31791	1.41112	0.0461765	0.00226833	1.43568	1.56216	0.00301882	5.68986e-05	68.8929	90.0926	99.1489	97.2185	107.687
ENSG00000140391	TSPAN3	protein_coding	0.874976	0.867023	0.245559	0.0194942	0.855599	0.846519	0.100919	0.00636548	0.881622	0.874065	0.181261	0.0274894	0.852292	0.843022	0.0716273	0.00517302	4207.13	3647.79	3561.38	3677.35	3546.58
ENSG00000146457	WTAP	protein_coding	1.19678	1.22811	0.246389	0.0195764	1.19203	1.22255	0.213885	0.0223749	1.22161	1.25718	0.105924	0.00923981	1.22279	1.25855	0.097339	0.00889751	946.931	1163.27	1158.03	1190.83	1192.01
ENSG00000136875	PRPF4	protein_coding	1.09839	1.10168	0.247357	0.0196696	1.09121	1.09426	0.246596	0.0297231	1.07622	1.07876	0.260679	0.0676193	1.09834	1.10163	0.148064	0.0194602	1617.59	1782.61	1770.84	1745.58	1782.67
ENSG00000106927	AMBP	protein_coding	0.782299	0.712659	0.247421	0.0196911	0.826982	0.770339	0.360067	0.0703744	0.736056	0.65365	0.063141	0.00361611	0.672206	0.573147	0.00688296	0.000167353	133.689	95.072	102.774	87.2188	76.4973
ENSG00000086544	ITPKC	protein_coding	1.25736	1.35118	0.248223	0.0198048	1.25938	1.35399	0.193287	0.0189062	1.20721	1.28162	0.239342	0.0553634	1.34701	1.47692	0.0433564	0.0024168	399.935	539.924	540.993	512.06	590.353
ENSG00000089123	TASP1	protein_coding	1.15308	1.16751	0.248223	0.019881	1.18889	1.20648	0.0784135	0.00428294	1.17226	1.1884	0.103439	0.00887335	1.22041	1.24072	0.0236558	0.000968666	182.278	212.842	219.82	216.724	225.972
ENSG00000111725	PRKAB1	protein_coding	1.18257	1.20755	0.248223	0.0199012	1.32234	1.36793	0.00489968	9.86991e-05	1.31863	1.36367	0.00585146	0.000116396	1.38147	1.43618	0.000528611	6.55557e-06	525.929	635.223	719.66	717.406	755.35
ENSG00000120549	KIAA1217	protein_coding	1.30477	1.56749	0.248223	0.0198795	1.21509	1.39523	0.386718	0.0881476	1.25845	1.47789	0.218264	0.0441904	1.20035	1.36735	0.328617	0.109973	163.6	256.769	228.593	242.13	223.95
ENSG00000144597	EAF1	protein_coding	1.2557	1.34559	0.248223	0.0199024	1.28446	1.38538	0.138196	0.01044	1.29548	1.40068	0.0987001	0.00809155	1.28427	1.38511	0.107047	0.0104849	558.037	751.126	773.402	781.973	773.112
ENSG00000147649	MTDH	protein_coding	0.895911	0.891543	0.248223	0.0198388	0.837739	0.831152	0.00745305	0.000175731	0.835995	0.829343	0.00696654	0.000147611	0.828986	0.82208	0.00355388	7.07762e-05	3753.85	3346.31	3119.73	3112.75	3085.97
ENSG00000173145	NOC3L	protein_coding	1.21636	1.26102	0.248223	0.0198917	1.14922	1.17933	0.400539	0.0982498	1.2231	1.26924	0.142929	0.0166092	1.26998	1.32665	0.0656962	0.00445864	776.229	979.469	916.052	985.859	1030.34
ENSG00000173511	VEGFB	protein_coding	0.803803	0.761671	0.248223	0.0198651	0.774551	0.726999	0.101681	0.00643354	0.744551	0.691662	0.0382779	0.00166559	0.717606	0.660139	0.0130051	0.000406276	563.94	429.196	409.597	389.683	372.31
ENSG00000233762	RPS15P4	processed_pseudogene	0.762269	0.584914	0.248223	0.0197814	0.779395	0.613562	0.257654	0.032413	0.774564	0.605508	0.18406	0.0283262	0.698481	0.481177	0.0396414	0.0020631	58.333	33.9617	35.6085	35.1853	28.0422
ENSG00000122643	NT5C3A	protein_coding	1.24389	1.31638	0.248726	0.0199592	1.22606	1.29283	0.246576	0.0297044	1.21492	1.27819	0.206481	0.0378651	1.2113	1.27341	0.209659	0.0408942	433.892	571.631	561.449	555.053	552.819
ENSG00000100027	YPEL1	protein_coding	0.762971	0.578979	0.248799	0.0199815	0.75257	0.56244	0.16757	0.0145646	0.76442	0.583067		0.0209691	0.777136	0.605768	0.185804	0.0303231	15.6169	9.04349	8.77358	9.09559	9.51379
ENSG00000132196	HSD17B7	protein_coding	1.17988	1.2036	0.249241	0.0200757	1.17492	1.19792	0.216439	0.0229664	1.09358	1.10617	0.451335	0.209634	1.1779	1.20128	0.152681	0.0208476	185.657	223.436	222.352	205.511	222.989
ENSG00000132274	TRIM22	protein_coding	1.29789	2.00793	0.249241	0.0200593	1.10265	1.35867	0.687949	0.381576	1.06024	1.21762		0.599713	1.0393	1.1497	0.866549	0.729383	5.9575	12.2876	8.3362	7.50643	6.95058
ENSG00000148090	AUH	protein_coding	0.819692	0.789836	0.249241	0.0200798	0.839302	0.812633	0.28351	0.0393967	0.833495	0.80591	0.19471	0.0324244	0.799297	0.766518	0.095841	0.00864031	140.567	110.914	114.092	113.244	107.497
ENSG00000151576	QTRT2	protein_coding	1.24127	1.31115	0.249241	0.0200829	1.25553	1.32987	0.165989	0.0143387	1.29167	1.37754	0.0842857	0.00588207	1.2654	1.34285	0.111467	0.011308	701.933	920.725	933.974	967.485	942.968
ENSG00000137502	RAB30	protein_coding	1.3031	1.60956	0.249682	0.0201349	1.62563	2.31039	0.00126646	1.95729e-05	1.7046	2.48945	0.000310527	2.77054e-06	1.68979	2.45541	0.000368513	4.0159e-06	100.803	162.575	233.435	251.528	247.942
ENSG00000146205	ANO7	protein_coding	0.767906	0.654904	0.250328	0.0202176	0.893464	0.838673	0.638834	0.31883	0.796797	0.697926	0.220997	0.0452369	0.791825	0.690752	0.206938	0.0395807	35.5352	23.3396	29.8865	24.8305	24.7168
ENSG00000168994	PXDC1	protein_coding	1.2624	1.36924	0.250328	0.02022	1.32698	1.46171	0.0833718	0.00472996	1.26547	1.37363	0.152221	0.0188467	1.32406	1.45751	0.0709341	0.00506438	141.643	193.574	206.624	194.168	206.044
ENSG00000159958	TNFRSF13C	protein_coding	0.778968	0.436635	0.251639	0.0203425	0.829031	0.56569	0.38141	0.0836195	0.857139	0.634692		0.155411	0.836155	0.583441	0.31274	0.0989382	11.0617	4.76129	6.18442	6.9067	6.36562
ENSG00000130413	STK33	protein_coding	1.24232	1.31657	0.251739	0.0203761	1.19025	1.24895	0.343889	0.062391	1.33801	1.43976	0.0385519	0.0016888	1.16572	1.21732	0.316009	0.101293	58.43	77.1965	73.2351	84.592	71.087
ENSG00000135245	HILPDA	protein_coding	0.765162	0.627733	0.251739	0.0203838	0.860773	0.774408	0.519702	0.193832	0.779131	0.64881	0.189822	0.0305681	0.785311	0.658158	0.198852	0.036238	429.64	269.538	332.48	278.58	282.605
ENSG00000177692	DNAJC28	protein_coding	0.796104	0.421924	0.251867	0.0204608	0.815618	0.477793	0.284137	0.0395213	0.817616	0.482985		0.0418366	0.774811	0.367357	0.102933	0.00969433	9.00789	3.79215	4.27959	4.33574	3.25434
ENSG00000179104	TMTC2	protein_coding	1.30525	1.5903	0.251867	0.0204324	1.18518	1.3537	0.456065	0.139371	1.2469	1.4742	0.238498	0.0548193	1.22064	1.42264	0.287602	0.0827406	59.6559	95.0857	80.9445	88.1903	84.9982
ENSG00000189060	H1-0	protein_coding	1.16602	1.1841	0.251867	0.0204484	1.45991	1.51503	1.6454e-06	1.06499e-08	1.37652	1.42053	0.00016744	1.37146e-06	1.4734	1.53037	1.00415e-06	4.64237e-09	2334.35	2763.52	3535.9	3315.46	3571.56
ENSG00000203497	PDCD4-AS1	lncRNA	0.77341	0.679233	0.251867	0.0204189	0.800523	0.717459	0.299436	0.0440218	0.787931	0.699903	0.191329	0.0311233	0.80889	0.729021	0.239146	0.0547711	52.8129	35.7785	37.719	36.9268	38.6075
ENSG00000143486	EIF2D	protein_coding	0.883512	0.877151	0.251996	0.0204879	0.877007	0.870319	0.161914	0.0137735	0.838312	0.829677	0.0262736	0.000972241	0.888286	0.882172	0.17179	0.0260504	616.114	540.307	536.108	511.042	543.497
ENSG00000176371	ZSCAN2	protein_coding	0.835708	0.814277	0.252075	0.0205276	0.912947	0.901234	0.563897	0.23621	0.847324	0.827446	0.19364	0.0319283	0.893253	0.879063	0.374597	0.142438	260.214	211.49	234.11	214.954	228.664
ENSG00000239887	C1orf226	protein_coding	1.29521	1.49337	0.252075	0.0205188	1.20986	1.35162	0.386718	0.0881744	1.12738	1.2172	0.528462	0.285182	1.01402	1.03034	0.956191	0.901691	19.8114	29.4815	26.6834	23.9904	20.2599
ENSG00000138061	CYP1B1	protein_coding	1.28089	1.43766	0.252924	0.0206302	1.49807	1.79636	0.00684127	0.000156615	1.4237	1.67173	0.0259251	0.000953838	1.50476	1.80763	0.00575956	0.000132377	913.821	1313.92	1641.81	1527.95	1651.9
ENSG00000148606	POLR3A	protein_coding	1.15064	1.16362	0.252924	0.0206139	1.12724	1.13814	0.31175	0.0479536	1.17673	1.19203	0.092922	0.00715685	1.17819	1.19363	0.0833943	0.00670856	825.312	960.381	939.447	983.967	985.594
ENSG00000230590	FTX	lncRNA	0.77023	0.660508	0.253061	0.0206581	0.829961	0.746304	0.400501	0.0981612	0.902593	0.852667	0.600364	0.362879	0.871102	0.806213	0.467629	0.22058	161.652	107.029	120.969	138.237	130.552
ENSG00000104228	TRIM35	protein_coding	1.15007	1.16322	0.253408	0.0207031	1.18022	1.196	0.096134	0.0058794	1.15042	1.1636	0.157271	0.0200931	1.23919	1.26018	0.0114355	0.000350333	367.867	428.27	440.324	428.586	463.574
ENSG00000186020	ZNF529	protein_coding	1.28961	1.4799	0.254042	0.0207716	1.30959	1.51384	0.164817	0.0141438	1.38709	1.64717	0.0536417	0.00290294	1.38926	1.65076	0.0476721	0.00276757	109.495	162.282	166.032	180.693	180.898
ENSG00000130600	H19	lncRNA	0.786152	0.421	0.254912	0.0208597	0.939147	0.824988	0.800791	0.549852	0.885358	0.681841		0.245099	0.810991	0.48803	0.217776	0.0449618	17.369	7.30353	14.3153	11.8482	8.43237
ENSG00000268460	AC006262.1	lncRNA	1.30861	1.7666	0.255652	0.0209371	1.23973	1.59791	0.349717	0.0650527	1.31406	1.77804	0.15255	0.0189991	1.33852	1.83654	0.116916	0.0122609	13.2444	23.3541	21.115	23.5205	24.2483
ENSG00000204682	MIR1915HG	lncRNA	0.839707	0.820189	0.255659	0.0209578	0.855806	0.838115	0.28351	0.0393037	0.87195	0.856095	0.264489	0.0696884	0.850452	0.83216	0.189732	0.0320418	727.594	597.019	610.056	623.018	605.971
ENSG00000236859	NIFK-AS1	lncRNA	0.779933	0.704134	0.255659	0.0209714	0.673602	0.564333	0.0099944	0.000258095	0.716253	0.620319	0.0422113	0.00197566	0.776246	0.699422	0.144802	0.0183429	56.7722	39.8156	31.8965	35.0342	39.3013
ENSG00000184117	NIPSNAP1	protein_coding	0.86941	0.859973	0.255719	0.0209933	0.857945	0.847747	0.145629	0.0114168	0.833325	0.821521	0.0505835	0.00263386	0.838267	0.826786	0.0563539	0.00359912	1181.09	1015.27	1000.83	969.961	976.331
ENSG00000276131	AC009118.2	lncRNA	0.764179	0.601384	0.255998	0.021033	0.759032	0.593483	0.189603	0.0180235	0.783912	0.634118	0.203264	0.0367611	0.68874	0.478985	0.0302906	0.00137639	28.2518	16.9014	16.6616	17.8228	13.3971
ENSG00000171132	PRKCE	protein_coding	1.24937	1.33208	0.256001	0.0210528	1.19191	1.25446	0.357372	0.0688589	1.26118	1.34802	0.141379	0.016132	1.28906	1.38591	0.0946903	0.00844901	316.758	422.393	397.807	427.421	439.332
ENSG00000187185	AC092118.1	lncRNA	0.800017	0.752951	0.256001	0.0210672	0.720401	0.657547	0.0217009	0.000706595	0.782998	0.732415	0.118942	0.0113949	0.775787	0.723741	0.0958295	0.00863295	288.094	216.916	189.309	210.851	208.643
ENSG00000135828	RNASEL	protein_coding	1.23657	1.30195	0.256371	0.0211145	1.19429	1.2477	0.327204	0.0535075	1.15775	1.20147	0.330259	0.112139	1.06503	1.08415	0.714203	0.496466	73.3109	95.3717	91.4256	88.0938	79.3132
ENSG00000164904	ALDH7A1	protein_coding	0.843678	0.825892	0.256656	0.0211549	0.825355	0.8057	0.126649	0.00920944	0.813002	0.792107	0.0760361	0.00498789	0.798793	0.776506	0.0422206	0.00231326	1236.97	1021.37	996.361	979.734	960.082
ENSG00000167615	LENG8	protein_coding	1.14931	1.16213	0.257614	0.0212509	1.22879	1.24884	0.0198244	0.000627163	1.15816	1.17177	0.135836	0.0149604	1.2232	1.24273	0.0216184	0.000826701	938.061	1090.79	1172.12	1099.91	1166.08
ENSG00000105289	TJP3	protein_coding	0.796219	0.357918	0.258945	0.0214291	0.97084	0.895398	0.914092	0.768451	0.880411	0.61849		0.202496	0.870665	0.589832	0.405224	0.165853	9.91022	3.52203	8.8143	6.15453	5.70923
ENSG00000112972	HMGCS1	protein_coding	1.23872	1.30927	0.258945	0.0214148	1.35084	1.45863	0.0324142	0.00122473	1.43965	1.57861	0.00473066	8.92577e-05	1.42534	1.55917	0.00591028	0.000138574	1391.44	1822.35	2030.29	2197.31	2170.04
ENSG00000164933	SLC25A32	protein_coding	1.30412	1.60028	0.258945	0.0214011	1.09881	1.19816	0.713023	0.415071	1.24364	1.47942	0.245246	0.0588453	1.10421	1.20857	0.633878	0.391146	22.9012	36.2386	27.1392	33.425	27.4957
ENSG00000237238	BMS1P10	transcribed_unprocessed_pseudogene	0.772428	0.514722	0.258945	0.0214141	0.814221	0.604375	0.356131	0.0684931	0.778709	0.530267		0.0262485	0.84031	0.658053	0.348254	0.123606	12.3049	6.27284	7.39118	6.45554	8.0204
ENSG00000100226	GTPBP1	protein_coding	1.21463	1.25816	0.259062	0.0214559	1.07858	1.09397	0.67934	0.371754	0.966363	0.960318	0.830828	0.687253	1.04992	1.0597	0.762893	0.56543	266.113	335.004	291.267	255.627	282.316
ENSG00000241839	PLEKHO2	protein_coding	1.24835	1.33474	0.259163	0.0214814	1.3622	1.49086	0.033854	0.00131025	1.25296	1.34109	0.153956	0.0192755	1.34607	1.46863	0.0390914	0.00200608	158.322	211.117	235.771	211.954	232.408
ENSG00000198774	RASSF9	protein_coding	0.765448	0.565381	0.25939	0.0215173	1.13667	1.2562	0.595699	0.268208	1.15809	1.29644	0.445424	0.204525	1.13395	1.25091	0.532127	0.277222	24.4437	13.8597	30.8089	31.776	30.553
ENSG00000067560	RHOA	protein_coding	0.904917	0.901553	0.259435	0.0215496	0.83798	0.832466	0.00268977	4.7965e-05	0.851968	0.846889	0.00957376	0.000228947	0.836091	0.830519	0.00225032	3.8345e-05	9206.46	8299.14	7663.26	7795.9	7646.09
ENSG00000233396	LINC01719	lncRNA	1.29153	1.50878	0.259435	0.0215554	1.3072	1.53364	0.174431	0.0157484	1.23893	1.41884	0.237641	0.0542226	1.30603	1.53144	0.135198	0.0160816	19.9899	30.3852	30.9181	28.6692	30.7008
ENSG00000011007	ELOA	protein_coding	1.15849	1.17396	0.259464	0.0215748	1.11005	1.12065	0.404973	0.102857	1.15448	1.16953	0.173393	0.0247169	1.14681	1.16108	0.189938	0.0322005	803.955	943.971	901.224	940.493	933.976
ENSG00000060491	OGFR	protein_coding	1.3037	1.57416	0.259732	0.0216143	0.998332	0.997095	0.996001	0.988465	0.9044	0.833115	0.618933	0.384176	0.923428	0.86575	0.709145	0.490245	904.062	1422.91	901.254	753.02	782.705
ENSG00000125734	GPR108	protein_coding	0.872298	0.863372	0.260336	0.021699	0.961692	0.958845	0.776223	0.507178	0.896185	0.88891	0.254163	0.0641448	0.93999	0.935663	0.548608	0.293961	418.163	361.09	401.121	371.57	391.718
ENSG00000189337	KAZN	protein_coding	1.24862	1.33244	0.260336	0.0216951	1.25242	1.33703	0.197956	0.0196243	1.13826	1.18501	0.418337	0.18159	1.20188	1.2696	0.243575	0.0570252	76.0277	101.905	102.233	90.5537	96.9032
ENSG00000142794	NBPF3	protein_coding	0.829253	0.803766	0.26366	0.0220109	0.864551	0.844294	0.363195	0.072898	0.875497	0.856773	0.313902	0.101269	0.928702	0.917565	0.607935	0.359479	153.093	123.33	129.63	131.533	140.517
ENSG00000177663	IL17RA	protein_coding	1.16074	1.17723	0.26366	0.0219989	1.09213	1.10158	0.498861	0.175809	1.08363	1.09222	0.460431	0.217716	1.13987	1.15414	0.215539	0.0438168	333.282	392.415	367.18	364.121	384.96
ENSG00000179562	GCC1	protein_coding	1.17521	1.19727	0.264431	0.0221101	1.17512	1.19714	0.211883	0.0220126	1.12938	1.14548	0.288796	0.0845575	1.15272	1.17182	0.215461	0.0437656	627.35	750.57	750.49	718.207	734.793
ENSG00000222009	BTBD19	protein_coding	0.769084	0.642779	0.264431	0.0220973	0.818426	0.719616	0.374598	0.0797638	0.894722	0.835189	0.569828	0.329615	0.831109	0.738879	0.322082	0.105559	29.2926	18.8583	21.0436	24.5368	21.5741
ENSG00000162745	OLFML2B	protein_coding	1.29818	1.57197	0.264778	0.0221566	1.34644	1.65868	0.12365	0.00888521	1.27499	1.52718	0.196396	0.0330199	1.17338	1.33855	0.400177	0.16162	16.4181	26.1279	27.5913	25.3341	22.3323
ENSG00000104325	DECR1	protein_coding	0.840139	0.82033	0.265077	0.0221992	0.8769	0.861363	0.381476	0.0837478	0.885946	0.871476	0.328471	0.110884	0.851497	0.833023	0.19524	0.034442	535.798	439.459	461.348	466.967	445.967
ENSG00000183765	CHEK2	protein_coding	1.24531	1.31886	0.266126	0.0223046	0.962869	0.952734	0.881955	0.694683	0.928265	0.908926	0.663549	0.44049	0.868917	0.834465	0.378892	0.145894	207.134	272.937	197.115	188.122	172.714
ENSG00000153885	KCTD15	protein_coding	1.11211	1.11731	0.266688	0.0223693	1.1474	1.15428	0.0608263	0.00304513	1.08631	1.0903	0.273069	0.0749473	1.14693	1.15379	0.0518089	0.00313091	1441.82	1610.74	1664.18	1571.73	1662.78
ENSG00000132819	RBM38	protein_coding	1.18152	1.20648	0.267041	0.0224166	1.13407	1.15232	0.383777	0.0848785	1.10885	1.12363	0.389478	0.157511	1.07744	1.08797	0.561949	0.307799	363.227	438.028	418.346	407.782	395.27
ENSG00000253982	AC100810.1	lncRNA	0.792422	0.732754	0.267237	0.0224507	0.816269	0.762773	0.30591	0.0461461	0.766521	0.700483	0.105184	0.0090769	0.746485	0.675645	0.0619412	0.0041242	309.466	226.502	235.747	216.477	208.976
ENSG00000114923	SLC4A3	protein_coding	0.783043	0.707764	0.267798	0.0225331	0.819193	0.756013	0.342264	0.0615764	0.725745	0.632268	0.0528413	0.00282897	0.773762	0.69594	0.13736	0.0164839	56.5338	40.0949	42.7383	35.7776	39.4948
ENSG00000287929	AL354953.1	lncRNA	0.79108	0.47061	0.267798	0.022531	0.746754	0.364328	0.0802895	0.00447025	0.724072	0.308066		0.00162341	0.820303	0.542083	0.239778	0.0552846	11.8085	5.50588	4.26475	3.63841	6.33368
ENSG00000261879	AC087500.1	lncRNA	0.767119	0.603761	0.267861	0.0225562	0.880677	0.79761	0.599335	0.273057	0.877703	0.792612	0.502178	0.260601	0.883417	0.802187	0.539805	0.28489	20.0536	12.0569	15.9639	15.841	15.9411
ENSG00000095637	SORBS1	protein_coding	1.30389	1.72098	0.267936	0.0226228	1.29138	1.69044	0.238848	0.0279815	1.33953	1.80532	0.121334	0.0119879	1.26745	1.63376	0.210979	0.0416914	20.3258	35.0678	34.4929	36.88	33.3265
ENSG00000156172	C8orf37	protein_coding	1.25799	1.36088	0.267936	0.0226332	1.19183	1.26721	0.37718	0.0813243	1.25046	1.35007	0.177894	0.0263215	1.34985	1.49199	0.0482655	0.00282778	155.761	212.357	197.747	210.759	232.637
ENSG00000170264	FAM161A	protein_coding	0.834044	0.811263	0.267936	0.0225924	0.808985	0.783137	0.114423	0.00767051	0.811743	0.786219	0.102384	0.00872292	0.851305	0.830735	0.21196	0.042457	335.815	272.748	263.14	264.239	278.89
ENSG00000251369	ZNF550	protein_coding	1.24848	1.33994	0.267936	0.0226145	1.36489	1.50094	0.0341666	0.00132686	1.3341	1.45827	0.0541373	0.00296144	1.50963	1.7031	0.00132438	2.02055e-05	102.385	137.666	154.205	149.869	174.71
ENSG00000287396	AL592464.3	lncRNA	1.22464	8.38045	0.267971	0.0226539	1.19593	7.46013	0.301299	0.0447739	1.21073	7.91605		0.0320109	1.08286	3.96249	0.614505	0.367908	0.580008	4.55297	4.03908	4.2523	2.18922
ENSG00000063322	MED29	protein_coding	1.10818	1.1128	0.267975	0.0226957	1.08905	1.09282	0.336108	0.0582046	1.03962	1.0413	0.62354	0.388972	1.07656	1.0798	0.316233	0.101463	1704.94	1896.93	1862.92	1774.95	1840.38
ENSG00000101350	KIF3B	protein_coding	1.12482	1.13203	0.267975	0.0227074	1.03477	1.03674	0.777098	0.508138	1.03219	1.03401	0.733695	0.539702	1.02794	1.02952	0.782629	0.593705	1696.94	1920.43	1758.69	1754.27	1747.11
ENSG00000232098	AC012313.1	lncRNA	0.821258	0.791102	0.267975	0.0226908	0.755384	0.715325	0.0317046	0.00118937	0.780782	0.744473	0.0693576	0.0041998	0.825122	0.795586	0.170433	0.0256492	190.314	150.881	136.403	141.943	151.82
ENSG00000133460	SLC2A11	protein_coding	0.769878	0.643157	0.268031	0.0227298	0.834173	0.74102	0.417965	0.113539	0.776076	0.653198	0.180777	0.0271152	0.833717	0.740325	0.331957	0.11244	51.8889	33.2856	38.3251	33.8653	38.3823
ENSG00000089876	DHX32	protein_coding	0.892013	0.886833	0.268935	0.0228333	0.904187	0.899567	0.299612	0.0441685	0.86821	0.861975	0.0752362	0.00484188	0.925799	0.922168	0.347606	0.123009	989.765	878.277	890.918	853.736	913.434
ENSG00000099860	GADD45B	protein_coding	1.29146	1.56731	0.268935	0.022842	1.90483	2.92018	1.50706e-06	9.65489e-09	1.91823	2.95173	1.34945e-06	6.6689e-09	2.095	3.37454	1.53781e-08	4.57048e-11	513.273	804.164	1498.22	1514.41	1731.4
ENSG00000029153	ARNTL2	protein_coding	1.28628	1.46475	0.269151	0.0228781	1.06409	1.10068	0.817226	0.574503	1.13154	1.20876	0.505395	0.264044	1.12855	1.20392	0.528887	0.274404	1193.37	1748.13	1313.64	1442.57	1436.89
ENSG00000133318	RTN3	protein_coding	0.912589	0.909956	0.269174	0.0228978	0.897714	0.89466	0.109879	0.00722076	0.931698	0.929617	0.277948	0.0779855	0.884841	0.881428	0.042365	0.00232516	3045.28	2769.96	2723.63	2829.9	2683.27
ENSG00000103942	HOMER2	protein_coding	1.16304	1.18043	0.270396	0.0230375	1.08365	1.09261	0.554296	0.227159	1.06698	1.07421	0.571034	0.330618	1.09566	1.10586	0.409552	0.169235	242.448	286.036	264.752	260.295	268.621
ENSG00000165061	ZMAT4	protein_coding	0.801821	0.754547	0.270396	0.0230372	0.847667	0.810856	0.385515	0.0863296	0.790901	0.741362	0.13873	0.0155227	0.785752	0.73519	0.119271	0.0128198	72.9319	55.0804	59.1636	54.2493	53.3677
ENSG00000110583	NAA40	protein_coding	0.847967	0.83137	0.270398	0.0230555	0.834051	0.816084	0.152648	0.0122595	0.846225	0.829468	0.161748	0.0211683	0.851237	0.834988	0.171862	0.0260727	425.003	354.096	347.565	353.274	355.655
ENSG00000120519	SLC10A7	protein_coding	1.29462	1.56409	0.270509	0.0230941	1.31417	1.60163	0.176412	0.016102	1.556	2.07489	0.0049442	9.43715e-05	1.45714	1.8792	0.0223411	0.000893388	33.5257	52.6784	53.9851	69.8897	63.1734
ENSG00000179922	ZNF784	protein_coding	0.770726	0.645974	0.270509	0.0231186	0.851024	0.766463	0.4804	0.159004	0.789003	0.673339	0.207596	0.0386412	0.782839	0.664248	0.190909	0.0326388	127.13	81.9987	97.2406	85.4244	84.3388
ENSG00000249242	TMEM150C	protein_coding	0.784412	0.708742	0.270509	0.023105	0.821289	0.758801	0.347019	0.0638404	0.809731	0.743337	0.223914	0.0472752	0.837189	0.779969	0.304591	0.0939019	45.5944	32.2261	34.4773	33.6709	35.4033
ENSG00000057935	MTA3	protein_coding	0.876916	0.868829	0.270586	0.0231826	0.971994	0.97003	0.847056	0.621551	0.94483	0.94108	0.564856	0.324605	0.942234	0.938315	0.556991	0.301543	899.146	781.726	872.954	846.915	844.179
ENSG00000106608	URGCP	protein_coding	1.13728	1.1473	0.270586	0.0231517	1.114	1.12229	0.331846	0.0562411	1.03485	1.03748	0.738634	0.546386	1.16974	1.18213	0.0738043	0.00544478	522.218	599.445	586.33	541.894	618.27
ENSG00000117479	SLC19A2	protein_coding	1.29193	1.52228	0.270586	0.0231848	1.30229	1.54138	0.195101	0.0191867	1.33388	1.60033	0.114892	0.010632	1.3561	1.64195	0.0851364	0.00690493	139.438	212.486	215.21	223.438	229.19
ENSG00000236104	ZBTB22	protein_coding	0.791772	0.730139	0.270586	0.0231967	0.791315	0.729864	0.214303	0.0225276	0.779302	0.714554	0.137301	0.015192	0.763606	0.694738	0.0959435	0.00866311	88.7037	64.6544	64.5867	63.1993	61.5394
ENSG00000158169	FANCC	protein_coding	1.12064	1.12742	0.270943	0.0232451	1.1075	1.11355	0.288518	0.0410835	1.13353	1.14099	0.121571	0.0120551	1.09901	1.1046	0.247653	0.0590303	386.624	436.287	430.812	441.502	426.949
ENSG00000073169	SELENOO	protein_coding	0.777205	0.681499	0.271422	0.02334	0.829812	0.754443	0.393608	0.0930142	0.775611	0.67942	0.165085	0.0222021	0.795691	0.707041	0.207041	0.0396563	300.713	204.772	226.644	204.108	212.552
ENSG00000131323	TRAF3	protein_coding	1.16876	1.18844	0.271422	0.0233151	1.11244	1.12531	0.431948	0.121117	1.1344	1.14989	0.258415	0.0665598	1.1464	1.16333	0.222124	0.0467839	1139.61	1354.74	1282.81	1310.71	1326.17
ENSG00000181751	MACIR	protein_coding	1.1717	1.19304	0.271422	0.0233309	1.19525	1.21957	0.138196	0.0104689	1.2055	1.23114	0.0939474	0.00731158	1.19155	1.21538	0.114759	0.011892	371.533	443.287	453.138	457.441	451.332
ENSG00000168952	STXBP6	protein_coding	1.27925	1.46636	0.271683	0.0233804	1.28706	1.47952	0.19913	0.0198405	1.48994	1.81328	0.00913622	0.000214475	1.41261	1.68549	0.0301857	0.00136764	31.1039	45.7351	46.1892	56.527	52.4722
ENSG00000168453	HR	protein_coding	0.820721	0.789347	0.271777	0.0234065	0.888839	0.868616	0.498121	0.174364	0.803839	0.769848	0.122269	0.0121609	0.769179	0.729898	0.045858	0.00261071	261.457	206.236	226.921	201.208	190.659
ENSG00000174652	ZNF266	protein_coding	1.18487	1.2142	0.271841	0.0234479	1.28861	1.33394	0.0197445	0.000622028	1.26651	1.30846	0.0352959	0.00146107	1.30545	1.35337	0.0106349	0.000316778	147.159	178.573	196.174	192.531	198.714
ENSG00000187550	SBK2	protein_coding	0.785537	0.710866	0.271841	0.0234377	0.806134	0.73891	0.293161	0.0422093	0.748471	0.662317	0.0892541	0.00653381	0.874159	0.829145	0.449591	0.203013	57.9291	40.9008	42.5601	38.1384	47.9634
ENSG00000118242	MREG	protein_coding	1.23346	1.29424	0.271941	0.023525	1.02606	1.03261	0.920168	0.782473	0.911379	0.889919	0.562479	0.322498	0.915459	0.895072	0.595455	0.345884	108.858	140.236	111.897	96.3423	96.975
ENSG00000119946	CNNM1	protein_coding	0.820322	0.788027	0.271941	0.0235129	0.870882	0.847036	0.417866	0.113374	0.894711	0.874999	0.444003	0.202552	0.873163	0.84971	0.344403	0.120342	738.389	582.162	625.814	646.555	627.601
ENSG00000152117	SMPD4BP	transcribed_processed_pseudogene	1.22678	1.29476	0.271941	0.0234751	1.49508	1.64389	0.000491189	6.29356e-06	1.4385	1.57011	0.0028506	4.628e-05	1.6502	1.84709	3.10203e-06	1.59803e-08	90.8174	118.196	150.075	143.349	168.447
ENSG00000158856	DMTN	protein_coding	0.846819	0.829599	0.271941	0.0235283	0.844431	0.826962	0.207055	0.0211144	0.772613	0.748104	0.0154497	0.000447841	0.771256	0.746629	0.0130253	0.000407766	758.38	628.805	626.827	567.032	566.164
ENSG00000119408	NEK6	protein_coding	1.15606	1.17131	0.272034	0.0235723	1.10352	1.11352	0.435768	0.123979	1.13393	1.14693	0.229008	0.0495732	1.17354	1.19053	0.116998	0.0123018	650.475	762.879	725.368	747.115	775.262
ENSG00000184916	JAG2	protein_coding	0.791698	0.730274	0.272034	0.023555	0.715052	0.634893	0.03131	0.00115595	0.70266	0.619641	0.0192345	0.000631584	0.759402	0.689823	0.0898829	0.00761639	325.274	237.427	206.385	201.434	224.293
ENSG00000148120	AOPEP	protein_coding	0.822283	0.791406	0.2733	0.0237001	0.865244	0.841228	0.395044	0.0941334	0.823629	0.79297	0.173821	0.0248643	0.829491	0.799747	0.186031	0.0306427	2249.79	1780.25	1892.29	1783.79	1799
ENSG00000262155	LINC02175	lncRNA	0.779852	0.501011	0.273355	0.0237229	0.776635	0.497023	0.21143	0.0219332	0.789209	0.524657		0.0319472	0.904605	0.775379	0.614504	0.367745	10.1712	5.04687	4.99374	5.24193	7.76509
ENSG00000230869	AGAP10P	unprocessed_pseudogene	1.29741	2.05234	0.273713	0.0237901	1.2912	2.02882	0.233815	0.0266229	1.39412	2.36251		0.00397907	1.29953	2.05543	0.160877	0.0230627	5.37963	11.0551	10.9302	12.7647	10.9928
ENSG00000245532	NEAT1	lncRNA	0.768321	0.594773	0.273713	0.023782	0.850216	0.732081	0.4855	0.163968	0.804797	0.655094	0.251699	0.062494	0.81587	0.673677	0.284297	0.0808879	932.439	554.681	682.717	610.953	628.122
ENSG00000148057	IDNK	protein_coding	0.794529	0.735929	0.274008	0.0238491	0.806823	0.751867	0.264286	0.0342466	0.857614	0.816169	0.354955	0.128702	0.789976	0.73058	0.150933	0.0201762	74.5349	54.7372	55.8123	60.7195	54.3674
ENSG00000187775	DNAH17	protein_coding	1.29355	1.58313	0.274008	0.023852	1.45545	1.91702	0.0276354	0.000967357	1.51118	2.03417	0.0110602	0.000282288	1.60361	2.23076	0.00194182	3.2447e-05	52.1135	82.3446	99.7178	105.756	116.129
ENSG00000164970	FAM219A	protein_coding	1.14838	1.16174	0.274307	0.0238961	1.20982	1.22871	0.0420459	0.00175226	1.13372	1.14577	0.211373	0.0400637	1.183	1.19945	0.0769237	0.00581716	350.061	406.68	430.093	400.989	419.962
ENSG00000274897	PANO1	protein_coding	0.770521	0.580269	0.274337	0.0239169	0.746538	0.537979	0.145438	0.0113666	0.750008	0.543982	0.125564	0.0127272	0.6112	0.299538	0.00122897	1.85063e-05	23.0879	13.394	12.4104	12.5712	6.97764
ENSG00000073350	LLGL2	protein_coding	0.787522	0.715808	0.275249	0.0240626	0.876385	0.832404	0.540705	0.212117	0.772952	0.697068	0.135866	0.0149737	0.762475	0.68362	0.106489	0.0104091	413.961	296.107	344.265	288.311	282.832
ENSG00000111737	RAB35	protein_coding	1.14436	1.15622	0.275249	0.0241229	1.10716	1.11585	0.386837	0.0885572	1.09563	1.10336	0.351508	0.126655	1.11768	1.12725	0.253987	0.0626537	1429.07	1652.01	1594.39	1576.47	1610.88
ENSG00000138375	SMARCAL1	protein_coding	0.87749	0.869526	0.275249	0.0241242	0.819319	0.8079	0.0191628	0.0005903	0.835859	0.8254	0.0422202	0.00197917	0.824874	0.813781	0.0223411	0.000895028	520.248	452.355	420.272	429.427	423.34
ENSG00000141968	VAV1	protein_coding	0.800422	0.748122	0.275249	0.024112	0.831027	0.786402	0.33857	0.059968	0.869436	0.834263	0.386442	0.15461	0.913214	0.889158	0.603655	0.354753	150.268	112.325	117.976	125.108	133.687
ENSG00000167637	ZNF283	protein_coding	1.16967	1.19234	0.275249	0.0240507	1.30023	1.33978	0.00582072	0.000128831	1.34997	1.39597	0.000979706	1.1594e-05	1.40192	1.4546	8.82771e-05	7.22961e-07	171.327	204.578	229.886	239.697	249.407
ENSG00000174327	SLC16A13	protein_coding	0.828785	0.802245	0.275249	0.0241234	0.858086	0.835815	0.349179	0.0648959	0.840316	0.815486	0.20239	0.0361442	0.808839	0.779569	0.108097	0.010709	226.825	181.581	189.238	184.582	176.755
ENSG00000186918	ZNF395	protein_coding	0.86309	0.851438	0.275249	0.024029	0.855897	0.843695	0.180696	0.0167437	0.80227	0.785905	0.0217793	0.000750187	0.822975	0.808216	0.0481126	0.00280433	363.758	309.248	306.324	285.167	293.654
ENSG00000244165	P2RY11	protein_coding	1.29661	1.60664	0.275249	0.0241418	1.30816	1.63083	0.198093	0.0196641	1.20116	1.40778	0.329398	0.111647	1.30144	1.61668	0.157785	0.0221421	60.0558	96.2278	97.603	84.2713	96.8931
ENSG00000105576	TNPO2	protein_coding	1.16316	1.18123	0.276024	0.024228	1.16093	1.17873	0.229803	0.0258777	1.17943	1.19935	0.130332	0.0137265	1.2326	1.25874	0.0354333	0.00176453	595.137	703.949	702.468	714.719	750.455
ENSG00000159713	TPPP3	protein_coding	0.771449	0.640883	0.2761	0.0242894	0.934793	0.893294	0.806337	0.557582	0.774769	0.646307	0.179214	0.0266843	0.766693	0.634334	0.153725	0.0210469	85.82	54.7953	76.3959	55.2815	54.2059
ENSG00000245146	MALINC1	lncRNA	1.29999	1.76079	0.2761	0.0242706	1.26089	1.66281	0.307203	0.0464919	1.25004	1.637	0.239342	0.0553001	1.19498	1.50324	0.352366	0.126159	10.0926	17.6385	16.6257	16.4709	14.8819
ENSG00000272853	AC069544.1	lncRNA	0.780003	0.478241	0.2761	0.0242736	0.892319	0.740729	0.626823	0.305468	0.839079	0.618318		0.113524	0.865696	0.679672	0.439504	0.194106	13.1626	6.32923	9.77592	8.13528	8.93097
ENSG00000185246	PRPF39	protein_coding	1.27065	1.41441	0.276474	0.0243406	1.32343	1.49813	0.120738	0.00840482	1.4239	1.65993	0.0247389	0.000886504	1.42958	1.6691	0.0206709	0.000774082	366.047	517.941	548.62	607.889	610.978
ENSG00000105339	DENND3	protein_coding	0.858597	0.844954	0.276957	0.0244196	1.07117	1.07824	0.624663	0.301625	0.978404	0.976327	0.865368	0.744373	1.11404	1.12545	0.320111	0.103843	299.839	254.072	324.214	293.647	338.495
ENSG00000259439	LINC01833	lncRNA	0.819443	0.786464	0.276957	0.0244158	0.881023	0.858986	0.465112	0.14708	0.809848	0.775473	0.143506	0.0167602	0.83013	0.799364	0.194515	0.0340437	86.147	67.9667	74.1886	66.9949	69.0541
ENSG00000095383	TBC1D2	protein_coding	0.818346	0.783518	0.277129	0.0244531	0.820692	0.786752	0.229926	0.0259371	0.911965	0.894668	0.537405	0.295824	0.962745	0.954838	0.829006	0.665296	116.398	91.2569	91.7432	104.309	111.222
ENSG00000159128	IFNGR2	protein_coding	1.20808	1.25118	0.277577	0.024511	1.2068	1.24959	0.227053	0.0252074	1.237	1.28647	0.118294	0.0113069	1.27283	1.33033	0.0612023	0.00404424	477.955	597.618	596.88	614.366	635.388
ENSG00000163993	S100P	protein_coding	0.772535	0.540755	0.277673	0.0245378	0.875348	0.74064	0.574584	0.246408	0.813817	0.619804	0.269553	0.0727698	0.79717	0.587981	0.225314	0.0483447	100.687	54.3944	74.4506	62.3422	59.0762
ENSG00000007171	NOS2	protein_coding	1.27528	2.01401	0.278035	0.0245881	1.06241	1.23823	0.816711	0.573141	0.98015	0.938027		0.851171	1.01194	1.05565	0.96217	0.911812	5.31469	10.8011	6.62333	5.02005	5.64458
ENSG00000157036	EXOG	protein_coding	1.16911	1.19007	0.278209	0.0246219	1.18571	1.20872	0.163274	0.0139398	1.11389	1.12806	0.342552	0.120853	1.20154	1.22653	0.0924042	0.00799041	275.506	328.032	333.16	310.941	338.48
ENSG00000115368	WDR75	protein_coding	1.19308	1.22571	0.278445	0.0247244	1.23151	1.27114	0.116995	0.00802842	1.23305	1.27296	0.0961923	0.0076631	1.25703	1.3014	0.0562691	0.00358627	1123.41	1377.56	1428.63	1430.71	1462.51
ENSG00000135119	RNFT2	protein_coding	0.815859	0.780197	0.278445	0.0247347	0.844271	0.813677	0.3403	0.0606836	0.78832	0.747867	0.101969	0.00864285	0.715376	0.662669	0.00872154	0.000230985	166.112	129.389	135.047	124.052	109.931
ENSG00000143891	GALM	protein_coding	0.838388	0.816826	0.278445	0.0247161	0.872421	0.855065	0.377735	0.0815294	0.799469	0.773315	0.0711225	0.00435404	0.79169	0.764656	0.0492341	0.00292003	733.635	598.784	626.791	566.995	560.568
ENSG00000174010	KLHL15	protein_coding	1.28325	1.48238	0.278445	0.0247083	1.35493	1.61014	0.099585	0.00621331	1.39185	1.6768	0.0535792	0.00289564	1.41928	1.72662	0.0331423	0.00160666	282.432	419.149	455.339	474.188	488.164
ENSG00000272189	AL024508.1	lncRNA	1.29184	2.07757	0.278445	0.0246959	1.37874	2.38027	0.0861863	0.00495229	1.22359	1.83167		0.0766737	1.2514	1.93017	0.227836	0.0493115	6.26282	13.2878	15.2764	11.701	12.4551
ENSG00000280594	BTG3-AS1	lncRNA	1.25936	4.87272	0.278478	0.024756	1.54054	8.58771	0.00210827	3.55365e-05	1.24386	4.66558		0.0340711	1.25357	4.79953	0.179962	0.0284337	1.13778	5.27461	9.33974	5.08826	5.19689
ENSG00000074319	TSG101	protein_coding	0.890491	0.884871	0.278923	0.0248257	0.938546	0.935312	0.545282	0.217994	0.908032	0.903282	0.249608	0.061334	0.943314	0.94032	0.508658	0.256899	1152.11	1019.2	1077.14	1040.57	1082.63
ENSG00000100271	TTLL1	protein_coding	0.778452	0.683029	0.278923	0.0248508	0.818971	0.740074	0.362397	0.0726512	0.780279	0.685956	0.176788	0.0260126	0.751946	0.646649	0.10751	0.0105869	52.5458	35.7025	38.6379	35.9325	33.7965
ENSG00000132002	DNAJB1	protein_coding	1.19639	1.23058	0.278923	0.0248389	1.10794	1.12607	0.526966	0.1996	1.06843	1.07974	0.638834	0.407575	1.02706	1.03146	0.872018	0.73838	3392.07	4173.71	3819.23	3662.04	3498.82
ENSG00000088888	MAVS	protein_coding	0.870466	0.860678	0.278997	0.0249128	0.775439	0.759417	0.0023102	3.96706e-05	0.772112	0.755884	0.00198363	2.93702e-05	0.789564	0.774414	0.00579335	0.000134302	3146.5	2708.38	2389.78	2378.57	2437.35
ENSG00000112146	FBXO9	protein_coding	0.849685	0.832996	0.278997	0.0249003	0.905105	0.894316	0.490104	0.167688	0.873418	0.859264	0.249981	0.0615721	0.931467	0.923528	0.57785	0.325318	405.471	338.023	362.892	348.771	374.567
ENSG00000255302	EID1	protein_coding	0.837676	0.815692	0.278997	0.0249043	0.800904	0.774543	0.0860118	0.00493086	0.850765	0.830396	0.212265	0.0406244	0.815214	0.79053	0.102695	0.00966521	2082.63	1698.65	1612.98	1729.2	1646.08
ENSG00000166024	R3HCC1L	protein_coding	1.1642	1.18368	0.280889	0.0251188	1.25952	1.29053	0.0197509	0.000623533	1.26878	1.30093	0.0146671	0.000416748	1.26813	1.30019	0.0133936	0.000425488	301.222	357.121	389.401	392.607	392.074
ENSG00000270091	AC015726.1	lncRNA	0.786557	0.433426	0.280889	0.0251053	0.905333	0.746591	0.669179	0.358876	0.917379	0.777591		0.426362	0.846557	0.596089	0.34772	0.123095	9.76459	4.2845	7.36531	7.66755	5.83898
ENSG00000162769	FLVCR1	protein_coding	1.21991	1.27421	0.281628	0.0252035	1.19189	1.23887	0.31178	0.0479994	1.27933	1.34953	0.0808371	0.00549219	1.22624	1.28219	0.155538	0.0215521	489.792	624.278	607.04	661.198	628.078
ENSG00000156030	MIDEAS	protein_coding	1.26955	1.41352	0.28238	0.0252894	1.29255	1.45004	0.176412	0.0161392	1.33018	1.51017	0.0952424	0.00747605	1.42046	1.65634	0.0241344	0.000997828	580.603	820.902	842.15	877.054	961.924
ENSG00000171298	GAA	protein_coding	0.833199	0.808598	0.282574	0.0253254	0.837217	0.813161	0.244505	0.0293171	0.781086	0.749793	0.0485011	0.00246868	0.78059	0.749239	0.0431898	0.00240181	895.593	723.797	727.844	671.117	671.052
ENSG00000119938	PPP1R3C	protein_coding	0.833887	0.807713	0.282599	0.0253464	1.29183	1.34617	0.0359711	0.00142545	1.39098	1.46565	0.00249257	3.86445e-05	1.45644	1.54494	0.00027257	2.68232e-06	397.129	320.865	534.824	582.34	613.871
ENSG00000004799	PDK4	protein_coding	0.77954	0.679515	0.283348	0.0254323	0.972798	0.958726	0.929867	0.804182	0.901045	0.853106	0.588208	0.34914	0.897741	0.848293	0.583158	0.332386	219.912	149.381	210.79	187.682	186.406
ENSG00000117475	BLZF1	protein_coding	1.25204	1.3517	0.284095	0.0255358	1.21078	1.29311	0.334046	0.05734	1.30193	1.42294	0.102215	0.00870102	1.21962	1.30561	0.22576	0.0484741	256.703	347.49	332.433	365.886	335.464
ENSG00000168955	TM4SF20	protein_coding	0.773208	0.644061	0.284095	0.0255369	0.950383	0.9184	0.86637	0.658027	0.825288	0.723359	0.304546	0.0952124	0.808277	0.697523	0.256805	0.0644006	94.7061	60.9897	86.9534	68.588	65.9308
ENSG00000241058	NSUN6	protein_coding	1.23537	1.30714	0.284495	0.0255922	1.14824	1.19285	0.461402	0.144537	1.13737	1.17869	0.410731	0.174527	1.17162	1.22332	0.30562	0.094304	128.57	168.442	153.759	151.963	157.36
ENSG00000244187	TMEM141	protein_coding	0.773304	0.649992	0.284495	0.0256104	0.751828	0.618685	0.159148	0.0132545	0.705079	0.551447	0.0480513	0.00241783	0.699343	0.543294	0.0375887	0.00190662	190.416	123.6	117.627	104.845	103.491
ENSG00000141510	TP53	protein_coding	0.851965	0.836001	0.28475	0.0256522	0.900953	0.889974	0.463909	0.145874	0.89199	0.88008	0.328892	0.111077	0.884535	0.871857	0.29492	0.0871846	1849.36	1546.06	1645.99	1627.74	1612.17
ENSG00000148468	FAM171A1	protein_coding	1.12613	1.13391	0.284945	0.0256886	1.0524	1.05557	0.653338	0.337692	1.02988	1.0317	0.761058	0.580895	0.997467	0.997369	0.984493	0.962093	869.504	985.868	917.58	897.051	867.696
ENSG00000137193	PIM1	protein_coding	0.862365	0.849804	0.285577	0.0257889	0.985792	0.984385	0.936923	0.827087	0.988812	0.987684	0.934651	0.863701	1.01063	1.01148	0.942374	0.871545	289.763	245.922	285.049	286.101	292.902
ENSG00000147677	EIF3H	protein_coding	0.894859	0.889878	0.285577	0.0258021	0.89827	0.893443	0.252988	0.0311954	0.8924	0.887311	0.165146	0.0222707	0.900202	0.895461	0.195825	0.0347255	3352.05	2982.46	2994.36	2973.88	3001.16
ENSG00000276116	FUT8-AS1	lncRNA	0.796621	0.422359	0.285577	0.0257764	0.84842	0.570334	0.413076	0.110164	0.807532	0.457662		0.0369309	0.912152	0.744113	0.619878	0.374113	8.30985	3.5182	4.74888	3.75788	6.27399
ENSG00000129566	TEP1	protein_coding	1.22268	1.27724	0.285705	0.0258669	0.952587	0.942133	0.828501	0.591821	0.959859	0.950977	0.808194	0.651112	0.96572	0.958146	0.850462	0.700096	283.51	362.286	267.172	269.68	271.783
ENSG00000205084	TMEM231	protein_coding	0.812984	0.773209	0.285705	0.0258568	0.88585	0.861033	0.510975	0.187285	0.809789	0.769693	0.166587	0.0227151	0.820538	0.782676	0.189938	0.0323371	89.6881	69.3538	77.2473	69.0072	70.2528
ENSG00000254416	LINC02732	lncRNA	0.784975	0.472194	0.285705	0.0258702	0.801572	0.517204	0.295292	0.0427502	0.996541	0.978995		0.974949	0.809641	0.536939	0.235791	0.0532639	9.97763	4.78423	5.24524	9.99162	5.42996
ENSG00000129295	LRRC6	protein_coding	0.776286	0.659324	0.286105	0.0259254	0.824072	0.732496	0.386718	0.0877483	0.841471	0.758392	0.352935	0.127634	0.98486	0.973155	0.952568	0.89236	37.0694	24.4107	27.1129	28.0541	36.0836
ENSG00000282386	AL358472.4	lncRNA	0.780022	0.502557	0.286489	0.0259791	0.794269	0.538965	0.285335	0.0397444	0.88537	0.738833		0.279255	0.802151	0.556764	0.227836	0.0492032	11.0151	5.58489	5.95643	8.14048	6.13497
ENSG00000047457	CP	protein_coding	0.78202	0.530131	0.286794	0.0260257	0.843056	0.657188	0.436024	0.124261	0.785376	0.537544		0.0290874	0.743261	0.45072	0.0874769	0.00725491	15.6256	8.26643	10.31	8.39908	6.97576
ENSG00000115604	IL18R1	protein_coding	1.29221	1.59422	0.28773	0.0261296	1.16047	1.33392	0.524272	0.197265	1.29139	1.58998	0.177894	0.0262925	1.14636	1.30629	0.486681	0.23675	13.6467	21.881	18.3026	21.7849	17.8362
ENSG00000136643	RPS6KC1	protein_coding	1.20514	1.24685	0.288879	0.0262531	1.20897	1.25141	0.220644	0.0236571	1.13726	1.16463	0.349806	0.125631	1.14292	1.17146	0.33088	0.11155	389.008	485.775	487.49	453.793	456.157
ENSG00000213516	RBMXL1	protein_coding	1.24626	1.34263	0.289744	0.0263508	1.35219	1.49229	0.0496325	0.00225528	1.39828	1.55794	0.0203176	0.000684981	1.51637	1.72722	0.0014983	2.38485e-05	113.617	153.301	170.446	177.921	197.022
ENSG00000273270	AC090114.2	lncRNA	0.774944	0.65271	0.289771	0.0263724	0.839289	0.749207	0.438483	0.126555	0.766984	0.641283	0.160425	0.0208128	0.761815	0.633782	0.142503	0.0177682	85.8839	55.9522	64.1893	54.9382	54.2768
ENSG00000089902	RCOR1	protein_coding	1.242	1.32143	0.28983	0.0264016	1.03472	1.04524	0.896821	0.726729	1.02868	1.03735	0.880763	0.77223	0.995016	0.993593	0.983028	0.959208	783.617	1036.02	819.525	813.37	778.995
ENSG00000103064	SLC7A6	protein_coding	1.22775	1.29262	0.28983	0.0264417	1.28672	1.37004	0.100919	0.0063617	1.32339	1.41851	0.0480513	0.00242194	1.39486	1.51366	0.0105952	0.000314198	879.27	1137.16	1205.35	1247.99	1331.49
ENSG00000127334	DYRK2	protein_coding	1.25023	1.35006	0.28983	0.0264543	1.27743	1.38905	0.169207	0.014908	1.38408	1.5437	0.030975	0.00122381	1.34288	1.48362	0.054411	0.00336376	397.63	537.106	552.696	614.218	590.181
ENSG00000167536	DHRS13	protein_coding	0.778337	0.673913	0.28983	0.0264166	0.853848	0.782313	0.481399	0.16073	0.780793	0.677683	0.18406	0.0282611	0.755241	0.641609	0.119271	0.0128497	93.2146	62.6771	72.7367	62.9801	59.7649
ENSG00000101236	RNF24	protein_coding	1.192	1.22478	0.290774	0.0266004	1.10946	1.12775	0.514538	0.189897	1.10201	1.11903	0.463335	0.220429	1.12415	1.14496	0.370298	0.139549	422.836	517.996	477.018	473.301	484.2
ENSG00000136932	TRMO	protein_coding	1.184	1.21408	0.290774	0.0265712	1.24739	1.28775	0.0668042	0.00348429	1.2426	1.2822	0.0684767	0.00412643	1.311	1.36175	0.0109525	0.000331303	169.691	205.729	218.281	217.289	230.65
ENSG00000163235	TGFA	protein_coding	1.21617	1.26837	0.290774	0.0265809	1.18195	1.22547	0.335911	0.0580817	1.25559	1.31793	0.109668	0.00981671	1.28161	1.35076	0.0692168	0.00485761	356.356	452.531	437.234	470.186	482.018
ENSG00000167378	IRGQ	protein_coding	1.1255	1.13364	0.290774	0.0266366	1.17306	1.18426	0.0548527	0.00260841	1.20852	1.22205	0.0129144	0.000348502	1.17669	1.18813	0.0402711	0.00214109	493.632	559.095	584.095	602.995	586.007
ENSG00000217930	PAM16	protein_coding	0.775874	0.653779	0.290774	0.026636	0.860659	0.784893	0.511173	0.187609	0.891833	0.832025	0.554689	0.314335	0.844075	0.759865	0.366502	0.136812	25.5673	16.8244	20.2356	21.5684	19.4765
ENSG00000181982	CCDC149	protein_coding	1.24616	1.34126	0.290791	0.0266573	1.36029	1.49902	0.0427233	0.00181435	1.2627	1.36391	0.150535	0.0184921	1.19546	1.27111	0.269552	0.0719232	65.8195	88.2751	98.5305	89.7613	83.6325
ENSG00000166295	ANAPC16	protein_coding	0.853029	0.837212	0.290888	0.0266854	0.880476	0.86742	0.368156	0.0756621	0.905662	0.895204	0.401917	0.166628	0.839256	0.82211	0.127476	0.0145148	1485.48	1243.29	1288.17	1329.47	1220.72
ENSG00000102543	CDADC1	protein_coding	1.21797	1.27334	0.291138	0.0267276	1.17041	1.21395	0.369166	0.076696	1.12599	1.15878	0.420608	0.18357	1.23402	1.29288	0.141844	0.0175092	73.6977	93.7437	89.3926	85.2263	95.1526
ENSG00000123505	AMD1	protein_coding	1.21986	1.27508	0.291832	0.0268105	1.14114	1.17552	0.458707	0.14128	1.24598	1.30836	0.132798	0.0142568	1.19006	1.23725	0.234265	0.0525127	2153.79	2746.75	2532.34	2818.48	2665.24
ENSG00000104290	FZD3	protein_coding	1.20111	1.24081	0.291842	0.0268307	1.16409	1.19623	0.351802	0.0661968	1.18697	1.22373	0.207131	0.0381742	1.24381	1.29222	0.0935899	0.00821588	260.373	323.589	312.027	319.234	336.803
ENSG00000180801	ARSJ	protein_coding	1.26293	1.3872	0.29197	0.0268618	1.12763	1.18525	0.581809	0.25487	1.15921	1.23184	0.394341	0.161342	1.1499	1.21806	0.429199	0.185445	306.389	425.49	363.54	377.808	373.608
ENSG00000101444	AHCY	protein_coding	0.876081	0.867347	0.292192	0.0269365	0.851376	0.841051	0.108839	0.00711806	0.832514	0.821008	0.0449062	0.00217404	0.844349	0.833582	0.0674921	0.00465816	4743.92	4113.9	3989.18	3894.03	3954.19
ENSG00000123364	HOXC13	protein_coding	0.807455	0.75827	0.292192	0.0269401	1.0434	1.05477	0.865796	0.656681	0.989941	0.987058	0.958579	0.915928	0.981371	0.976227	0.929514	0.844311	138.172	104.674	145.661	136.256	134.936
ENSG00000136048	DRAM1	protein_coding	1.13138	1.14046	0.292192	0.0269033	1.05221	1.05577	0.671125	0.361848	1.05684	1.06071	0.561955	0.321992	1.06689	1.07145	0.496431	0.24574	848.095	967.877	895.925	900.094	909.175
ENSG00000106346	USP42	protein_coding	1.17073	1.19307	0.293043	0.0270379	1.22021	1.2492	0.0873399	0.00508776	1.20193	1.22845	0.108781	0.00968959	1.15217	1.17203	0.221582	0.0465964	350.238	418.188	437.912	430.723	411.034
ENSG00000160783	PMF1	protein_coding	0.782056	0.689868	0.293344	0.0270851	0.745199	0.639965	0.118333	0.00818271	0.744735	0.639319	0.0987001	0.00805186	0.706321	0.588099	0.0355628	0.00177567	359.793	248.029	230.076	229.879	211.566
ENSG00000157741	UBN2	protein_coding	1.28566	1.51493	0.293675	0.0271475	1.14522	1.25631	0.560235	0.233218	1.23643	1.423	0.251059	0.0620194	1.17776	1.31525	0.384495	0.150284	227.529	345.146	286.267	324.249	299.547
ENSG00000266835	GAPLINC	lncRNA	0.773411	0.59477	0.293675	0.0271544	0.855277	0.73796	0.502963	0.179546	0.743177	0.542814	0.115157	0.0107123	0.686208	0.443159	0.0275268	0.00119263	20.3778	12.0809	14.9842	10.9853	9.02636
ENSG00000171223	JUNB	protein_coding	1.27988	1.48076	0.293991	0.027203	1.3405	1.59026	0.122829	0.00871882	1.3159	1.54561	0.13146	0.0140074	1.25968	1.44467	0.205161	0.0388073	2208.04	3269.16	3510.87	3412.28	3189.65
ENSG00000163512	AZI2	protein_coding	1.20795	1.25221	0.294482	0.0272679	1.11549	1.1393	0.53003	0.201667	1.08937	1.10765	0.55751	0.317501	1.07416	1.08926	0.64442	0.403523	593.387	743.434	676.438	657.635	646.554
ENSG00000149218	ENDOD1	protein_coding	1.21813	1.27202	0.294944	0.0273887	1.11745	1.14563	0.542548	0.214654	1.15474	1.19222	0.324344	0.107773	1.13812	1.17142	0.381973	0.148129	347.974	442.971	398.988	415.165	408.067
ENSG00000168090	COPS6	protein_coding	0.854902	0.839663	0.294944	0.0273854	0.847659	0.831732	0.200035	0.019989	0.827447	0.809621	0.0961923	0.00768542	0.828404	0.810668	0.0927035	0.0080587	2405.83	2019.67	2000.51	1947.33	1950.12
ENSG00000183578	TNFAIP8L3	protein_coding	1.27733	1.46424	0.294944	0.0273806	1.36649	1.60709	0.0828058	0.00464863	1.1564	1.26486	0.43154	0.191415	1.02945	1.05647	0.904312	0.795073	23.6715	34.4519	37.8203	29.7593	24.9209
ENSG00000196810	CTBP1-DT	lncRNA	0.820298	0.785959	0.294944	0.0273418	0.812518	0.777007	0.202053	0.0203507	0.85014	0.821311	0.263204	0.0690374	0.890286	0.868675	0.43618	0.191457	124.243	97.9415	96.7799	102.17	107.993
ENSG00000154310	TNIK	protein_coding	1.27899	1.47532	0.296975	0.0276097	1.19267	1.32646	0.420699	0.114823	1.21906	1.37162	0.275588	0.076203	1.23379	1.39677	0.249883	0.0599164	55.7918	82.7102	74.4156	76.9943	78.2549
ENSG00000169548	ZNF280A	protein_coding	1.26579	1.41614	0.296975	0.0276165	1.32785	1.51237	0.115255	0.00780458	1.24836	1.38882	0.206481	0.0379239	1.28858	1.45117	0.141771	0.0174814	42.2407	59.5992	63.768	58.535	60.9965
ENSG00000138085	ATRAID	protein_coding	0.852051	0.835628	0.297109	0.0276486	0.869657	0.855045	0.329024	0.0545658	0.839842	0.822196	0.141775	0.0163287	0.8301	0.811491	0.106489	0.0104058	1790.1	1495.43	1530.16	1471.34	1452.24
ENSG00000177427	MIEF2	protein_coding	0.783571	0.692102	0.297398	0.027695	0.817662	0.739319	0.357372	0.0688734	0.738951	0.631513	0.0876908	0.00632577	0.806795	0.724287	0.234054	0.0523881	155.2	107.341	114.63	97.9092	112.34
ENSG00000089248	ERP29	protein_coding	0.836918	0.813237	0.297702	0.0277431	0.86348	0.84335	0.358591	0.0694202	0.819962	0.794094	0.131925	0.0141138	0.816015	0.789646	0.114985	0.0119318	1821.17	1480.61	1535.36	1445.73	1437.81
ENSG00000105698	USF2	protein_coding	0.855836	0.840843	0.29792	0.0278224	0.873892	0.860642	0.332433	0.0566318	0.838814	0.822222	0.126688	0.0129817	0.828932	0.811427	0.0924042	0.00800646	1965.29	1652.02	1690.87	1615.39	1594.38
ENSG00000150593	PDCD4	protein_coding	0.859158	0.845362	0.29792	0.0278058	0.88563	0.874277	0.370781	0.0776289	0.866774	0.853688	0.206481	0.037947	0.861462	0.847899	0.185991	0.0303819	682.696	576.562	596.258	582.459	578.444
ENSG00000171466	ZNF562	protein_coding	1.20071	1.24144	0.29792	0.027804	1.27835	1.33596	0.0609898	0.00308151	1.33319	1.40316	0.016943	0.000525364	1.31759	1.38399	0.022298	0.000882142	418.898	519.998	559.681	587.918	579.724
ENSG00000135250	SRPK2	protein_coding	1.15836	1.17516	0.297952	0.0278451	1.005	1.00552	0.981104	0.940605	0.978454	0.976349	0.865368	0.74506	0.988515	0.987402	0.938867	0.863031	961.458	1130.64	967.434	939.325	949.793
ENSG00000175536	LIPT2	protein_coding	0.790757	0.719758	0.298271	0.0278946	0.836409	0.78031	0.39265	0.0921597	0.700712	0.6007	0.0253011	0.000911604	0.807086	0.741704	0.215299	0.0437111	47.7683	34.4797	37.4026	28.6951	35.2567
ENSG00000118420	UBE3D	protein_coding	1.20093	1.23996	0.298963	0.027979	1.03865	1.04689	0.864061	0.651623	1.04514	1.05455	0.773386	0.59924	1.08489	1.10175	0.581306	0.329888	88.8025	110.427	93.2335	93.9734	98.0956
ENSG00000125871	MGME1	protein_coding	0.873454	0.863881	0.298991	0.0280014	0.95285	0.949115	0.724191	0.431036	0.938725	0.933928	0.544553	0.302901	0.950712	0.946814	0.648743	0.409915	955.548	826.118	907.692	893.201	904.846
ENSG00000101098	RIMS4	protein_coding	1.25971	1.39346	0.299139	0.0280658	1.25599	1.38762	0.246848	0.029784	1.26898	1.40719	0.168348	0.023145	1.35948	1.54336	0.0540343	0.00330946	47.1386	65.2362	64.9283	65.8875	72.1344
ENSG00000105856	HBP1	protein_coding	0.818138	0.780833	0.299139	0.0280384	0.93839	0.924849	0.760776	0.485082	0.883974	0.859357	0.41291	0.176202	0.93046	0.915263	0.662304	0.428792	427.549	334.141	395.765	367.759	391.536
ENSG00000114933	INO80D	protein_coding	1.28622	1.53859	0.299139	0.0280943	1.18537	1.34346	0.453905	0.137947	1.26404	1.49506	0.213153	0.0409153	1.21106	1.39256	0.306396	0.0947861	170.927	263.328	229.979	255.986	238.3
ENSG00000173715	C11orf80	protein_coding	0.82726	0.797639	0.299139	0.0280893	0.899816	0.882127	0.54439	0.216483	0.871382	0.849091	0.324469	0.108115	0.839498	0.812079	0.210979	0.0415453	118.628	94.9286	105.017	101.183	96.7213
ENSG00000196428	TSC22D2	protein_coding	1.28603	1.56889	0.299156	0.0281157	1.47233	1.96751	0.0222814	0.000731936	1.54492	2.12818	0.00693596	0.000146084	1.53848	2.11377	0.00691914	0.000169083	278.585	437.395	548.574	593.35	589.326
ENSG00000116251	RPL22	protein_coding	0.874849	0.86563	0.299201	0.0281509	0.877001	0.867945	0.251861	0.0309565	0.898796	0.891251	0.279847	0.0793247	0.893234	0.885301	0.254805	0.0633157	1249.24	1081.24	1084.06	1113.24	1105.56
ENSG00000119231	SENP5	protein_coding	1.19311	1.22842	0.299201	0.0282188	1.17962	1.21236	0.285494	0.0398798	1.233	1.27599	0.105633	0.00912337	1.21634	1.2561	0.128646	0.014767	377.862	464.847	458.847	482.977	475.403
ENSG00000121671	CRY2	protein_coding	1.18637	1.2193	0.299201	0.0282195	1.3416	1.40001	0.0056895	0.000125131	1.25585	1.30025	0.056383	0.00314201	1.15703	1.18516	0.250051	0.0602418	102.163	124.033	142.331	132.227	120.478
ENSG00000136848	DAB2IP	protein_coding	1.16616	1.18587	0.299201	0.0281653	1.00495	1.00553	0.982498	0.943953	0.945684	0.939765	0.653377	0.427462	0.924572	0.916423	0.517986	0.265271	514.925	610.941	518.062	484.108	472.207
ENSG00000180096	SEPTIN1	protein_coding	0.785055	0.696788	0.299201	0.0282174	0.846466	0.782874	0.440357	0.128318	0.760865	0.663902	0.127358	0.0131468	0.83974	0.773568	0.330286	0.111099	40.2538	27.9394	31.358	26.5534	31.0413
ENSG00000233369	GTF2IP4	transcribed_processed_pseudogene	0.839715	0.817817	0.299201	0.0282384	0.817703	0.793065	0.145438	0.011355	0.819847	0.795463	0.123881	0.0125022	0.773194	0.74315	0.0285929	0.00125393	240.934	197.219	191.261	192.035	179.185
ENSG00000151748	SAV1	protein_coding	1.15261	1.16817	0.299542	0.0282904	1.18248	1.20112	0.128704	0.0094099	1.16475	1.18155	0.149919	0.0182566	1.17355	1.19125	0.121034	0.0131817	434.103	507.034	521.357	512.873	516.868
ENSG00000100307	CBX7	protein_coding	0.800148	0.739836	0.299759	0.0283307	0.951387	0.935738	0.844771	0.618109	0.892368	0.859914	0.499627	0.257194	0.932449	0.911442	0.705362	0.484643	53.6678	39.4689	49.9235	45.9434	48.8662
ENSG00000105767	CADM4	protein_coding	0.802604	0.748186	0.299943	0.0283679	0.858184	0.818088	0.437693	0.126054	0.811506	0.759486	0.204028	0.0370188	0.845217	0.801771	0.303024	0.0926475	162.086	121.057	132.316	122.854	129.811
ENSG00000135111	TBX3	protein_coding	1.22492	1.28949	0.300895	0.0284964	1.31958	1.4141	0.056458	0.00272576	1.33625	1.43621	0.0392698	0.00173173	1.31354	1.40609	0.0529152	0.00320476	552.802	713.352	782.39	794.609	777.898
ENSG00000136161	RCBTB2	protein_coding	1.27649	1.46411	0.300895	0.0285175	1.17624	1.29583	0.463494	0.145618	1.28714	1.48064	0.168689	0.0233143	1.12871	1.21711	0.533792	0.278296	32.9991	48.366	42.9068	48.9845	40.3124
ENSG00000185361	TNFAIP8L1	protein_coding	0.799903	0.742821	0.300895	0.0285114	0.76589	0.700453	0.12365	0.00887341	0.700825	0.620442	0.0162596	0.000495904	0.757607	0.690191	0.0816761	0.00646405	309.277	229.521	216.384	191.604	213.306
ENSG00000189223	PAX8-AS1	lncRNA	0.77527	0.633479	0.300902	0.0285381	0.82474	0.713116	0.398055	0.0970389	0.829423	0.72061	0.323701	0.107278	0.658812	0.44956	0.0109798	0.000333456	30.569	19.6041	22.0404	22.2942	13.8691
ENSG00000112210	RAB23	protein_coding	1.24977	1.35399	0.301222	0.0286266	1.27046	1.38385	0.192224	0.0186835	1.28261	1.40149	0.134004	0.014476	1.33546	1.47847	0.0656962	0.00446045	206.829	280.402	286.672	290.352	306.033
ENSG00000175556	LONRF3	protein_coding	1.25734	1.38332	0.301222	0.028648	1.2687	1.4004	0.215472	0.0227772	1.39093	1.58655	0.0364339	0.0015667	1.31331	1.46793	0.0986542	0.00906333	97.234	134.502	136.209	154.278	142.681
ENSG00000214783	POLR2J4	lncRNA	1.2648	2.79961	0.301222	0.0286357	1.19379	2.35083	0.401349	0.0988728	1.1981	2.37689		0.0920759	1.46446	4.00382	0.0137473	0.000443038	2.43399	6.80535	5.7015	5.7914	9.75266
ENSG00000244462	RBM12	protein_coding	1.24506	1.3394	0.301222	0.0286116	1.28095	1.39051	0.160323	0.0133996	1.34005	1.47542	0.0611993	0.00345963	1.32418	1.45252	0.0708772	0.00503715	1387.78	1859.39	1930.42	2048.3	2016.31
ENSG00000189420	ZFP92	protein_coding	1.28269	1.51115	0.30226	0.0287667	1.23262	1.41956	0.351783	0.0661009	1.19594	1.35461	0.336333	0.116292	1.12117	1.22182	0.569556	0.316131	22.5503	34.1283	32.0849	30.5313	27.5713
ENSG00000275902	AC139530.3	lncRNA	0.799537	0.422639	0.302683	0.028827	0.819884	0.48556	0.327777	0.0537743	0.925388	0.778583		0.454868	0.900731	0.710041	0.566967	0.313234	8.3031	3.52074	4.05072	6.49159	5.92425
ENSG00000185900	POMK	protein_coding	1.28363	1.53127	0.302897	0.0288673	1.09208	1.17431	0.733119	0.441598	1.19538	1.36523	0.339741	0.118465	1.19824	1.37045	0.333683	0.113524	31.3018	47.9926	36.8846	42.9426	42.917
ENSG00000108557	RAI1	protein_coding	0.847508	0.828947	0.302901	0.0288878	0.78339	0.75801	0.0332361	0.00126877	0.78382	0.758479	0.0325763	0.00130315	0.792735	0.768312	0.0403969	0.00216232	1195.39	991.334	906.519	907.007	918.836
ENSG00000069812	HES2	protein_coding	0.776762	0.571616	0.30327	0.0289429	0.922888	0.846543	0.764473	0.489885	0.799997	0.618662		0.0541634	0.832038	0.67936	0.332713	0.113013	13.183	7.55642	11.1775	8.19351	8.91738
ENSG00000204528	PSORS1C3	lncRNA	1.28931	1.75987	0.304603	0.0290903	1.25138	1.66303	0.328523	0.0540939	1.11243	1.31318	0.598032	0.360309	1.18232	1.49085	0.384583	0.150394	9.1064	16.1361	15.2319	12.0688	13.5067
ENSG00000273045	C2orf15	protein_coding	0.787145	0.50134	0.304646	0.0291145	0.765894	0.456146	0.170831	0.0151752	0.916269	0.796152		0.429273	0.794339	0.520854	0.199296	0.036408	13.62	6.80921	6.18984	10.7909	7.0252
ENSG00000008441	NFIX	protein_coding	1.24946	1.34772	0.304748	0.0291755	1.06096	1.08426	0.810848	0.563326	1.11171	1.1544	0.542076	0.300532	1.05428	1.07508	0.79029	0.605676	106.467	144.162	116.002	123.429	115.062
ENSG00000119772	DNMT3A	protein_coding	0.874676	0.865412	0.304748	0.0291455	0.875637	0.866429	0.246848	0.0298171	0.818297	0.805194	0.0289204	0.00110614	0.805863	0.791948	0.0138134	0.000447037	381.883	330.844	331.164	307.683	302.888
ENSG00000155090	KLF10	protein_coding	1.27464	1.49579	0.304748	0.0291846	1.78596	2.5234	2.10745e-05	1.85121e-07	1.85933	2.68004	4.43649e-06	2.4658e-08	2.0137	3.01613	8.73274e-08	3.11451e-10	1109.12	1659.17	2799.1	2972.82	3345.52
ENSG00000114098	ARMC8	protein_coding	1.15658	1.17358	0.30506	0.0292549	1.10539	1.11677	0.447216	0.133001	1.1969	1.21836	0.091184	0.00688339	1.1518	1.16823	0.193635	0.0337713	390.058	458.202	436.067	475.813	456.063
ENSG00000279491	AP003733.3	TEC	0.794599	0.49621	0.30506	0.0292465	0.763169	0.423025	0.138196	0.0104677	0.775304	0.451378		0.0159726	0.760729	0.417901	0.102384	0.00959529	10.2737	5.01395	4.29123	4.59223	4.17449
ENSG00000180914	OXTR	protein_coding	1.19369	1.23106	0.305527	0.0293198	1.16718	1.1995	0.332433	0.0566459	1.27423	1.32729	0.0511865	0.00270644	1.35098	1.41926	0.00740513	0.000187426	161.768	199.365	194.272	214.664	229.882
ENSG00000279821	AC145098.2	TEC	1.28794	1.77595	0.306638	0.0294466	1.1945	1.51737	0.437758	0.12615	1.16431	1.43574	0.43018	0.190455	1.21445	1.57172	0.306003	0.0945434	35.2615	62.5096	53.3401	50.508	55.3492
ENSG00000169136	ATF5	protein_coding	1.20768	1.25398	0.306827	0.0294851	1.09202	1.11173	0.6311	0.310021	1.06188	1.07502	0.698591	0.488826	1.0963	1.11695	0.543776	0.289009	787.228	986.886	874.902	845.954	879.477
ENSG00000130023	ERMARD	protein_coding	0.822869	0.789335	0.307326	0.0295729	0.780365	0.739634	0.0935106	0.00563867	0.784643	0.744598	0.0909173	0.00680184	0.789367	0.750186	0.0936921	0.00823773	155.079	122.238	114.501	115.231	115.962
ENSG00000170006	TMEM154	protein_coding	1.27587	1.83676	0.307326	0.0295736	1.01529	1.05317	0.965924	0.891484	1.0759	1.23459		0.511464	1.02573	1.08451	0.917241	0.8194	6.91116	12.808	7.30882	8.5741	7.57218
ENSG00000172403	SYNPO2	protein_coding	1.26302	1.40379	0.307548	0.0296153	1.20355	1.3117	0.382721	0.0842814	1.2352	1.36035	0.227598	0.048939	1.23002	1.35223	0.236244	0.053551	55.2634	77.5258	72.4754	75.1994	74.6413
ENSG00000106049	HIBADH	protein_coding	0.904612	0.900777	0.308331	0.029711	0.908093	0.904406	0.271382	0.0357029	0.919515	0.916262	0.260452	0.0675035	0.920437	0.91722	0.26809	0.0705416	703.273	632.898	635.302	643.718	644.359
ENSG00000279838	AL356273.6	TEC	0.79537	0.451111	0.308431	0.0297411	0.937642	0.823918	0.798871	0.547225	0.796298	0.458564		0.031182	0.926089	0.794631	0.696417	0.472649	8.38852	3.78632	6.89607	3.83138	6.70778
ENSG00000168517	HEXIM2	protein_coding	0.777385	0.643556	0.30887	0.0298038	0.773652	0.637963	0.234023	0.0268027	0.727827	0.569469	0.0863604	0.0061262	0.733648	0.578087	0.0894602	0.0075333	315.914	203.179	201.371	179.778	182.576
ENSG00000155961	RAB39B	protein_coding	1.28222	1.57199	0.308951	0.029832	1.34772	1.70489	0.124668	0.00899133	1.40111	1.81374	0.0563788	0.00313765	1.53289	2.08415	0.00717131	0.00017849	26.8979	42.2506	45.925	48.7966	56.0782
ENSG00000180787	ZFP3	protein_coding	1.28811	1.8002	0.308962	0.0298739	1.49066	2.40224	0.019659	0.0006156	1.59135	2.71344	0.00385898	6.73646e-05	1.50854	2.4565	0.0132615	0.000420415	38.3519	69.3303	92.5337	104.529	94.47
ENSG00000283378	CNTNAP3C	protein_coding	0.779703	0.576396	0.308962	0.029859	0.770898	0.560402	0.218534	0.0233386	0.821524	0.654896		0.0871231	0.769202	0.557294	0.157828	0.0222029	15.7555	9.03144	8.78953	10.2095	8.74291
ENSG00000164841	TMEM74	protein_coding	1.26652	2.12485	0.309018	0.029917	1.08699	1.38826	0.732791	0.441049	1.06498	1.29748		0.560261	1.22235	1.93294	0.258693	0.0653601	4.7164	9.8257	6.40016	5.98009	8.85244
ENSG00000250899	AC125807.2	lncRNA	1.17685	1.20218	0.309018	0.0299201	1.0614	1.07023	0.723332	0.428333	1.02644	1.03044	0.858074	0.729473	1.01783	1.02067	0.914929	0.814779	176.696	212.119	188.912	181.795	180.101
ENSG00000287887	AL391560.2	lncRNA	1.25485	2.2338	0.309544	0.0299915	1.14248	1.69623	0.530308	0.201847	1.0461	1.24434		0.663887	1.0288	1.16462	0.898519	0.78426	4.06975	9.05414	6.84835	5.04937	4.70852
ENSG00000010030	ETV7	protein_coding	1.26656	4.04093	0.309714	0.0300285	1.42796	5.729	0.0314938	0.00117522	1.46367	6.09826		0.000524976	1.49783	6.44071	0.00893773	0.000240325	1.63401	6.55788	9.2865	9.92341	10.4723
ENSG00000196668	LINC00173	lncRNA	0.779823	0.537561	0.309819	0.030059	0.893254	0.773078	0.64509	0.326784	0.871211	0.727894	0.471968	0.230738	0.948306	0.885623	0.815518	0.6451	17.8584	9.62125	13.7761	12.9934	15.7546
ENSG00000277258	PCGF2	protein_coding	0.880593	0.872516	0.310981	0.0301924	0.922786	0.917431	0.49183	0.169465	0.868548	0.859723	0.141436	0.0161875	0.851067	0.841165	0.0777601	0.00594204	1017.12	887.174	932.91	874.111	855.615
ENSG00000170482	SLC23A1	protein_coding	0.777308	0.627605	0.311242	0.0302382	0.954738	0.919208	0.879658	0.689397	0.775758	0.626849	0.185902	0.02889	0.895023	0.822055	0.589017	0.339002	24.855	15.577	22.8277	15.5167	20.5148
ENSG00000086061	DNAJA1	protein_coding	1.14912	1.16357	0.313211	0.0304502	1.01956	1.02136	0.911795	0.76293	1.02852	1.03114	0.814945	0.661592	0.97763	0.975634	0.864349	0.724715	8590.12	9994.63	8772.93	8857	8380.53
ENSG00000108788	MLX	protein_coding	1.15025	1.16532	0.314056	0.03057	1.15101	1.16614	0.24602	0.0295887	1.1406	1.15466	0.214777	0.0419336	1.19578	1.21563	0.0753929	0.00563666	792.188	923.245	923.934	914.602	962.86
ENSG00000137288	UQCC2	protein_coding	0.802859	0.745673	0.314056	0.0306099	0.808515	0.752841	0.273514	0.0362622	0.866369	0.82616	0.389478	0.157446	0.856076	0.813032	0.351638	0.125643	561.757	418.694	422.714	463.844	456.557
ENSG00000159792	PSKH1	protein_coding	0.8239	0.790556	0.314056	0.0306153	0.764789	0.721745	0.0572698	0.00277275	0.790527	0.75161	0.102215	0.00869593	0.753314	0.708465	0.032955	0.00157914	421.618	333.223	304.156	316.731	298.833
ENSG00000160588	MPZL3	protein_coding	1.28601	1.70311	0.314056	0.0305933	1.42406	2.02859	0.0503206	0.00232643	1.34734	1.84821	0.112493	0.0102963	1.31382	1.76829	0.146421	0.0188464	12.3745	21.0887	25.0826	23.0142	21.8387
ENSG00000132664	POLR3F	protein_coding	1.20034	1.24271	0.31441	0.0306706	1.24217	1.29384	0.135559	0.010117	1.28735	1.34933	0.0514216	0.00272589	1.29168	1.35461	0.0429077	0.00238214	308.898	384.736	400.591	417.764	419.055
ENSG00000100297	MCM5	protein_coding	0.857594	0.842649	0.314669	0.0307194	0.826573	0.808705	0.111786	0.00737828	0.788237	0.766926	0.0234235	0.000820524	0.799991	0.779718	0.0347177	0.00169908	2423.49	2041.86	1959.56	1858.42	1889.53
ENSG00000168528	SERINC2	protein_coding	0.822939	0.78875	0.314669	0.0307619	0.808658	0.772015	0.190676	0.0183989	0.797245	0.758627	0.121236	0.0119693	0.751995	0.705807	0.0331093	0.00160069	221.569	174.565	170.823	167.784	156.396
ENSG00000232040	ZBED9	protein_coding	1.27405	1.48319	0.314669	0.030787	1.31812	1.56211	0.161175	0.0136566	1.30638	1.54104	0.145263	0.0170504	1.43419	1.77295	0.0287505	0.00126676	55.4966	82.4263	86.8336	85.6484	98.4833
ENSG00000243679	AC018638.5	processed_pseudogene	0.78594	0.692538	0.314669	0.0307998	0.862729	0.801631	0.506551	0.182863	0.811219	0.728992	0.246643	0.0598661	0.804762	0.720058	0.230802	0.0506846	38.8599	26.8903	31.1252	28.3075	27.744
ENSG00000245556	SCAMP1-AS1	lncRNA	1.26937	1.43841	0.314669	0.0307971	1.15543	1.25019	0.516235	0.191	1.07733	1.12408	0.706525	0.500572	1.13057	1.20982	0.519543	0.266784	111.796	160.665	139.568	125.521	135.075
ENSG00000273297	AC009275.1	lncRNA	0.815352	0.774247	0.314836	0.0308369	0.82681	0.788056	0.29869	0.0437748	0.766582	0.715906	0.0759407	0.00495386	0.806604	0.763794	0.160004	0.0227904	193.9	149.87	152.515	138.607	147.951
ENSG00000230896	AL604028.1	lncRNA	0.778373	0.637872	0.31524	0.0309181	0.825123	0.713701	0.398634	0.0973285	0.856821	0.764233	0.419182	0.18243	0.819199	0.704265	0.291723	0.0854287	28.1424	17.8222	19.948	21.3887	19.7845
ENSG00000261064	LINC02256	lncRNA	0.811543	0.47058	0.31524	0.0309106	0.800894	0.442441	0.213167	0.0222083	0.76439	0.344025		0.00543516	0.752643	0.313251	0.053732	0.00327552	9.24189	4.29549	4.00629	3.15237	2.88264
ENSG00000101224	CDC25B	protein_coding	0.855186	0.839212	0.316237	0.0310895	0.837733	0.82002	0.168136	0.0146713	0.795978	0.774278	0.0382779	0.00166414	0.794162	0.772295	0.0317513	0.0014931	5086.52	4268.43	4170.79	3938.19	3928.3
ENSG00000166347	CYB5A	protein_coding	0.79904	0.735442	0.316237	0.0310995	0.829667	0.774766	0.362397	0.0726317	0.825258	0.769084	0.255608	0.0648585	0.791452	0.725803	0.166118	0.024576	762.707	560.823	590.812	586.527	553.411
ENSG00000173281	PPP1R3B	protein_coding	1.22803	1.29803	0.316237	0.0310449	1.07386	1.09609	0.740561	0.455262	1.16659	1.21697	0.321869	0.105783	1.14721	1.19158	0.383561	0.149437	163.119	211.807	178.889	198.688	194.488
ENSG00000177352	CCDC71	protein_coding	0.821098	0.784755	0.316237	0.0310842	0.799608	0.759448	0.165989	0.014311	0.923	0.906362	0.613103	0.377439	0.859036	0.829964	0.306725	0.0949894	166.484	130.432	126.247	150.65	137.838
ENSG00000125885	MCM8	protein_coding	0.849457	0.830952	0.316366	0.031133	0.865544	0.848911	0.331197	0.0559323	0.849551	0.831092	0.191099	0.0310263	0.840723	0.821283	0.156294	0.021729	528.115	438.756	448.206	438.808	433.588
ENSG00000233325	MIPEPP3	transcribed_unprocessed_pseudogene	0.790071	0.493648	0.317462	0.0312619	0.818372	0.565424	0.356131	0.0684854	0.863579	0.671115		0.183603	0.923373	0.808952	0.695543	0.471735	9.63515	4.77522	5.47972	6.52394	7.88041
ENSG00000005302	MSL3	protein_coding	0.892719	0.886982	0.317646	0.0313405	0.871054	0.864248	0.122829	0.00872019	0.902601	0.89737	0.233095	0.0512621	0.915304	0.910718	0.301897	0.091879	815.455	723.287	704.659	731.584	742.702
ENSG00000011376	LARS2	protein_coding	1.15529	1.17196	0.317646	0.0313082	1.02136	1.02367	0.907606	0.753189	1.07283	1.0805	0.536402	0.294876	1.03411	1.03773	0.797683	0.617528	463.005	543.042	474.331	500.741	481.132
ENSG00000099940	SNAP29	protein_coding	0.906592	0.902935	0.317646	0.0314922	0.865125	0.859961	0.0368944	0.00147178	0.88845	0.884129	0.106611	0.00932472	0.887777	0.883434	0.0967121	0.00880804	651.424	587.637	559.674	575.071	575.411
ENSG00000127666	TICAM1	protein_coding	1.22555	1.29812	0.317646	0.0315527	1.36603	1.48555	0.026466	0.000917682	1.25065	1.33151	0.148621	0.017808	1.29777	1.39424	0.0757466	0.00567812	119.559	154.728	177.108	158.641	166.507
ENSG00000157216	SSBP3	protein_coding	0.84231	0.819936	0.317646	0.0314908	0.922475	0.911088	0.630087	0.3089	0.907211	0.893708	0.46263	0.219962	0.965522	0.960197	0.824045	0.657586	294.081	241.058	267.882	262.787	282.236
ENSG00000164794	KCNV1	protein_coding	1.28303	1.85383	0.317646	0.0314109	1.36648	2.09256	0.108536	0.00707134	1.12996	1.40547	0.533796	0.291007	1.28208	1.84768	0.189732	0.0320063	8.36415	15.8271	17.9156	12.0125	15.7181
ENSG00000171033	PKIA	protein_coding	1.28192	1.91058	0.317646	0.0314261	1.2371	1.77126	0.350411	0.0653597	1.4391	2.37789		0.00164339	1.12439	1.42672	0.563509	0.309203	6.36024	12.3206	11.4448	15.2973	9.15045
ENSG00000177868	SVBP	protein_coding	0.789514	0.704729	0.317646	0.0314513	0.802311	0.72229	0.301299	0.044755	0.787606	0.702292	0.18763	0.0296558	0.803181	0.723477	0.219964	0.0458058	149.163	104.981	107.542	104.582	107.742
ENSG00000181523	SGSH	protein_coding	0.822084	0.787036	0.317646	0.0315308	0.740048	0.690865	0.0277744	0.000974057	0.739175	0.689811	0.0256756	0.000935092	0.757892	0.711701	0.0427838	0.0023651	207.492	163.334	143.339	143.075	147.641
ENSG00000244398	AC116533.1	processed_pseudogene	0.780929	0.658963	0.317646	0.0314137	0.860694	0.779564	0.516716	0.191418	0.787591	0.669068	0.205967	0.0376717	0.764155	0.634395	0.147375	0.0192236	158.329	104.205	123.232	105.779	100.32
ENSG00000260630	SNAI3-AS1	lncRNA	0.782821	0.677252	0.317646	0.0314595	0.749265	0.629115	0.144151	0.0111857	0.742305	0.618955	0.103328	0.00885244	0.737448	0.612103	0.0888096	0.00745505	45.8075	30.993	28.76	28.2806	28.0661
ENSG00000283486	FAM95C	protein_coding	0.785054	0.683314	0.317646	0.0315461	0.930186	0.894544	0.781755	0.516844	0.839307	0.763078	0.339234	0.118132	0.774123	0.668785	0.159737	0.0227035	36.9832	25.4671	33.2867	28.482	24.9746
ENSG00000286388	AC026748.3	lncRNA	0.832376	0.803714	0.317646	0.0313489	0.99901	0.998132	0.996537	0.990548	0.893196	0.874892	0.417716	0.180906	0.910659	0.89525	0.51899	0.266353	118.339	94.9967	118.068	103.44	105.788
ENSG00000204291	COL15A1	protein_coding	1.28322	1.80607	0.317811	0.0315901	1.28539	1.80818	0.249813	0.0305165	1.18195	1.52459	0.380317	0.149474	1.27207	1.77142	0.203666	0.0381125	9.48862	17.0599	17.0808	14.4391	16.7119
ENSG00000155744	FAM126B	protein_coding	1.256	1.3901	0.318219	0.0316517	1.24649	1.37532	0.278609	0.0377148	1.43587	1.67549	0.0192473	0.000636944	1.4289	1.66418	0.0202486	0.000752532	194.572	270.833	267.998	326.492	324.133
ENSG00000124831	LRRFIP1	protein_coding	0.908203	0.904729	0.318343	0.0317006	0.837915	0.832019	0.00413744	8.03386e-05	0.849305	0.843787	0.0107153	0.000269977	0.833208	0.827158	0.00259314	4.72695e-05	3058.03	2765.84	2543.54	2579.43	2528.82
ENSG00000165195	PIGA	protein_coding	1.26027	1.41283	0.318343	0.031706	1.44705	1.72299	0.0191628	0.000591047	1.49213	1.79952	0.00860013	0.000198116	1.55274	1.90315	0.00241672	4.26169e-05	199.853	282.785	344.922	360.216	380.798
ENSG00000183579	ZNRF3	protein_coding	1.23636	1.321	0.318561	0.0317699	1.1771	1.23937	0.401349	0.0988722	1.22263	1.30195	0.214777	0.0418508	1.1629	1.21995	0.353251	0.126686	287.581	380.035	356.619	374.654	350.939
ENSG00000287707	AC115284.4	lncRNA	1.2823	1.83602	0.318561	0.0317504	1.36083	2.05554	0.115742	0.00785072	1.28654	1.84544	0.18763	0.0296244	1.11409	1.35271	0.599691	0.350325	8.92574	16.3715	18.3185	16.5675	12.0417
ENSG00000070808	CAMK2A	protein_coding	0.781159	0.563236	0.320582	0.0320082	0.800556	0.605339	0.328461	0.0540268	0.899231	0.796512		0.358854	0.923017	0.841359	0.708519	0.489275	12.9749	7.30445	7.82314	10.3092	10.9495
ENSG00000104375	STK3	protein_coding	1.18623	1.21899	0.320582	0.0320267	1.1702	1.20001	0.312924	0.0482376	1.2341	1.27568	0.0987061	0.00814249	1.23822	1.28055	0.0872148	0.00716556	358.537	437.429	430.677	457.698	459.386
ENSG00000149289	ZC3H12C	protein_coding	1.28385	1.65245	0.320582	0.0320443	1.18068	1.40685	0.47332	0.154142	1.30028	1.69226	0.172234	0.0242594	1.27443	1.62946	0.2026	0.0374653	206.101	341.032	290.371	349.278	336.239
ENSG00000272716	AL121658.1	lncRNA	0.789512	0.512544	0.320582	0.032056	0.862198	0.675838	0.504525	0.180648	0.73562	0.396119	0.0792785	0.00531365	0.8192	0.580282	0.269148	0.0713505	18.8295	9.59085	12.6398	7.35956	10.8168
ENSG00000116774	OLFML3	protein_coding	0.837948	0.813832	0.321357	0.0321548	0.76622	0.732429	0.0333948	0.00128333	0.775625	0.743052	0.0442049	0.00212183	0.86616	0.845829	0.282802	0.0798481	175.718	142.894	128.549	130.368	148.352
ENSG00000267469	AC005944.1	lncRNA	0.817695	0.447792	0.323654	0.032406	0.757884	0.281697	0.0628287	0.00318687	0.779253	0.339966		0.00801428	0.741916	0.23651	0.0316263	0.00148304	18.5926	8.28855	5.20684	6.32053	4.46952
ENSG00000123106	CCDC91	protein_coding	0.874369	0.864441	0.323705	0.0324325	0.9058	0.89826	0.417908	0.11344	0.912846	0.905838	0.374333	0.144625	0.929934	0.924229	0.495294	0.244548	555.05	479.482	498.355	502.619	512.378
ENSG00000163374	YY1AP1	protein_coding	1.19003	1.22551	0.323719	0.0324766	1.23031	1.27372	0.140275	0.0107099	1.18876	1.22397	0.197595	0.0334029	1.2304	1.27383	0.108069	0.0106772	414.284	508.372	528.432	507.745	528.42
ENSG00000165879	FRAT1	protein_coding	0.779535	0.634211	0.323719	0.0324571	0.764688	0.610977	0.20761	0.0212121	0.741832	0.574331	0.112695	0.0103349	0.749839	0.587432	0.122372	0.013419	37.4521	23.6541	22.7503	21.4558	21.8371
ENSG00000114503	NCBP2	protein_coding	1.08659	1.08928	0.323759	0.0325021	1.03633	1.03749	0.668274	0.357902	1.10628	1.10956	0.104259	0.00897421	1.09559	1.09854	0.143828	0.0181531	877.752	956.893	911.383	974.698	964.765
ENSG00000074181	NOTCH3	protein_coding	0.798832	0.734595	0.323787	0.0325808	0.79252	0.726493	0.234023	0.0268487	0.710312	0.622737	0.0294683	0.00114434	0.714597	0.628108	0.0304633	0.0013943	352.689	259.069	256.268	219.683	221.567
ENSG00000129521	EGLN3	protein_coding	1.24661	1.35422	0.323787	0.0326217	1.23051	1.33051	0.299612	0.0441147	1.17906	1.25646	0.327879	0.11042	1.11231	1.16104	0.557966	0.302891	86.7858	117.149	115.041	108.699	100.213
ENSG00000163626	COX18	protein_coding	0.869303	0.857951	0.323787	0.0326332	0.843206	0.829811	0.125752	0.00910275	0.894106	0.884858	0.290466	0.0854442	0.951187	0.946614	0.669789	0.43867	232.007	198.706	192.213	204.866	219.275
ENSG00000168961	LGALS9	protein_coding	1.27916	1.6852	0.323787	0.0326179	0.950923	0.882409	0.867157	0.660405	1.03618	1.09322		0.756875	0.903839	0.764368	0.621934	0.376637	8.35086	14.0729	7.37662	9.16693	6.39566
ENSG00000173928	SWSAP1	protein_coding	0.785616	0.677795	0.323787	0.0326293	0.88409	0.824344	0.599335	0.27317	0.874175	0.80963	0.473066	0.231907	0.840238	0.75956	0.346111	0.122	47.3179	31.885	38.8394	38.0822	35.8046
ENSG00000221909	FAM200A	protein_coding	1.23678	1.33029	0.323787	0.032557	1.43347	1.61087	0.0105145	0.000275693	1.47697	1.67385	0.00437114	8.12844e-05	1.42937	1.6049	0.0104726	0.000308331	131.142	174.825	211.739	220.021	210.706
ENSG00000120334	CENPL	protein_coding	1.20991	1.26368	0.324211	0.0326973	1.23408	1.29438	0.190192	0.0182159	1.36375	1.46017	0.016018	0.000484967	1.39361	1.49857	0.00740513	0.000187806	252.025	318.888	326.704	368.601	377.956
ENSG00000197748	CFAP43	protein_coding	1.25491	1.90934	0.324449	0.0327428	0.992112	0.976422	0.980846	0.939899	0.994274	0.983824		0.95638	0.975993	0.919159	0.916395	0.816894	4.92434	9.29704	4.76065	4.77337	4.4376
ENSG00000106244	PDAP1	protein_coding	0.884783	0.877362	0.324531	0.0327939	0.892036	0.885054	0.305969	0.0461753	0.863008	0.854295	0.11186	0.0101766	0.851802	0.842437	0.07155	0.00514615	2666.8	2339.72	2360.28	2278.2	2246.75
ENSG00000167130	DOLPP1	protein_coding	0.875929	0.866339	0.324531	0.0327898	0.942398	0.937805	0.651316	0.335364	0.940273	0.935521	0.557569	0.317644	0.943296	0.938771	0.592707	0.343074	432.52	374.685	405.576	404.672	406.404
ENSG00000152127	MGAT5	protein_coding	1.22176	1.28514	0.325679	0.0329548	1.04283	1.05428	0.8653	0.65539	1.06051	1.07677	0.727571	0.531871	1.01018	1.01293	0.963291	0.914147	801.845	1030.94	845.773	863.809	812.639
ENSG00000163026	WDCP	protein_coding	1.15436	1.17174	0.325679	0.0329744	1.13552	1.15076	0.336433	0.0586608	1.15598	1.17355	0.191068	0.031005	1.28113	1.31344	0.00823328	0.000214247	419.685	492.684	483.906	493.333	551.91
ENSG00000171608	PIK3CD	protein_coding	1.22991	1.3089	0.325679	0.0329443	1.23017	1.30921	0.258415	0.0325643	1.23005	1.30905	0.19529	0.0326833	1.28817	1.38825	0.0974869	0.00891746	168.816	220.848	220.851	220.795	234.33
ENSG00000171951	SCG2	protein_coding	0.780033	0.6237	0.325687	0.0330199	0.830606	0.709902	0.41482	0.111095	0.909633	0.841263	0.645395	0.415924	0.817317	0.68775	0.288945	0.0833382	21.5172	13.3827	15.1497	18.0019	14.8187
ENSG00000178695	KCTD12	protein_coding	1.27972	1.57323	0.325687	0.033007	1.19476	1.39509	0.435835	0.124035	1.34705	1.71646	0.110781	0.00998923	1.31151	1.64021	0.146716	0.0190326	63.596	100.163	88.8948	109.297	104.415
ENSG00000183780	SLC35F3	protein_coding	0.846374	0.825879	0.325687	0.0330398	0.811407	0.78673	0.113099	0.00751455	0.833525	0.811534	0.154995	0.019723	0.914309	0.902501	0.499678	0.248347	216.985	179.535	171.064	176.43	196.405
ENSG00000130638	ATXN10	protein_coding	0.847151	0.827101	0.325838	0.0330766	0.822406	0.799455	0.15049	0.0119867	0.8164	0.792757	0.105683	0.00915084	0.80864	0.784117	0.0809298	0.00634995	1769.85	1463.83	1414.83	1403.06	1387.65
ENSG00000135722	FBXL8	protein_coding	0.780113	0.617515	0.325983	0.0331129	0.824254	0.695307	0.39834	0.0971843	0.834602	0.712814	0.342435	0.120756	0.822095	0.691702	0.303038	0.092727	19.1614	11.8358	13.31	13.5837	13.2561
ENSG00000091640	SPAG7	protein_coding	0.822842	0.78674	0.326561	0.0332854	0.790997	0.749237	0.138196	0.0104724	0.755549	0.70779	0.0456993	0.00222031	0.765168	0.719007	0.0556202	0.00348246	995.507	782.926	745.522	704.234	715.655
ENSG00000120149	MSX2	protein_coding	1.23045	1.31636	0.326561	0.0332331	1.28605	1.39206	0.128464	0.00938389	1.40556	1.55504	0.0146671	0.00041527	1.33888	1.46388	0.0446195	0.00252257	60.1213	78.9673	83.5399	93.2342	87.5771
ENSG00000126003	PLAGL2	protein_coding	1.24793	1.36006	0.326561	0.0333084	1.25446	1.36975	0.244505	0.0293305	1.27215	1.39621	0.159904	0.0206867	1.23724	1.3441	0.20934	0.0407453	501.369	682.328	687.224	700.498	674.303
ENSG00000126522	ASL	protein_coding	0.797447	0.728823	0.326561	0.0333418	0.76565	0.687676	0.150685	0.0120322	0.736829	0.650615	0.0684684	0.00411205	0.739626	0.654193	0.0667211	0.0045865	164.971	120.035	113.258	107.047	108.003
ENSG00000157851	DPYSL5	protein_coding	0.801596	0.740384	0.326561	0.0333141	0.815704	0.758444	0.316476	0.0496212	0.801166	0.739869	0.19529	0.032731	0.768598	0.698531	0.111335	0.0112871	182.4	135.242	138.59	135.271	127.536
ENSG00000174943	KCTD13	protein_coding	1.15949	1.17913	0.326561	0.0333039	1.09224	1.1038	0.533987	0.204556	1.17384	1.19516	0.159873	0.020636	1.1612	1.18098	0.186842	0.0308819	206.28	243.264	227.635	246.565	243.405
ENSG00000178764	ZHX2	protein_coding	1.20594	1.25567	0.326561	0.0331989	1.14429	1.1793	0.436778	0.125227	1.1134	1.14117	0.465722	0.222791	1.26837	1.33276	0.0817844	0.00650727	100.124	126.035	118.314	114.544	134.005
ENSG00000285588	AL160254.1	lncRNA	0.782458	0.646233	0.326561	0.0333441	0.96674	0.943404	0.914092	0.768212	1.01454	1.02099	0.951929	0.899868	0.914639	0.859568	0.669122	0.437331	36.3376	23.4777	34.1917	37.056	31.1376
ENSG00000066027	PPP2R5A	protein_coding	1.20459	1.25223	0.326599	0.0334127	1.24089	1.29759	0.161002	0.0135638	1.24919	1.308	0.116554	0.010936	1.2231	1.27532	0.1547	0.0212723	549.863	688.689	713.732	719.425	701.338
ENSG00000229043	AC091729.3	lncRNA	0.79953	0.732775	0.326599	0.0334033	0.88259	0.841941	0.560003	0.2329	0.83236	0.775931	0.28129	0.0802686	0.781472	0.709703	0.146716	0.0189249	105.673	77.2052	88.711	81.8052	74.6991
ENSG00000287562	AL109615.4	lncRNA	0.783919	0.675943	0.326599	0.0334127	0.77566	0.663934	0.232063	0.0262912	0.770656	0.656595	0.166587	0.0227478	0.733261	0.602072	0.0834818	0.00672111	39.0187	26.3797	25.9281	25.5931	23.6143
ENSG00000096070	BRPF3	protein_coding	1.23647	1.32476	0.326709	0.0335039	1.19437	1.26588	0.36756	0.0752048	1.20481	1.28044	0.251059	0.0619805	1.24351	1.33455	0.181107	0.0289824	423.83	561.86	536.963	543.086	566.069
ENSG00000100290	BIK	protein_coding	1.26737	2.36104	0.326709	0.0335044	1.2833	2.43248	0.228199	0.0256368	1.31791	2.59401		0.0135825	1.26557	2.34988	0.19655	0.0350365	3.6025	8.33536	8.56354	9.14852	8.26276
ENSG00000137509	PRCP	protein_coding	0.922551	0.920482	0.326709	0.0334861	0.88893	0.88602	0.0435839	0.00187105	0.908187	0.905755	0.116202	0.0108945	0.918515	0.916342	0.165567	0.0243632	1079.05	993.838	956.656	977.987	988.743
ENSG00000214944	ARHGEF28	protein_coding	1.22146	1.28504	0.326709	0.0335103	1.04012	1.05088	0.873879	0.676144	1.04946	1.06277	0.779643	0.608137	1.06514	1.08275	0.719284	0.502658	740.456	952.225	778.714	787.573	802.299
ENSG00000151136	BTBD11	protein_coding	0.812774	0.766297	0.326762	0.0335464	0.800009	0.750761	0.212781	0.0221199	0.790042	0.738659	0.139339	0.015668	0.833232	0.79132	0.250924	0.0612837	1002.9	768.742	753.186	741.036	793.928
ENSG00000161277	THAP8	protein_coding	0.805832	0.750626	0.326762	0.0335589	0.859309	0.818382	0.447469	0.133349	0.795219	0.7374	0.170399	0.0238638	0.750174	0.680902	0.067603	0.00467921	90.3974	67.7387	73.8717	66.6783	61.3806
ENSG00000145911	N4BP3	protein_coding	1.27118	1.61516	0.327815	0.0337103	1.7304	2.618	8.9093e-05	8.88518e-07	1.69459	2.5403	0.000270081	2.33067e-06	2.08292	3.38855	1.25237e-08	3.63942e-11	16.9285	27.4083	44.3978	43.0352	57.5375
ENSG00000164941	INTS8	protein_coding	1.2095	1.26185	0.327815	0.0337083	1.20999	1.26245	0.260557	0.0332645	1.24312	1.30456	0.136406	0.0150631	1.21258	1.26574	0.187816	0.0313288	788.588	995.527	996.013	1029.26	998.481
ENSG00000188283	ZNF383	protein_coding	1.17702	1.20798	0.327857	0.0337363	1.4313	1.50731	0.000199029	2.20837e-06	1.40487	1.47614	0.000690625	7.42444e-06	1.55917	1.65871	8.64303e-07	3.93877e-09	177.214	213.813	266.763	261.564	293.466
ENSG00000130038	CRACR2A	protein_coding	1.24886	1.35264	0.327995	0.0337938	1.02108	1.03069	0.945433	0.84337	0.946725	0.925837	0.778202	0.605932	0.925427	0.896043	0.690924	0.465439	39.4879	53.3223	40.5866	36.5164	35.4654
ENSG00000167646	DNAAF3	protein_coding	0.787767	0.687037	0.327995	0.0337919	0.880197	0.821692	0.581121	0.25384	0.841774	0.766015	0.347237	0.124126	0.808738	0.718315	0.245911	0.0582755	45.9327	31.3527	37.5255	34.9666	32.9921
ENSG00000104946	TBC1D17	protein_coding	0.833042	0.804055	0.328622	0.0338801	0.910474	0.894276	0.600763	0.27469	0.880677	0.859465	0.368214	0.139231	0.85774	0.832773	0.273876	0.0742135	472.519	379.631	422.213	405.802	393.567
ENSG00000284968	AC093827.4	lncRNA	1.27322	1.47148	0.328832	0.0339235	1.033	1.06	0.917483	0.776688	1.01862	1.03519	0.939119	0.872088	1.05842	1.10341	0.798733	0.619584	19.6734	28.7206	20.6322	20.2269	21.509
ENSG00000130052	STARD8	protein_coding	0.781193	0.624079	0.329521	0.0340262	0.666986	0.438196	0.0172395	0.000504398	0.770894	0.606916	0.175644	0.0255232	0.760516	0.589894	0.146249	0.018787	38.5373	24.0605	16.9374	23.3762	22.8126
ENSG00000173801	JUP	protein_coding	0.824808	0.789905	0.329521	0.0340381	0.861407	0.833173	0.404011	0.100545	0.77556	0.732231	0.0778397	0.00515743	0.735322	0.685602	0.0195494	0.000717068	3145.27	2484.04	2620.12	2302.7	2156.37
ENSG00000143842	SOX13	protein_coding	1.18472	1.21675	0.329856	0.0340945	1.0872	1.10221	0.62093	0.296701	1.0273	1.03228	0.862629	0.737619	1.0758	1.08889	0.609432	0.361972	181.921	221.711	200.833	188.084	198.653
ENSG00000120437	ACAT2	protein_coding	0.846481	0.825639	0.330327	0.034165	0.879305	0.86262	0.404022	0.101692	0.840623	0.819074	0.181139	0.0272755	0.852279	0.832177	0.211446	0.0420341	968.926	799.731	835.51	793.378	805.941
ENSG00000082458	DLG3	protein_coding	1.1891	1.22458	0.331344	0.034292	1.13813	1.16401	0.417946	0.113502	1.08232	1.0981	0.575874	0.3354	1.10971	1.13044	0.450152	0.203639	113.105	138.309	131.451	124.34	127.857
ENSG00000068394	GPKOW	protein_coding	0.830341	0.799412	0.331781	0.0344249	0.838131	0.808522	0.30017	0.0443287	0.82945	0.798401	0.197354	0.0332676	0.805291	0.77034	0.123448	0.0137137	542.6	433.437	438.32	432.882	417.818
ENSG00000077684	JADE1	protein_coding	0.874682	0.864442	0.331781	0.0343656	1.04983	1.05423	0.732392	0.44047	1.07447	1.0811	0.497215	0.254438	1.06943	1.0756	0.541519	0.286753	1381.13	1193.89	1456.29	1493.47	1485.3
ENSG00000136367	ZFHX2	protein_coding	1.27928	1.61104	0.331781	0.0343997	1.19555	1.42222	0.436778	0.12504	1.14199	1.30435	0.497215	0.254187	1.17546	1.37778	0.404288	0.165019	72.4809	117.045	103.35	94.7933	100.139
ENSG00000167992	VWCE	protein_coding	0.795753	0.481376	0.331781	0.0344098	0.925101	0.804258	0.753569	0.476825	0.850637	0.622734		0.137134	0.87906	0.692672	0.487915	0.237561	8.84205	4.25958	7.14135	5.53726	6.1452
ENSG00000196449	YRDC	protein_coding	1.16957	1.19417	0.33205	0.0344747	1.19775	1.22645	0.167055	0.0145054	1.14425	1.16514	0.262514	0.0686013	1.21697	1.24851	0.0908337	0.00776295	259.137	308.955	317.296	301.322	323.346
ENSG00000101782	RIOK3	protein_coding	1.17166	1.19756	0.333418	0.0347191	1.20049	1.23097	0.168136	0.0146866	1.31698	1.36651	0.00959817	0.000230694	1.33555	1.3882	0.00498043	0.000107891	486.944	582.911	599.204	665.337	675.632
ENSG00000105137	SYDE1	protein_coding	1.15607	1.17347	0.333418	0.0347919	0.961293	0.957257	0.814113	0.567801	0.925726	0.918028	0.506434	0.265138	0.952277	0.947314	0.702348	0.479288	362.919	425.817	347.395	332.926	343.722
ENSG00000129197	RPAIN	protein_coding	0.843169	0.820255	0.333418	0.0347579	0.891276	0.874989	0.47249	0.153515	0.874923	0.856356	0.308399	0.097712	0.867287	0.847678	0.27904	0.0775971	681.114	558.466	595.744	583.126	577.102
ENSG00000144681	STAC	protein_coding	1.23071	1.31188	0.333418	0.0347819	1.10321	1.14003	0.638834	0.319196	1.13163	1.17811	0.451237	0.209449	1.22876	1.30865	0.197712	0.035671	68.4713	89.9683	78.1856	80.7757	89.8564
ENSG00000165512	ZNF22	protein_coding	1.2337	1.32372	0.333418	0.0347634	1.31191	1.43418	0.100128	0.00625596	1.40686	1.56985	0.0181973	0.000580226	1.38034	1.53172	0.0269294	0.00115963	177.75	235.307	255.001	279.137	272.237
ENSG00000168936	TMEM129	protein_coding	0.816853	0.774217	0.333418	0.0347498	0.729374	0.669503	0.0283693	0.00100242	0.777304	0.726628	0.101534	0.00856314	0.789572	0.741355	0.123448	0.013629	332.539	257.3	222.418	241.298	246.449
ENSG00000180185	FAHD1	protein_coding	0.834657	0.806822	0.333418	0.0346905	0.792771	0.758759	0.104279	0.00665301	0.802729	0.770151	0.112151	0.010231	0.766542	0.728839	0.0374614	0.00189769	897.968	724.157	680.994	691.108	654.257
ENSG00000188612	SUMO2	protein_coding	0.899114	0.894211	0.333418	0.0347929	0.88081	0.875077	0.148001	0.0117239	0.872631	0.866533	0.0909284	0.00683446	0.857859	0.851111	0.0424943	0.00233787	2981.47	2665.45	2608.46	2582.86	2537.41
ENSG00000198042	MAK16	protein_coding	1.19698	1.23936	0.334352	0.0349125	1.23542	1.28672	0.158076	0.0130712	1.32358	1.39614	0.0265807	0.000993325	1.30506	1.37305	0.0354359	0.001767	856.757	1062.15	1102.84	1196.62	1176.55
ENSG00000101417	PXMP4	protein_coding	0.839177	0.814584	0.334639	0.0349646	0.812756	0.784455	0.154515	0.0125015	0.789027	0.757409	0.0716271	0.00441651	0.794831	0.764048	0.0761895	0.00573145	161.319	131.198	126.29	121.912	123.183
ENSG00000247315	ZCCHC3	protein_coding	1.14972	1.16573	0.335002	0.0350247	1.23437	1.25989	0.0357614	0.00141241	1.22951	1.25448	0.0392907	0.00174119	1.14807	1.1639	0.200113	0.0366498	611.795	711.949	769.449	766.15	710.974
ENSG00000160318	CLDND2	protein_coding	0.783484	0.647937	0.335105	0.0350576	0.867494	0.782281	0.545578	0.218685	0.767105	0.623192	0.164291	0.0219751	0.840369	0.739185	0.360555	0.132472	40.9842	26.4777	31.9708	25.4347	30.1153
ENSG00000274211	SOCS7	protein_coding	1.1935	1.23252	0.33516	0.0350854	1.12169	1.14566	0.493989	0.171312	1.12656	1.15152	0.387709	0.155747	1.16051	1.19249	0.276818	0.076064	612.378	755.162	701.99	705.546	730.697
ENSG00000100568	VTI1B	protein_coding	0.88049	0.871837	0.335261	0.0351846	0.863785	0.854021	0.171225	0.0152932	0.84649	0.835587	0.0838636	0.00580994	0.852894	0.842414	0.0946174	0.0084169	1187.89	1035.19	1014.07	992.184	1000.35
ENSG00000142556	ZNF614	protein_coding	1.27626	1.59417	0.335261	0.0351683	1.38412	1.84072	0.0861863	0.0049921	1.46089	2.02086	0.0281041	0.00106053	1.45363	2.00353	0.0282579	0.00123363	137.497	219.478	253.495	278.284	275.785
ENSG00000148334	PTGES2	protein_coding	0.813897	0.767255	0.335261	0.0351648	0.792588	0.741302	0.185648	0.0173988	0.767411	0.71082	0.090593	0.00677095	0.777566	0.72309	0.105125	0.0100605	1186.69	910.182	879.345	843.164	857.959
ENSG00000186787	SPIN2B	protein_coding	1.23484	1.33329	0.335261	0.0351217	1.22538	1.32003	0.290379	0.0415096	1.27415	1.38733	0.135598	0.0148648	1.22166	1.31489	0.21706	0.0446277	35.8498	47.5751	47.0548	49.5257	47.0531
ENSG00000075131	TIPIN	protein_coding	1.15515	1.17307	0.335307	0.0352116	1.10191	1.11356	0.477732	0.156378	1.16611	1.18531	0.173347	0.0246018	1.13949	1.15552	0.241789	0.0562274	496.566	583.106	553.583	589.281	574.335
ENSG00000245060	LINC00847	lncRNA	0.822716	0.785025	0.335551	0.0352593	0.82148	0.783716	0.260853	0.0334208	0.881967	0.856185	0.40941	0.173121	0.826597	0.789834	0.206702	0.0393308	150.557	117.985	117.694	128.547	118.694
ENSG00000040531	CTNS	protein_coding	0.844088	0.821916	0.336496	0.0353977	0.79749	0.769337	0.0861863	0.00497743	0.839546	0.816802	0.18763	0.0296114	0.844765	0.822712	0.19774	0.0357084	239.812	197.582	184.951	196.406	197.677
ENSG00000111275	ALDH2	protein_coding	0.856728	0.840434	0.336496	0.0354253	0.860901	0.84504	0.289576	0.0412915	0.806843	0.785473	0.0619164	0.00351829	0.811031	0.790082	0.0648332	0.00438045	636.554	534.747	537.59	499.613	502.956
ENSG00000213963	AC019080.1	lncRNA	0.785485	0.577515	0.336496	0.0354193	0.899291	0.796658	0.667735	0.357263	0.904737	0.807689		0.385233	0.713623	0.441387	0.0536058	0.00325642	16.7452	9.80905	13.5051	13.7552	7.35758
ENSG00000135912	TTLL4	protein_coding	1.1739	1.20081	0.337997	0.0356168	1.20039	1.2316	0.179151	0.0165148	1.16827	1.19426	0.21367	0.0413625	1.19403	1.2242	0.150131	0.0199375	531.38	638.802	655.25	635.294	651.153
ENSG00000204160	ZDHHC18	protein_coding	1.17465	1.20162	0.337997	0.035628	1.07564	1.08699	0.656227	0.341484	1.10093	1.11617	0.451335	0.209578	1.07781	1.0895	0.580328	0.328261	662.214	795.254	719.433	738.59	721.338
ENSG00000103018	CYB5B	protein_coding	0.88445	0.876663	0.338169	0.0356685	0.945623	0.941826	0.653452	0.338357	0.917151	0.911464	0.367572	0.138742	0.865342	0.856371	0.121996	0.0133219	3937.91	3451.86	3708.61	3589.19	3371.54
ENSG00000108784	NAGLU	protein_coding	0.792496	0.704461	0.338362	0.0357302	0.79264	0.704711	0.271714	0.0358373	0.763194	0.66463	0.134248	0.0146775	0.767827	0.670912	0.139899	0.017044	508.649	358.127	358.211	337.81	341.108
ENSG00000108828	VAT1	protein_coding	0.889297	0.882568	0.338362	0.0357335	0.859152	0.850737	0.103254	0.00657401	0.829536	0.819528	0.0234722	0.000824652	0.815865	0.805145	0.0096518	0.000270921	4179.03	3687.59	3554.63	3424.14	3364.67
ENSG00000151338	MIPOL1	protein_coding	1.23696	1.33314	0.339362	0.0358616	1.20609	1.28926	0.347617	0.0642153	1.22396	1.31453	0.221893	0.0459072	1.21977	1.30854	0.228542	0.0496533	91.9202	122.767	118.735	121.067	120.25
ENSG00000214078	CPNE1	protein_coding	0.867923	0.855622	0.339653	0.0359147	0.850071	0.836251	0.176412	0.0160942	0.818234	0.80179	0.0542817	0.00297331	0.799409	0.781465	0.0228104	0.000917477	1671.08	1429.36	1396.99	1339.26	1306.03
ENSG00000174371	EXO1	protein_coding	1.16387	1.1855	0.339658	0.0359377	1.08726	1.09851	0.575576	0.247626	1.16493	1.18667	0.200226	0.0347035	1.13284	1.15018	0.290857	0.0845286	763.871	906.284	839.842	907.318	879.114
ENSG00000119537	KDSR	protein_coding	1.13503	1.14613	0.340468	0.0361179	1.02687	1.02903	0.86777	0.661384	1.00831	1.009	0.947328	0.891326	1.0094	1.01018	0.945194	0.877274	618.963	709.256	636.722	624.404	625.324
ENSG00000137760	ALKBH8	protein_coding	1.2283	1.3095	0.340468	0.0361603	1.22747	1.30832	0.274189	0.0366151	1.33925	1.46319	0.0532661	0.00286314	1.25994	1.35304	0.144972	0.0184116	206.83	271.187	270.947	303.024	280.138
ENSG00000171161	ZNF672	protein_coding	1.18747	1.22294	0.340468	0.0361808	1.15189	1.18031	0.383362	0.0845825	1.09856	1.11676	0.494752	0.252048	1.11154	1.1322	0.443241	0.19737	506.727	619.341	597.706	565.53	573.695
ENSG00000203724	C1orf53	protein_coding	0.795728	0.716277	0.340468	0.0361071	0.885119	0.838959	0.586579	0.259178	0.757426	0.664497	0.115996	0.0108415	0.829228	0.762798	0.290402	0.0843145	44.1978	31.5236	36.8699	29.0745	33.4511
ENSG00000215012	RTL10	protein_coding	0.86212	0.847713	0.340468	0.0361477	0.927723	0.919918	0.610414	0.284581	0.915663	0.906659	0.451335	0.209634	0.906688	0.896786	0.401744	0.162948	232.778	197.695	214.577	211.437	209.381
ENSG00000253616	AC107959.3	lncRNA	1.26667	1.51237	0.340468	0.0360719	1.38399	1.73248	0.0712896	0.00378554	1.27449	1.5279	0.191685	0.0312045	1.51646	1.9802	0.00772687	0.000198007	22.1433	33.2362	38.0534	33.5108	43.4775
ENSG00000273899	NOL12	protein_coding	0.7834	0.619204	0.340468	0.0361295	0.819912	0.684614	0.386718	0.0881759	0.856269	0.746935	0.419347	0.182612	0.992849	0.983022	0.980401	0.950794	26.3951	16.3516	18.0788	19.7571	26.0901
ENSG00000260430	AC099518.1	lncRNA	1.27418	1.74829	0.340576	0.0362148	1.21812	1.59483	0.386718	0.0881329	1.09913	1.28138	0.643186	0.413221	1.21717	1.59234	0.298297	0.089407	8.6801	15.1394	13.7735	11.1374	13.84
ENSG00000078269	SYNJ2	protein_coding	0.853454	0.835545	0.340757	0.0363874	0.793999	0.769695	0.0503206	0.00232248	0.786566	0.761496	0.035998	0.00152953	0.798347	0.774493	0.0494404	0.00294206	1373.07	1147.72	1057.28	1045.96	1063.97
ENSG00000145860	RNF145	protein_coding	0.905349	0.90129	0.340757	0.0364141	0.902462	0.898284	0.250129	0.0306393	0.918734	0.915218	0.272157	0.0741665	0.835526	0.828742	0.00658597	0.000157217	2556.46	2305.04	2297.26	2340.68	2120.01
ENSG00000160094	ZNF362	protein_coding	0.849051	0.828599	0.340757	0.0363771	0.963032	0.957674	0.85057	0.626875	0.934441	0.925252	0.617478	0.382435	0.949257	0.942043	0.718876	0.50177	255.677	211.717	244.748	236.452	240.58
ENSG00000182253	SYNM	protein_coding	1.21113	1.2668	0.340757	0.0364037	1.10798	1.1353	0.58975	0.262721	1.10667	1.13364	0.509624	0.268304	1.08867	1.11092	0.602701	0.353476	1992.58	2524.69	2262.65	2259.36	2214.07
ENSG00000186350	RXRA	protein_coding	0.854998	0.837828	0.340757	0.036359	0.775086	0.749696	0.020753	0.000668878	0.751421	0.723769	0.00658251	0.000136714	0.759321	0.732416	0.00893713	0.000237316	1320.38	1106.05	989.729	955.348	967.372
ENSG00000188690	UROS	protein_coding	0.833993	0.804817	0.340757	0.0362762	0.85883	0.833667	0.372687	0.078964	0.808638	0.775524	0.132872	0.0142745	0.813215	0.78081	0.139899	0.0170524	994.253	799.886	828.539	770.78	776.144
ENSG00000270006	AC010531.6	lncRNA	0.794406	0.536175	0.340757	0.0364081	0.815041	0.582699	0.347331	0.0641167	0.738039	0.413107		0.00568259	0.787622	0.523025	0.185991	0.0304341	12.3066	6.57927	7.10281	5.0682	6.4063
ENSG00000287222	AC234917.3	lncRNA	0.830441	0.798318	0.340757	0.0363427	0.89986	0.880752	0.55481	0.227955	0.990237	0.987138	0.955686	0.909977	0.916057	0.899817	0.568824	0.31535	79.2066	63.4297	69.989	78.5923	71.5412
ENSG00000182359	KBTBD3	protein_coding	0.78441	0.632205	0.341135	0.0364974	0.939615	0.895052	0.827614	0.590497	0.979022	0.961102	0.9298	0.854594	0.928188	0.87594	0.73115	0.519739	25.6672	16.1811	22.843	24.5537	22.2283
ENSG00000225470	JPX	lncRNA	0.852923	0.834588	0.341135	0.0364994	0.891935	0.878231	0.444009	0.131083	0.92432	0.91451	0.539591	0.298317	0.8696	0.85327	0.258693	0.0653371	340.343	284.258	299.016	311.288	290.544
ENSG00000144355	DLX1	protein_coding	1.25589	1.41928	0.341862	0.0366076	1.31004	1.50825	0.157321	0.0129984	1.32919	1.53992	0.103328	0.00885443	1.40418	1.66365	0.0354116	0.00176111	47.7177	67.5486	71.817	73.3712	78.8695
ENSG00000176623	RMDN1	protein_coding	0.853689	0.835634	0.341862	0.0366224	0.883572	0.869025	0.404011	0.100876	0.911906	0.900709	0.46456	0.221272	0.884391	0.869942	0.319817	0.10341	417.326	348.749	362.527	375.837	362.655
ENSG00000158470	B4GALT5	protein_coding	1.17872	1.20779	0.342251	0.0367319	0.989029	0.987378	0.965166	0.888637	0.972905	0.968869	0.856749	0.727366	0.885067	0.868725	0.34557	0.121443	1765.56	2132.88	1743.74	1711.08	1534.1
ENSG00000174485	DENND4A	protein_coding	1.2588	1.41649	0.342251	0.0367314	1.11972	1.1892	0.626658	0.304907	1.18151	1.28912	0.356726	0.130138	1.18299	1.29152	0.354104	0.127252	313.832	444.867	373.497	404.908	405.544
ENSG00000253276	CCDC71L	protein_coding	1.21854	1.28361	0.342251	0.0366988	1.09335	1.12024	0.659073	0.345925	1.07134	1.09184	0.682743	0.466945	1.09142	1.11775	0.60408	0.355534	278.226	356.684	311.258	303.362	310.734
ENSG00000105849	TWISTNB	protein_coding	1.12416	1.13299	0.342317	0.0367616	1.11133	1.11924	0.337265	0.0591884	1.14989	1.16058	0.123687	0.0124683	1.15251	1.16339	0.110141	0.011058	700.569	794.006	784.389	813.261	815.219
ENSG00000107140	TESK1	protein_coding	0.84079	0.815526	0.342342	0.0368321	0.941897	0.932196	0.748875	0.468883	0.883807	0.865076	0.363851	0.135865	0.922862	0.910157	0.582386	0.331617	343.708	280.251	320.389	297.195	313.098
ENSG00000165804	ZNF219	protein_coding	0.829417	0.796393	0.342342	0.0368298	0.826859	0.793438	0.261562	0.0336864	0.808343	0.771727	0.14742	0.0175192	0.831113	0.798432	0.205128	0.0387624	544.947	433.664	432.044	420.164	434.987
ENSG00000286393	Z97192.4	lncRNA	1.21931	5.87322	0.342342	0.0367979	1.31699	7.87732	0.0757806	0.0041041	1.17891	5.03112		0.083375	1.20384	5.55037	0.232236	0.0516284	0.844315	4.77127	6.38977	4.10444	4.53932
ENSG00000038002	AGA	protein_coding	0.866485	0.853413	0.343325	0.0369606	0.926828	0.919535	0.590683	0.263449	0.920703	0.912834	0.467162	0.224698	0.983584	0.981619	0.910912	0.806555	220.743	188.906	203.506	201.993	216.747
ENSG00000169635	HIC2	protein_coding	1.2363	1.33613	0.343473	0.0369992	1.26958	1.38371	0.192148	0.0186424	1.27247	1.3879	0.14754	0.0175723	1.26511	1.37729	0.15181	0.0204593	85.9558	115.26	119.42	119.702	118.833
ENSG00000169062	UPF3A	protein_coding	0.807299	0.748956	0.34406	0.0370851	0.828667	0.77614	0.353701	0.0670913	0.80396	0.744756	0.197671	0.0335368	0.804709	0.745711	0.195033	0.0342895	868.817	650.594	674.155	646.864	647.722
ENSG00000089060	SLC8B1	protein_coding	1.20161	1.24855	0.344093	0.0371114	1.05965	1.07358	0.779392	0.512045	1.03404	1.04223	0.842104	0.705263	1.11832	1.14554	0.451141	0.204614	148.489	185.249	159.233	154.618	170.16
ENSG00000184602	SNN	protein_coding	0.827231	0.792248	0.344166	0.037142	0.920211	0.903214	0.668274	0.357905	0.890718	0.867948	0.442772	0.201407	0.821469	0.785593	0.185912	0.030353	191.867	152.081	173.417	166.726	150.74
ENSG00000223478	AL441992.2	lncRNA	0.792346	0.701764	0.34424	0.0371727	0.821605	0.742552	0.37117	0.0781544	0.743321	0.634309	0.0982334	0.00793108	0.700569	0.576325	0.0311889	0.00145747	114.334	80.0073	84.6493	72.3262	65.7672
ENSG00000151304	SRFBP1	protein_coding	1.23129	1.31962	0.34453	0.0372496	1.23731	1.32804	0.259141	0.0328783	1.30143	1.41863	0.0991846	0.00826339	1.33449	1.46558	0.0584644	0.003805	215.199	284.442	286.31	305.896	315.775
ENSG00000171557	FGG	protein_coding	0.809662	0.352279	0.34453	0.0372333	1.16546	1.5323	0.458707	0.141189	1.00608	1.01184		0.953137	0.838063	0.460123	0.288968	0.083402	7.29734	2.5293	10.9638	7.26546	3.24612
ENSG00000244701	AC004918.1	lncRNA	0.792864	0.501542	0.347405	0.0375833	0.879739	0.712071	0.581667	0.254395	0.930926	0.831254		0.525088	0.981741	0.948426	0.941693	0.87034	10.9979	5.53275	7.86817	9.23993	10.5377
ENSG00000125375	DMAC2L	protein_coding	0.822142	0.782292	0.348276	0.0377006	0.864749	0.833796	0.433249	0.121911	0.811827	0.769964	0.17971	0.0268093	0.843128	0.80767	0.266141	0.069501	215.661	168.463	179.556	165.863	173.913
ENSG00000140481	CCDC33	protein_coding	0.803691	0.739977	0.348402	0.0377373	0.813387	0.752825	0.31387	0.0488266	0.717708	0.628438	0.0383452	0.00167168	0.780902	0.7106	0.145507	0.018538	66.6502	49.3144	50.1497	41.9747	47.6034
ENSG00000186204	CYP4F12	protein_coding	0.792951	0.465641	0.349175	0.037844	0.988915	0.968253	0.975358	0.921631	0.908265	0.770199		0.393784	1.02235	1.04822	0.930169	0.845575	8.15149	3.78084	7.84401	6.24467	8.44881
ENSG00000128713	HOXD11	protein_coding	1.26825	1.7885	0.349205	0.0379413	1.11604	1.3517	0.652596	0.336753	1.09763	1.29916		0.414665	1.06773	1.21386	0.763091	0.565906	7.08539	12.5636	9.47702	9.15381	8.5854
ENSG00000130477	UNC13A	protein_coding	0.819492	0.776249	0.349205	0.0379663	0.914523	0.893108	0.661475	0.348378	0.901023	0.876486	0.516996	0.274499	0.842837	0.805067	0.273036	0.0736316	138.305	107.632	123.815	121.562	111.546
ENSG00000136152	COG3	protein_coding	1.19328	1.23576	0.349205	0.03794	1.34751	1.426	0.0149755	0.000430246	1.30097	1.36839	0.0414241	0.00192162	1.29041	1.3553	0.0460026	0.0026433	225.855	279.789	322.773	309.865	306.629
ENSG00000140854	KATNB1	protein_coding	0.831067	0.799462	0.349205	0.0379856	0.747736	0.702776	0.0306313	0.0011269	0.756818	0.713229	0.0401984	0.00179858	0.747993	0.703072	0.0266727	0.00114153	464.731	371.329	326.364	331.201	326.616
ENSG00000145901	TNIP1	protein_coding	1.20885	1.26329	0.349205	0.0379718	1.04864	1.06051	0.835614	0.603379	0.996096	0.9952	0.984109	0.965877	1.00993	1.01234	0.963291	0.913903	2611.17	3298.19	2768.72	2598.19	2643.22
ENSG00000247679	AC139795.2	lncRNA	1.25366	1.4034	0.349205	0.037981	1.16652	1.26608	0.478725	0.157734	1.16945	1.27068	0.381974	0.151229	1.19209	1.30598	0.323863	0.106627	30.3415	42.6189	38.4966	38.6594	39.7241
ENSG00000099330	OCEL1	protein_coding	0.788798	0.675391	0.349426	0.0380339	0.845396	0.760005	0.458707	0.141528	0.778613	0.660676	0.184832	0.0286155	0.753343	0.623688	0.121539	0.0132528	104.493	70.3445	79.1704	68.8114	65.1435
ENSG00000232480	TGFB2-AS1	lncRNA	0.786194	0.561532	0.349426	0.0380559	0.904242	0.80674	0.692133	0.386956	0.889533	0.777083		0.314216	1.00249	0.999423	0.994753	0.982977	13.0519	7.26108	10.4823	10.0892	12.8946
ENSG00000255020	AF131216.3	lncRNA	1.25336	2.30908	0.349667	0.0381051	1.28638	2.45979	0.208197	0.0212859	1.39013	2.95387		0.00267563	1.09822	1.54972	0.630782	0.387693	3.40774	8.05198	8.59776	10.2621	5.31086
ENSG00000143751	SDE2	protein_coding	1.21921	1.28934	0.349767	0.0381464	1.23865	1.31538	0.227053	0.0250498	1.29363	1.3895	0.0917442	0.00701131	1.30428	1.40389	0.0736399	0.00538888	308.425	397.947	406.056	428.947	433.305
ENSG00000149823	VPS51	protein_coding	0.807197	0.748552	0.349767	0.0381623	0.756729	0.685108	0.107365	0.00697755	0.747335	0.673407	0.0751266	0.00482384	0.725047	0.645815	0.0369555	0.0018623	1000.99	748.994	685.491	673.768	646.413
ENSG00000087191	PSMC5	protein_coding	0.893296	0.887141	0.351011	0.0383378	0.86376	0.856035	0.109269	0.00716627	0.87617	0.869098	0.137422	0.0152155	0.845923	0.837276	0.0402711	0.00212951	3587.04	3181.73	3070.01	3116.88	3003.41
ENSG00000112297	CRYBG1	protein_coding	1.27296	1.6304	0.351011	0.0383443	1.17208	1.39514	0.496552	0.173049	1.22129	1.50878	0.291219	0.0862427	1.29048	1.66989	0.179996	0.0286024	25.6108	42.2034	36.1159	39.0478	43.1505
ENSG00000138798	EGF	protein_coding	1.26757	1.8719	0.351158	0.0384061	1.17053	1.56446	0.491246	0.168906	1.25356	1.82381		0.0486116	1.19831	1.65088	0.334223	0.114178	6.92483	13.0752	10.9144	12.7663	11.452
ENSG00000168389	MFSD2A	protein_coding	1.24828	1.38804	0.351158	0.0384068	1.26685	1.41653	0.234023	0.0267673	1.10914	1.17307	0.575521	0.334984	1.33628	1.52389	0.0817844	0.00651423	38.9885	54.5561	55.7102	46.1328	59.6519
ENSG00000248124	RRN3P1	transcribed_unprocessed_pseudogene	1.25836	1.45742	0.352339	0.0385593	1.42504	1.7574	0.0351548	0.00137452	1.43213	1.77042	0.0300502	0.00117672	1.63698	2.14632	0.000628205	8.04912e-06	45.1789	66.0835	79.61	80.293	97.0883
ENSG00000112320	SOBP	protein_coding	1.22358	1.30292	0.353537	0.0387137	1.20414	1.27651	0.332431	0.0565311	1.15387	1.20882	0.372228	0.142832	1.17604	1.23869	0.308972	0.0963382	70.5638	92.0547	90.2291	85.5156	87.378
ENSG00000076248	UNG	protein_coding	0.915784	0.912912	0.354893	0.0388856	0.899007	0.895597	0.153379	0.0123355	0.917183	0.914356	0.215154	0.0420999	0.899495	0.8961	0.119061	0.0127781	2070.66	1890.57	1854.85	1893.57	1855.52
ENSG00000210196	MT-TP	Mt_tRNA	0.788512	0.670665	0.355297	0.0389533	0.77905	0.656716	0.247519	0.0300262	0.772201	0.646615	0.173382	0.0246777	0.73114	0.586891	0.0817844	0.0065082	409.478	274.473	268.715	264.607	240.246
ENSG00000005513	SOX8	protein_coding	1.26212	2.1	0.35535	0.0389934	1.2339	1.98675	0.344851	0.0626795	1.35489	2.45252		0.00730512	1.1582	1.69192	0.437472	0.192371	4.29646	9.05184	8.5769	10.5971	7.18754
ENSG00000153234	NR4A2	protein_coding	1.27025	1.62802	0.35535	0.0390165	1.69225	2.68933	0.000438473	5.50227e-06	1.52292	2.25211	0.011033	0.000280788	1.60086	2.45103	0.00261421	4.81715e-05	48.7557	79.4779	131.313	109.946	119.472
ENSG00000168411	RFWD3	protein_coding	1.17447	1.20291	0.35535	0.0390296	1.17325	1.20148	0.28646	0.0402501	1.24139	1.2817	0.0808371	0.0054936	1.23255	1.27126	0.0874769	0.00725561	1715.58	2064.44	2062.05	2199.77	2181.7
ENSG00000270959	LPP-AS2	lncRNA	0.787797	0.659612	0.356061	0.0391312	0.824553	0.718546	0.395044	0.094676	0.793616	0.669836	0.221437	0.0454057	0.845214	0.750918	0.377632	0.144955	29.8219	19.6294	21.3449	19.9324	22.1952
ENSG00000158125	XDH	protein_coding	1.22989	1.31666	0.35667	0.0392217	1.03498	1.05014	0.900363	0.733682	1.08242	1.11467	0.656263	0.432233	1.20799	1.28577	0.247847	0.0591278	52.2558	68.7952	54.8917	58.2484	67.1008
ENSG00000102786	INTS6	protein_coding	1.25244	1.4106	0.35674	0.0393229	1.43064	1.71595	0.0289886	0.00103579	1.40517	1.6716	0.0407224	0.0018345	1.51811	1.87003	0.00570827	0.000130821	345.018	486.883	592.327	577.036	645.415
ENSG00000152782	PANK1	protein_coding	1.1929	1.23491	0.35674	0.0393076	1.16593	1.20189	0.362397	0.0725066	1.22129	1.26955	0.153531	0.0191998	1.14421	1.17543	0.335869	0.115239	180.248	222.881	217.062	229.298	212.221
ENSG00000164713	BRI3	protein_coding	0.830573	0.797163	0.35674	0.0392943	0.849128	0.819083	0.358455	0.069191	0.842097	0.810777	0.241062	0.0562343	0.846182	0.815602	0.255042	0.0634867	804.733	641.082	658.676	651.891	656.018
ENSG00000167840	ZNF232	protein_coding	1.19146	1.2357	0.35674	0.0393236	1.35274	1.43085	0.0111868	0.000297753	1.15137	1.18711	0.30727	0.0968731	1.22594	1.2775	0.133199	0.0156327	71.0891	87.411	101.282	84.0839	90.6232
ENSG00000070159	PTPN3	protein_coding	1.16352	1.18605	0.356774	0.0393531	1.10214	1.11596	0.509712	0.18579	1.11192	1.1271	0.379741	0.148922	1.10029	1.11385	0.438606	0.193507	632	749.991	705.7	712.936	704.271
ENSG00000167996	FTH1	protein_coding	0.816994	0.77036	0.356774	0.0393745	0.797851	0.746967	0.208586	0.0213394	0.780219	0.725535	0.119067	0.0114156	0.751414	0.690766	0.056199	0.00357809	97521	75125.9	72844.7	70754.6	67364.1
ENSG00000076641	PAG1	protein_coding	1.26279	2.05023	0.35703	0.0394768	1.29554	2.17567	0.214303	0.0225423	1.32317	2.28347	0.129844	0.0136469	1.36766	2.45567	0.0772165	0.0058648	6.9778	14.3552	15.2286	15.9086	17.1315
ENSG00000116704	SLC35D1	protein_coding	1.2308	1.32006	0.35703	0.0394759	1.17272	1.23833	0.419512	0.114112	1.22894	1.31732	0.213	0.0408428	1.1941	1.26827	0.280448	0.0784906	249.722	329.64	309.266	329.024	316.766
ENSG00000182472	CAPN12	protein_coding	0.79093	0.683582	0.35703	0.0394697	0.831747	0.745089	0.40618	0.104698	0.816096	0.721832	0.271373	0.0737333	0.851922	0.774953	0.394454	0.157771	34.0095	23.1646	25.2621	24.3916	26.2413
ENSG00000184898	RBM43	protein_coding	1.22891	1.31052	0.35703	0.0394971	1.08862	1.11902	0.699183	0.396991	1.0006	1.00111	0.997537	0.995275	0.995174	0.993958	0.984411	0.96159	144.298	189.445	161.764	144.759	143.426
ENSG00000111237	VPS29	protein_coding	0.86645	0.852983	0.357491	0.0395717	0.878268	0.865921	0.343001	0.0620808	0.915036	0.90623	0.443179	0.201661	0.888566	0.877196	0.298297	0.0894074	1214.53	1035.84	1051.45	1100.41	1065.08
ENSG00000197442	MAP3K5	protein_coding	1.23278	1.32954	0.357742	0.0396231	1.28461	1.40385	0.161038	0.0135995	1.32469	1.46178	0.0816931	0.00558041	1.2409	1.34105	0.193273	0.0335716	117.907	156.938	165.757	172.599	158.18
ENSG00000028528	SNX1	protein_coding	0.912141	0.908825	0.358262	0.039728	0.890134	0.886039	0.126365	0.00916696	0.863023	0.857989	0.0265516	0.000990296	0.871498	0.866758	0.0398176	0.00208805	1584.27	1440.56	1404.3	1359.78	1373.41
ENSG00000118507	AKAP7	protein_coding	1.24407	1.36483	0.358262	0.039708	1.12565	1.18733	0.59298	0.26554	1.1546	1.23035	0.412871	0.176121	1.19759	1.29445	0.298109	0.08929	66.9773	91.4585	79.5554	82.4298	86.6752
ENSG00000181031	RPH3AL	protein_coding	0.865963	0.852459	0.358265	0.039752	0.838097	0.822016	0.146613	0.0115229	0.785373	0.764586	0.0180997	0.000574468	0.801736	0.782399	0.0331423	0.00160665	411.076	349.921	337.394	313.86	321.554
ENSG00000135835	KIAA1614	protein_coding	1.269	1.58716	0.35827	0.0397762	1.34228	1.74033	0.141943	0.0108935	1.25694	1.56066	0.226153	0.0482668	1.17299	1.38326	0.409057	0.168637	14.5726	23.4016	25.6211	22.9595	20.4653
ENSG00000088881	EBF4	protein_coding	1.24778	1.35357	0.359979	0.0399923	0.94345	0.917338	0.82982	0.593673	0.80326	0.714897	0.222959	0.0466496	0.905062	0.862355	0.609432	0.361561	32.9928	44.6348	30.2178	23.5797	28.4402
ENSG00000162735	PEX19	protein_coding	0.866516	0.853032	0.359979	0.0400135	0.848999	0.833922	0.192696	0.0187721	0.905357	0.895613	0.383698	0.152536	0.897806	0.887332	0.345014	0.120793	436.357	372.551	364.152	391.016	387.184
ENSG00000106261	ZKSCAN1	protein_coding	0.892699	0.886339	0.360818	0.0401306	0.820715	0.810483	0.0129657	0.000358801	0.873675	0.866259	0.134004	0.0145183	0.807014	0.796079	0.00499729	0.000108587	929.789	824.699	754.117	806.164	740.586
ENSG00000138686	BBS7	protein_coding	1.15711	1.17758	0.361066	0.0401821	1.1191	1.13469	0.417866	0.113072	1.21342	1.24112	0.0870414	0.0062127	1.2089	1.23597	0.0874769	0.00724939	205.346	242.248	233.349	255.37	253.69
ENSG00000129473	BCL2L2	protein_coding	1.15166	1.16957	0.361445	0.0402958	1.12845	1.14358	0.372523	0.0787903	1.08096	1.09054	0.500879	0.258563	1.17899	1.20015	0.137041	0.0164091	347.921	406.561	397.535	379.202	417.458
ENSG00000171126	KCNG3	protein_coding	1.26926	1.75998	0.361445	0.040288	1.2602	1.73361	0.308097	0.0467228	1.21557	1.6099	0.301681	0.0931473	1.37407	2.05118	0.0804822	0.00629357	13.0108	22.8047	22.4353	20.8928	26.5537
ENSG00000258768	AL356019.2	lncRNA	0.798499	0.524338	0.361445	0.0402882	0.811767	0.557876	0.33634	0.058308	0.878782	0.711168		0.242308	0.835004	0.611349	0.317665	0.102154	11.4191	6.02503	6.41407	8.21039	6.94046
ENSG00000125388	GRK4	protein_coding	0.787644	0.629723	0.363316	0.0405285	0.778313	0.615779	0.254358	0.0314986	0.824944	0.69485	0.309977	0.0986105	0.882596	0.792992	0.538554	0.283597	24.0965	15.0296	14.7135	16.6961	19.0246
ENSG00000156875	MFSD14A	protein_coding	1.26816	1.66227	0.363335	0.0405545	1.01875	1.0515	0.958899	0.872578	1.14052	1.34597	0.499422	0.25676	1.01312	1.03773	0.961206	0.910419	14.0461	23.2903	14.7682	18.8365	14.6986
ENSG00000188766	SPRED3	protein_coding	1.23913	1.35983	0.36409	0.0406629	1.21243	1.31997	0.350435	0.0655708	1.26232	1.3947	0.176271	0.025797	1.4778	1.72048	0.00694788	0.000170244	53.9372	73.539	71.3538	75.285	92.9308
ENSG00000175414	ARL10	protein_coding	0.794163	0.562675	0.364424	0.0407242	0.809346	0.594633	0.341002	0.0609214	0.788394	0.551676	0.200532	0.0349772	0.704738	0.382446	0.0368987	0.00185227	19.2469	10.8035	11.4293	10.6279	7.36915
ENSG00000155275	TRMT44	protein_coding	1.20578	1.26146	0.364523	0.0407593	1.13913	1.17676	0.473533	0.154373	1.10796	1.13735	0.504758	0.26325	1.17683	1.22447	0.274304	0.074539	103.272	129.997	121.275	117.374	126.282
ENSG00000133247	KMT5C	protein_coding	0.795641	0.6966	0.364574	0.0407891	1.03008	1.0458	0.923977	0.790392	0.915376	0.87192	0.653541	0.42817	0.962883	0.943232	0.870185	0.734551	186.577	129.834	194.845	162.453	175.833
ENSG00000258708	SLC25A21-AS1	lncRNA	0.788589	0.577976	0.364594	0.0408155	0.970105	0.937017	0.925936	0.794342	1.04126	1.0756	0.857309	0.728468	0.901047	0.803031	0.616931	0.370615	16.961	9.81431	15.8731	18.2674	13.5212
ENSG00000251136	AF117829.1	lncRNA	1.22158	1.30615	0.365507	0.0409418	1.36005	1.49576	0.0378935	0.00152665	1.23174	1.32021	0.19529	0.0327362	1.38068	1.52399	0.0222599	0.000874715	58.107	75.8853	86.8174	76.6598	88.469
ENSG00000176102	CSTF3	protein_coding	1.13226	1.14356	0.365695	0.0409871	1.14367	1.15596	0.23407	0.0269766	1.145	1.15741	0.176185	0.0257065	1.13636	1.148	0.196589	0.035203	924.87	1058.05	1069.54	1070.91	1061.83
ENSG00000205853	RFPL3S	lncRNA	1.26537	1.96599	0.367147	0.0411894	1.58906	3.03647	0.00337172	6.16846e-05	1.34019	2.21873		0.0112062	1.28841	2.04448	0.178995	0.0281243	5.51418	11.1083	17.0951	12.5445	11.3809
ENSG00000285077	ARHGAP11B	protein_coding	1.26292	1.48144	0.367147	0.0411983	1.05146	1.09976	0.867844	0.661936	1.09926	1.18563	0.640101	0.409132	1.24809	1.45156	0.233758	0.0522448	18.8453	28.2442	20.9525	22.5813	27.5991
ENSG00000084710	EFR3B	protein_coding	1.246	1.37398	0.367809	0.0414044	1.05114	1.07578	0.860293	0.643813	1.09296	1.13849	0.640412	0.409877	1.09815	1.14632	0.628942	0.38535	898.723	1234.85	966.83	1023.15	1030.41
ENSG00000117707	PROX1	protein_coding	1.23688	3.26414	0.367809	0.0413593	1.46214	5.14799	0.0121423	0.000332007	1.34114	4.1513		0.00526434	1.33443	4.08891	0.0794423	0.00612653	1.61184	5.2688	8.32706	6.69491	6.59047
ENSG00000164070	HSPA4L	protein_coding	1.25305	1.41449	0.367809	0.0413575	1.19373	1.31469	0.411905	0.109282	1.26746	1.43891	0.193967	0.032067	1.26859	1.44083	0.187816	0.0314196	507.786	718.553	667.892	730.973	731.951
ENSG00000166529	ZSCAN21	protein_coding	1.15696	1.17886	0.367809	0.0414017	1.31308	1.35567	0.00523361	0.000108537	1.20691	1.23549	0.0985552	0.00801472	1.24773	1.28168	0.0351164	0.00173019	146.129	172.267	198.124	180.583	187.535
ENSG00000171735	CAMTA1	protein_coding	0.836153	0.805881	0.367809	0.0413697	0.926266	0.911992	0.68762	0.380946	0.945558	0.934866	0.721156	0.521855	0.872125	0.848149	0.340924	0.118003	381.495	307.077	347.523	356.259	323.216
ENSG00000176532	PRR15	protein_coding	1.26802	1.4976	0.367809	0.0414183	0.982649	0.963896	0.96182	0.880636	0.775142	0.582596	0.185902	0.0288773	0.642974	0.340625	0.00628848	0.000148687	21.6678	32.1876	20.7441	12.5826	7.30234
ENSG00000162734	PEA15	protein_coding	1.11479	1.12191	0.367915	0.0414546	1.05515	1.05851	0.633899	0.313788	1.0696	1.07385	0.447735	0.206743	1.09523	1.10109	0.295458	0.0876755	2173.29	2438.47	2300.64	2333.81	2393.42
ENSG00000221838	AP4M1	protein_coding	0.822359	0.780865	0.367954	0.0414832	0.753802	0.698461	0.0635693	0.00323975	0.772873	0.721251	0.0935777	0.00726093	0.745602	0.688683	0.0412266	0.00223273	281.141	219.439	196.193	202.593	193.541
ENSG00000125386	FAM193A	protein_coding	1.20003	1.25095	0.368022	0.041524	1.32176	1.40618	0.0420541	0.00177041	1.21837	1.27423	0.180777	0.0270927	1.34044	1.43017	0.0246353	0.00102204	302.705	378.96	426.097	386.075	433.448
ENSG00000171017	LRRC8E	protein_coding	1.16968	1.19871	0.368022	0.0415395	1.20845	1.2436	0.157044	0.0129297	1.23252	1.27144	0.0851807	0.00600513	1.28496	1.33194	0.0228301	0.000919779	95.4028	114.195	118.516	120.965	127.087
ENSG00000135686	KLHL36	protein_coding	1.12345	1.13253	0.368026	0.0416128	1.06499	1.06975	0.597649	0.270379	1.11403	1.12239	0.244623	0.0583919	1.05348	1.05741	0.609432	0.361965	666.365	754.262	712.497	747.574	704.908
ENSG00000143393	PI4KB	protein_coding	1.12969	1.14028	0.368026	0.0415965	1.05431	1.05868	0.6845	0.377083	1.03859	1.04171	0.725078	0.527397	1.07635	1.0825	0.466048	0.218801	846.622	964.894	895.825	881.429	916.306
ENSG00000197763	TXNRD3	protein_coding	0.821957	0.779173	0.368026	0.0416112	0.878673	0.848997	0.498506	0.17542	0.828998	0.788071	0.231301	0.0504756	0.903903	0.879923	0.543737	0.288873	85.3979	66.3763	72.3681	67.2946	74.9884
ENSG00000275835	TUBGCP5	protein_coding	0.857444	0.839894	0.36825	0.0416625	0.898614	0.885893	0.476223	0.155659	0.90158	0.88921	0.404792	0.168885	0.956098	0.950341	0.753584	0.550329	530.388	446.17	470.641	472.478	504.63
ENSG00000037757	MRI1	protein_coding	0.826415	0.788616	0.368825	0.041752	0.738599	0.684563	0.0324142	0.00122669	0.763981	0.714427	0.0680771	0.00406252	0.781709	0.735404	0.0953401	0.00853848	421.233	331.867	288.02	300.586	309.551
ENSG00000140450	ARRDC4	protein_coding	1.25576	2.22216	0.370115	0.0419224	1.24996	2.19546	0.307711	0.0466211	1.25262	2.20754		0.0445193	1.37468	2.75951	0.0674921	0.00465567	4.91231	10.8304	10.6819	10.6952	13.4039
ENSG00000144455	SUMF1	protein_coding	0.827066	0.789529	0.370344	0.0419728	0.77653	0.729462	0.105173	0.00675177	0.815646	0.775905	0.186123	0.0289811	0.762982	0.713461	0.0582649	0.00377119	463.48	365.721	337.811	359.381	330.509
ENSG00000281344	HELLPAR	lncRNA	0.805343	0.735823	0.370344	0.0419973	0.838002	0.780567	0.395045	0.0950559	0.970495	0.957932	0.88312	0.775588	0.93249	0.906914	0.721316	0.50646	47.8048	35.4334	37.6469	46.214	43.6366
ENSG00000157350	ST3GAL2	protein_coding	1.16688	1.19111	0.370498	0.0420392	0.936905	0.928513	0.695877	0.391853	0.911509	0.899884	0.466418	0.223812	0.856313	0.837953	0.211329	0.0418861	719.617	856.719	667.838	647.087	602.944
ENSG00000279738	AL022311.1	lncRNA	0.790265	0.670883	0.370797	0.0420976	0.726737	0.574777	0.0959662	0.00586281	0.766521	0.634712	0.163321	0.021655	0.647927	0.456605	0.00730847	0.000182458	40.7047	27.211	23.2884	25.7529	18.5706
ENSG00000156253	RWDD2B	protein_coding	0.836445	0.806422	0.371205	0.0421685	0.855875	0.829264	0.368156	0.0757833	0.867662	0.843069	0.320945	0.105268	0.896964	0.877487	0.461551	0.213934	238.071	192.062	197.498	200.714	208.938
ENSG00000180011	ZADH2	protein_coding	0.866481	0.852591	0.372613	0.0423669	0.846936	0.831222	0.190676	0.0183934	0.952615	0.947358	0.698373	0.48831	0.925342	0.917315	0.521091	0.26841	319.538	272.522	265.767	302.755	293.281
ENSG00000196646	ZNF136	protein_coding	1.23931	1.37075	0.372613	0.0423776	1.3643	1.56426	0.0617549	0.00312833	1.40781	1.63198	0.0292789	0.00113056	1.4181	1.64777	0.0222599	0.000876222	49.0835	67.2091	76.8689	80.0653	80.7673
ENSG00000126247	CAPNS1	protein_coding	0.875098	0.864083	0.372683	0.0424268	0.899253	0.890245	0.407888	0.10621	0.864395	0.852512	0.179136	0.0266464	0.868675	0.857137	0.189938	0.0322238	9893.22	8548.13	8806.96	8433.54	8479.71
ENSG00000164615	CAMLG	protein_coding	0.879403	0.869628	0.372683	0.0424723	0.89675	0.88834	0.382721	0.0842991	0.895491	0.88698	0.281873	0.0805272	0.915728	0.908787	0.401488	0.162732	554.814	482.286	492.533	491.812	503.74
ENSG00000182836	PLCXD3	protein_coding	0.789499	0.645289	0.372683	0.0424841	0.814335	0.685833	0.370851	0.0778637	0.831653	0.71411	0.331873	0.113512	0.788131	0.643409	0.209758	0.0409652	57.0136	36.8819	39.2192	40.8536	36.7629
ENSG00000184524	CEND1	protein_coding	0.798912	0.712066	0.372683	0.0424382	0.787072	0.696411	0.24825	0.0302012	0.778865	0.68465	0.170263	0.0237826	0.819942	0.742481	0.26948	0.0718541	48.2212	34.1902	33.3655	32.8744	35.834
ENSG00000183155	RABIF	protein_coding	0.886955	0.879125	0.372731	0.0425141	0.891949	0.884487	0.322507	0.0521635	0.93194	0.927112	0.471509	0.230263	0.916502	0.910651	0.368213	0.137901	428.389	376.388	378.662	396.921	389.596
ENSG00000164631	ZNF12	protein_coding	1.2424	1.37273	0.373655	0.0426442	1.31644	1.49072	0.136416	0.010199	1.35208	1.54818	0.0751266	0.00482049	1.35796	1.55766	0.0634141	0.00424268	369.142	507.113	550.747	571.956	575.312
ENSG00000279641	AC120057.3	TEC	0.819164	0.466982	0.374026	0.0427113	0.814209	0.45468	0.276127	0.0372035	0.812593	0.449538		0.0353106	0.872879	0.618905	0.409787	0.169452	15.2184	7.08424	6.87436	6.8537	9.43334
ENSG00000088836	SLC4A11	protein_coding	0.82304	0.780074	0.374593	0.042863	0.989764	0.985783	0.972882	0.913575	0.848523	0.811736	0.291219	0.0861431	0.869113	0.837108	0.373975	0.141849	91.6108	71.378	90.1406	74.3956	76.4455
ENSG00000118454	ANKRD13C	protein_coding	1.21886	1.29469	0.374593	0.0428544	1.23932	1.32268	0.238848	0.0280005	1.29545	1.4	0.0985552	0.00800456	1.29004	1.39249	0.0987055	0.00907457	286.671	371.377	379.447	401.601	399.39
ENSG00000223773	CD99P1	transcribed_unprocessed_pseudogene	1.25305	1.42308	0.374593	0.0428997	1.16215	1.27126	0.501579	0.177681	0.965497	0.947963	0.870761	0.754227	1.25176	1.4193	0.214745	0.0434944	33.5333	47.7305	42.5732	31.7993	47.3842
ENSG00000234771	SLC25A25-AS1	lncRNA	1.17417	1.20628	0.374593	0.0428203	1.30001	1.35443	0.0239663	0.000810745	1.1915	1.22675	0.177894	0.0263706	1.21842	1.25841	0.115623	0.0120528	118.733	142.871	160.331	145.156	149.1
ENSG00000237753	AC079922.2	lncRNA	0.790001	0.637155	0.374593	0.0428934	0.96221	0.930066	0.90235	0.74022	0.889875	0.808057	0.556004	0.315695	0.827408	0.702703	0.319817	0.10343	25.4831	16.1516	23.5183	20.4821	17.8327
ENSG00000186480	INSIG1	protein_coding	1.14872	1.16603	0.374792	0.0429472	1.18997	1.21232	0.142536	0.0109578	1.25359	1.28394	0.0257088	0.000938182	1.22696	1.25393	0.0475276	0.00275604	729.101	850.087	884.002	936.045	914.251
ENSG00000133065	SLC41A1	protein_coding	1.22892	1.3229	0.375062	0.0430029	1.22616	1.3189	0.302945	0.0452787	1.28201	1.39988	0.13436	0.0146996	1.29319	1.41619	0.112689	0.0115628	595.54	788.373	786.035	834.264	843.862
ENSG00000268996	MAN1B1-DT	lncRNA	0.799574	0.720685	0.375726	0.0431039	0.77173	0.682688	0.193881	0.0190411	0.686019	0.567194	0.0202932	0.000682673	0.679557	0.558759	0.0150222	0.000497303	61.844	44.4681	42.1757	34.9901	34.4651
ENSG00000131043	AAR2	protein_coding	1.10971	1.11617	0.376017	0.0431869	1.17509	1.18549	0.0401976	0.00164337	1.16398	1.1737	0.05549	0.00307196	1.19366	1.20519	0.016215	0.000547246	812.25	906.558	962.949	952.988	979.06
ENSG00000263874	LINC00672	protein_coding	0.798337	0.547459	0.376017	0.0431787	0.766073	0.479243	0.180868	0.0168194	0.839851	0.64014		0.11878	0.852017	0.666558	0.38828	0.152822	12.4274	6.80535	5.95689	7.98263	8.27192
ENSG00000139266	MARCHF9	protein_coding	0.798673	0.710662	0.376326	0.0432473	0.823199	0.745046	0.374769	0.0798993	0.793569	0.703738	0.205796	0.0375249	0.806691	0.721994	0.235791	0.0532127	131.979	93.6984	98.2033	92.7786	95.348
ENSG00000080561	MID2	protein_coding	1.23208	1.33254	0.376771	0.0433318	1.22256	1.31847	0.321257	0.0514766	1.14198	1.20252	0.439987	0.198978	1.24548	1.35163	0.192826	0.0333007	105.315	140.734	139.305	127.085	142.659
ENSG00000169951	ZNF764	protein_coding	1.1974	1.25343	0.376771	0.0433482	1.61022	1.78372	6.7196e-06	5.32562e-08	1.48583	1.62326	0.000650415	6.70678e-06	1.45868	1.58821	0.00119135	1.77024e-05	95.6013	119.308	169.983	154.655	151.28
ENSG00000139719	VPS33A	protein_coding	0.888337	0.880729	0.37698	0.0433972	0.940871	0.936747	0.617582	0.293434	0.934107	0.929543	0.482714	0.240722	0.927357	0.922355	0.439393	0.194028	325.438	286.084	304.334	301.874	299.922
ENSG00000146830	GIGYF1	protein_coding	0.83207	0.797976	0.379545	0.0437175	0.821619	0.785643	0.252259	0.0310409	0.793075	0.752035	0.116784	0.0109814	0.792394	0.751239	0.108069	0.0106777	644.956	514.547	506.524	484.825	484.697
ENSG00000008517	IL32	protein_coding	1.26492	1.61167	0.379896	0.043788	1.12849	1.29055	0.623331	0.299732	1.15956	1.36224	0.444991	0.204076	1.21519	1.49266	0.306003	0.0945081	79.8395	128.51	102.865	108.573	119.115
ENSG00000068615	REEP1	protein_coding	1.26411	1.58486	0.379896	0.0438332	1.1709	1.38297	0.498145	0.174932	1.39391	1.8577	0.0693576	0.00419645	1.09646	1.2233	0.662323	0.428863	12.2903	19.9626	17.3882	23.3916	15.3532
ENSG00000089818	NECAP1	protein_coding	1.15356	1.17382	0.379896	0.0438123	1.22796	1.25796	0.0672521	0.0035134	1.27829	1.315	0.0158688	0.000472425	1.27837	1.31504	0.0143376	0.000466159	214.935	252.721	270.845	283.078	282.67
ENSG00000013503	POLR3B	protein_coding	1.1617	1.18533	0.380593	0.0439388	1.20501	1.23503	0.149248	0.0118385	1.18807	1.21559	0.157572	0.0201546	1.1489	1.17064	0.251255	0.0615165	253.684	301.186	313.92	309.063	297.417
ENSG00000262831	AC145207.3	lncRNA	0.797373	0.558015	0.380869	0.0439958	0.826815	0.621077	0.391719	0.0915219	0.77484	0.511926	0.168689	0.0233285	0.777751	0.518325	0.169697	0.025509	20.3384	11.3415	12.6164	10.4546	10.6273
ENSG00000198853	RUSC2	protein_coding	1.13981	1.15448	0.381699	0.0441244	1.3882	1.43164	4.25833e-05	4.0218e-07	1.3935	1.43759	4.16692e-05	2.95591e-07	1.50612	1.56443	6.75534e-08	2.36466e-10	897.455	1035.74	1284.49	1289.74	1403.68
ENSG00000271380	AL451085.3	lncRNA	0.805722	0.543211	0.381699	0.0441421	0.759645	0.441111	0.138196	0.0104159	0.7775	0.480458		0.0190744	0.774317	0.473638	0.140602	0.0172444	19.4805	10.5759	8.60087	9.34075	9.21538
ENSG00000204044	SLC12A5-AS1	lncRNA	0.811958	0.459557	0.381796	0.0441785	0.920697	0.765099	0.724159	0.429923	0.858875	0.59417		0.144249	0.771877	0.354309	0.117398	0.0124242	9.45997	4.30777	7.14029	5.57137	3.29503
ENSG00000036672	USP2	protein_coding	1.25734	1.53623	0.381992	0.0442769	1.48002	1.98607	0.0177493	0.00052593	1.54609	2.11949	0.00582296	0.000114551	1.72479	2.47919	0.000144751	1.27151e-06	18.276	28.1027	36.3698	38.7708	45.4257
ENSG00000155329	ZCCHC10	protein_coding	1.21007	1.27422	0.381992	0.0442666	1.13675	1.17791	0.499929	0.176383	1.26154	1.3422	0.131703	0.0140699	1.24933	1.32594	0.14558	0.0186309	191.915	244.645	226.21	257.755	254.298
ENSG00000178057	NDUFAF3	protein_coding	0.835564	0.804072	0.381992	0.0442665	0.83332	0.80147	0.28818	0.040987	0.829517	0.797006	0.202403	0.0362276	0.796304	0.758191	0.108376	0.0107438	449.493	361.032	359.825	357.713	340.545
ENSG00000152749	GPR180	protein_coding	1.25763	1.46991	0.382261	0.0443333	1.17534	1.31582	0.477732	0.156405	1.2901	1.53154	0.175317	0.0254245	1.20181	1.36491	0.323915	0.106817	218.508	321.56	287.896	335.083	298.475
ENSG00000119927	GPAM	protein_coding	1.21285	1.28093	0.38396	0.0445557	1.15242	1.2003	0.456434	0.139695	1.25939	1.34347	0.14152	0.0162632	1.23415	1.30946	0.179934	0.028389	345.112	442.388	414.623	464.076	452.147
ENSG00000153048	CARHSP1	protein_coding	0.827829	0.789266	0.384247	0.0446398	0.829886	0.791745	0.310454	0.0474467	0.788607	0.7424	0.120162	0.0116084	0.780722	0.733035	0.0952324	0.00852207	1181.67	932.358	935.258	877.009	866.112
ENSG00000234753	FOXP4-AS1	lncRNA	0.791516	0.593376	0.384247	0.044633	0.944246	0.89072	0.847648	0.622635	1.01789	1.03001	0.941997	0.879101	0.859716	0.730131	0.440185	0.194673	16.6526	9.81537	14.7001	17.0103	12.0965
ENSG00000145569	OTULINL	protein_coding	0.844281	0.818485	0.38439	0.0447061	0.91223	0.897372	0.599065	0.272647	0.991128	0.98921	0.958141	0.914951	0.947386	0.938209	0.729522	0.517817	190.872	156.532	171.689	189.316	179.334
ENSG00000151893	CACUL1	protein_coding	1.19035	1.23303	0.38439	0.0447072	1.16703	1.20417	0.36746	0.075089	1.23321	1.28627	0.139339	0.0156825	1.18779	1.22984	0.223093	0.0473267	933.709	1151.48	1124.64	1201.3	1148.47
ENSG00000226137	BAIAP2-DT	lncRNA	0.853068	0.83279	0.38488	0.0447896	0.85184	0.831487	0.293097	0.0421808	0.86078	0.841563	0.243373	0.0574987	0.844168	0.822844	0.189433	0.0319037	206.421	171.486	171.369	173.323	169.438
ENSG00000163347	CLDN1	protein_coding	1.21885	1.29826	0.384892	0.0448163	1.31955	1.43974	0.085949	0.00492159	1.42109	1.58484	0.0133678	0.000364647	1.43005	1.59775	0.00992852	0.000285246	1214.32	1576.91	1748.81	1925	1940.55
ENSG00000236432	MFF-DT	lncRNA	1.26313	1.62634	0.385308	0.0448903	1.16548	1.39606	0.512387	0.188562	1.08485	1.20904	0.695362	0.484322	1.19618	1.46683	0.349062	0.124031	12.0094	19.6996	16.8617	14.5717	17.7247
ENSG00000115946	PNO1	protein_coding	1.14183	1.15666	0.385432	0.0449302	1.11363	1.1254	0.405535	0.103545	1.14937	1.16502	0.200569	0.0351804	1.14081	1.15552	0.220963	0.0462328	1293.62	1496.71	1456.28	1507.49	1494.96
ENSG00000104728	ARHGEF10	protein_coding	0.793433	0.661046	0.385887	0.0450087	0.94966	0.915287	0.864269	0.652751	0.918073	0.864826	0.675252	0.457008	0.875839	0.797132	0.500248	0.249067	24.5174	16.1494	22.2515	21.0151	19.5
ENSG00000120162	MOB3B	protein_coding	1.24014	1.36787	0.386451	0.0451138	1.19033	1.28978	0.406278	0.1048	1.29589	1.45621	0.139969	0.0157943	1.29106	1.4485	0.141244	0.0173605	443.965	607.595	572.939	646.821	643.339
ENSG00000173926	MARCHF3	protein_coding	1.26247	1.60705	0.386451	0.0451255	1.31373	1.71591	0.192723	0.0188128	1.17972	1.42235	0.387227	0.155525	1.19855	1.46393	0.343216	0.11946	10.8515	17.3691	18.5094	15.3687	15.7467
ENSG00000178607	ERN1	protein_coding	1.20753	1.27097	0.386499	0.0451567	1.25328	1.33117	0.176875	0.0162027	1.20678	1.26998	0.221581	0.045594	1.31103	1.40757	0.0593087	0.00388184	150.587	191.388	200.462	191.232	211.939
ENSG00000163635	ATXN7	protein_coding	1.25318	1.44714	0.386688	0.0452043	1.27661	1.49015	0.24825	0.030193	1.40324	1.72716	0.0505835	0.00263319	1.34014	1.6081	0.100613	0.0093496	266.452	385.819	397.335	460.541	428.664
ENSG00000145088	EAF2	protein_coding	1.23133	1.33464	0.386697	0.0452309	1.21802	1.31461	0.33355	0.0570761	1.14434	1.20963	0.435347	0.195164	1.13791	1.20043	0.461574	0.214279	40.6222	54.0828	53.2654	49.0579	48.5747
ENSG00000121406	ZNF549	protein_coding	1.23305	1.34903	0.386773	0.0452653	1.22279	1.33381	0.328523	0.0541999	1.29122	1.43657	0.1329	0.0142969	1.40549	1.60932	0.0254063	0.00106888	64.1528	86.585	85.5793	92.2745	102.927
ENSG00000085662	AKR1B1	protein_coding	0.837049	0.806289	0.387034	0.0454017	0.815695	0.781365	0.21143	0.0219268	0.812826	0.778025	0.155038	0.0197397	0.764852	0.72249	0.0452652	0.00256506	33015.3	26619.7	25796.7	25686.5	23853.1
ENSG00000090581	GNPTG	protein_coding	0.797967	0.701082	0.387034	0.0454182	0.812567	0.721978	0.350435	0.0656657	0.759112	0.646384	0.134004	0.0145562	0.799759	0.703715	0.22374	0.0475379	265.524	186.017	191.49	171.458	186.776
ENSG00000115661	STK16	protein_coding	0.846196	0.821426	0.387034	0.0454548	0.939863	0.929673	0.740561	0.455445	0.896405	0.879355	0.427968	0.188847	0.920917	0.90771	0.575015	0.321706	351.581	288.476	326.38	308.781	319.006
ENSG00000133027	PEMT	protein_coding	0.833495	0.799846	0.387034	0.0455004	0.842653	0.810703	0.33804	0.0597796	0.775493	0.7316	0.0788813	0.00526106	0.791804	0.750737	0.10643	0.0103517	393.895	314.655	318.926	287.843	295.592
ENSG00000137713	PPP2R1B	protein_coding	1.1813	1.21709	0.387034	0.0454922	1.13436	1.1605	0.442614	0.130105	1.24603	1.29549	0.0990846	0.00818821	1.21099	1.25295	0.154904	0.0214027	505.997	616.421	587.87	656.227	634.4
ENSG00000166860	ZBTB39	protein_coding	1.23013	1.33215	0.387034	0.0454929	1.29999	1.43563	0.144189	0.0112179	1.29263	1.42468	0.127358	0.0131167	1.20187	1.29058	0.27629	0.07571	249.897	333.129	359.058	356.351	322.761
ENSG00000196517	SLC6A9	protein_coding	0.818934	0.769692	0.387034	0.0454082	0.841214	0.797574	0.380134	0.0827152	0.80432	0.751585	0.18638	0.0290665	0.822781	0.774572	0.230069	0.050387	209.825	161.444	167.336	157.642	162.435
ENSG00000206190	ATP10A	protein_coding	1.19309	1.23793	0.387034	0.0454688	1.11749	1.14424	0.537572	0.208304	1.05462	1.06704	0.739767	0.547711	1.11359	1.13944	0.470649	0.22297	224.851	278.743	257.649	240.288	256.549
ENSG00000135763	URB2	protein_coding	1.18154	1.21738	0.388077	0.0456486	1.14009	1.16737	0.423152	0.116122	1.14069	1.16809	0.333983	0.114723	1.15985	1.19115	0.275693	0.0754736	553.745	674.768	647.089	647.436	660.275
[truncated: 13,361 more rows]
