# Supplementary material for: Effective recognition of double-stranded RNA does not require activation of cellular inflammation
Source: Sci Adv. 2025 Apr 9;11(15):eads6498. doi: 10.1126/sciadv.ads6498 (PMC11980852; doi:10.1126/sciadv.ads6498)
Supplement: Supplementary file 2 — Data S1 and S2 [file sciadv.ads6498_data_s1_and_s2.zip › ads6498_data_s2.xlsx]

## Sheet: ppp
	PPP abundance	PPP spec.
EIF2AK2	7.00203	8.79508
PRKRA	6.77586	8.31247
ADAR	6.15442	8.28815
HIST1H1D	6.38504	7.73431
STAU2	5.8621	7.59391
YWHAZ	6.10317	7.55089
ILF3	5.5672	7.54646
MISP	5.65968	7.5368
STAU1	5.6626	7.4632
RBMX;RBMXL1	5.73363	7.36028
NCL	5.47136	7.35566
DDX21	5.21565	7.15688
YWHAB	5.31825	6.76668
FABP5	5.57191	6.75272
HNRNPU	6.2688	6.13481
LMNA	3.79422	5.53958
NOLC1	5.63434	5.47684
SFPQ	3.58515	5.46682
RPL32	4.22566	5.41923
HIST1H2BO;HIST1H2BB	6.80521	5.37138
HIST2H2AB	4.21516	5.36113
DDX5	3.46037	5.30014
NONO	3.53913	5.27337
RPL9	3.95086	5.2684
SRRM2	2.78976	5.26632
RPS28	4.36196	5.25633
HNRNPA3	3.63336	5.23099
MATR3	5.36656	5.20699
FAU	4.13003	5.16765
PABPC1	3.33138	5.15835
FBL	5.93282	5.06919
XRCC6	3.21927	5.02736
SRRM1	2.96244	4.97692
UBTF	3.02213	4.96381
XRCC5	3.02446	4.94199
YWHAQ	3.49033	4.93381
HNRNPUL1	2.94562	4.9267
TARBP2	3.27736	4.86886
RPL36A;RPL36A-HNRNPH2	3.64684	4.8611
RBM14	3.01452	4.85645
KRT19	3.21195	4.8563
NOP2	2.89091	4.84177
TRA2B	5.44687	4.83084
HNRNPH1	3.1081	4.781
TOP1	2.81518	4.77291
RRBP1	2.56705	4.75017
SPTAN1	2.29594	4.74746
G3BP2	2.95446	4.68782
TOP2A	2.44498	4.68647
CHTOP	3.30889	4.68292
PPP1CA;PPP1CC	3.08492	4.65909
DDX3X;DDX3Y	2.92468	4.64729
ARGLU1	5.75468	4.61375
TCOF1	2.41558	4.59771
FLNA	2.06354	4.51185
C11orf98	3.35614	4.50947
EIF3H	2.78135	4.37892
SNRPB2	2.83244	4.23874
HIST1H1B	6.76766	3.49649
HNRNPC;HNRNPCL4;HNRNPCL1;HNRNPCL3;HNRNPCL2	6.95809	3.48572
NPM1	6.64265	3.25702
RPLP0;RPLP0P6	4.11978	3.21366
HNRNPA1	6.42859	3.18791
HNRNPM	5.84351	3.15954
HMGA1	4.43382	3.15822
SPTBN1	2.61512	3.07801
RPS15A	4.50976	3.01469
RPS21	4.44546	3.00041
RPL27A	6.8802	2.99449
ACTC1;ACTG2;ACTA1;ACTA2	4.01949	2.96911
H1F0	3.73996	2.95226
RPL23	4.16292	2.9289
HIST1H2BK	1.78447	2.92718
RSL1D1	1.18448	2.92462
RPL35A	4.18659	2.8821
RPL10A	3.84574	2.87047
HIST1H2AB;HIST3H2A	1.70886	2.85915
H2AFX	4.03863	2.85704
LMNB1	1.18086	2.83061
HIST1H4A	7.45002	2.82833
H2AFV;H2AFZ	1.69422	2.82484
RPL24	4.00064	2.81138
RPS27	4.15666	2.80859
HNRNPK	1.1828	2.80404
RPL35	6.65643	2.8019
KRT13	1.1434	2.79912
NOP56	0.962885	2.78275
HNRNPR	0.926921	2.77782
THRAP3	0.760703	2.77573
HNRNPA0	1.27649	2.7656
RPS11	6.89374	2.76402
HNRNPH3	1.19584	2.76317
RPL36	6.58919	2.75874
RPS29	1.74403	2.75501
RPL38	1.8741	2.7529
SUPT16H	0.673091	2.75195
TPM1	1.2961	2.75131
GTPBP4	0.882033	2.75105
NOP58	0.974853	2.74994
DDX18	0.868178	2.74558
RPL22	6.70644	2.74521
ALYREF	1.31114	2.7407
DEK	1.21084	2.72551
NUMA1	0.344993	2.72204
RPL28	6.36884	2.72127
SRSF7	1.5222	2.71984
RAI14	0.671623	2.71317
MYBBP1A	0.537234	2.70998
MYH9	2.53711	2.70912
H2BFS	3.67897	2.70485
CDK1;CDC2;CDK4;CDK3;CDK2;CDK16;CDK14;CDK6;CDK15	4.5154	2.70433
SRSF9	1.29249	2.69975
SAFB	0.685992	2.69731
SRSF10;FUSIP1	1.36661	2.68702
BCLAF1	0.777893	2.68432
HNRNPL	0.87723	2.68431
	1.00697	2.68401
ERH	3.85031	2.68008
CORO1C	1.05984	2.67897
	0.973031	2.66839
PARP1	0.614693	2.66808
RALY	1.15522	2.6666
HP1BP3	0.87969	2.66648
G3BP1	0.942319	2.65969
HNRNPUL2-BSCL2;HNRNPUL2	0.726891	2.65472
WDR43	0.778855	2.65328
CD44	1.292	2.6477
SLTM	0.575495	2.64424
IMMT	0.778098	2.64292
INA	0.886738	2.63017
MPRIP	0.64114	2.62309
HNRNPAB	1.14106	2.62253
PA2G4	0.97007	2.6114
SIPA1	0.60293	2.61076
ACTN4	2.92512	2.60802
PES1	0.78705	2.6071
KRT4	0.800297	2.60587
DHX15	0.643667	2.60238
SNRPD2	1.65805	2.60139
EIF4A3	0.95195	2.60042
PLEC	0.0105488	2.59941
KRT3	0.788102	2.5971
PTBP1	1.24905	2.58975
RNPS1	5.84844	2.58875
ACIN1	0.424237	2.58692
RBM8A	1.27737	2.57598
GNB2L1	5.98722	2.57542
TMPO	0.908791	2.57443
CCDC86	0.96546	2.57006
SIPA1L3	0.280597	2.56976
PDCD11	0.249027	2.56882
EIF3A	0.346972	2.56857
SAP18	1.35889	2.56398
TFAM	1.09976	2.56359
NSA2	1.20793	2.56306
EBNA1BP2	0.953265	2.56269
PSIP1	0.78299	2.56189
EMG1	1.13454	2.56137
SRP14	1.39259	2.55605
NOL6	0.505285	2.55512
HIST1H2AD;H2AFJ	1.28643	2.55316
KHDRBS1;KHDRBS2	0.869404	2.55269
GAPDH	1.10715	2.55228
HMGN4	1.56969	2.54918
LMO7	0.386046	2.54867
SQSTM1	1.28306	2.54739
SMARCA5	0.461292	2.5473
HIST1H2BH;HIST2H2BF	1.40097	2.54373
NAT10	0.478	2.54145
RPL30	1.43412	2.54078
BOP1	0.618095	2.54045
SLC25A5	6.43257	2.53886
DDX17	0.62701	2.53147
NOC3L	0.564066	2.53043
EIF3C;EIF3CL	0.507403	2.53
NIFK	0.994347	2.52865
ZC3HAV1	0.521171	2.52734
RBM28	0.593096	2.52626
BRIX1	0.898707	2.51572
HNRNPF	0.854381	2.51402
SF3B1	2.39346	2.5101
FAM83H	0.526275	2.51007
MAK16	0.959521	2.50813
HMGN1	1.83174	2.50794
TARDBP;TDP43	1.07893	2.50615
RPF2	0.953219	2.50445
TPM3;TPM4;TPM1	1.08101	2.50294
RPL39P5;RPL39	1.69983	2.50072
EMD	1.03649	2.4988
CAPZA2	0.97866	2.4965
FARSB	0.670543	2.49084
RBM3	1.25593	2.4907
DDX27	0.551749	2.48929
FXR1	0.780377	2.48786
BTF3	1.40927	2.48123
YWHAE	1.0151	2.4801
YBX3	0.871291	2.47432
OAS3	0.386757	2.47015
TRA2A	0.954278	2.46867
SSRP1	1.0547	2.46595
CHCHD3	1.037	2.46437
ACTR3;ACTR3C;ACTR3B	0.840891	2.46417
YWHAG	1.01167	2.46349
RPS26	1.3465	2.46094
SON	0.0318295	2.45315
CAPRIN1	0.553332	2.44745
HIST1H2BL	1.29916	2.44379
LMNB2	0.598274	2.44305
H1FX	1.09076	2.44269
XRN1	0.150177	2.4382
IMP4	0.905928	2.43428
RBBP7	0.762644	2.43417
ELAVL1	0.875275	2.43267
DCAF13	0.602747	2.43237
KRT84	0.61389	2.4261
CENPV	0.94632	2.42266
DDX56	0.629644	2.41915
RPL37	1.37126	2.41573
HIST3H2BB	1.26964	2.41291
GPRC5A	1.52198	2.41008
SF3A3	0.640244	2.40998
PPAN-P2RY11;PPAN	0.64502	2.40994
DMBT1	1.26912	2.40846
SF3B2	0.407423	2.40842
SMU1	0.639176	2.39917
NKRF	0.508774	2.39904
RRP12	0.240618	2.39807
KRR1	0.751961	2.39208
SNRNP200	0.00232074	2.3906
RPL36AL	1.29338	2.38922
PNN	0.476739	2.38857
PTRF	0.749651	2.3879
FTSJ3	0.398972	2.38376
HIST1H2BD;HIST1H2BN	1.23838	2.38252
PABPN1	0.865959	2.38116
DDX47	0.671966	2.37651
RACGAP1	1.14423	2.37302
C14orf166	0.921667	2.36988
CIRH1A	0.719949	2.36777
MYEF2	1.22629	2.36696
FLG2	-0.0331645	2.36141
DBN1	0.742682	2.36018
WDR36	0.362019	2.35925
MKI67	-0.196711	2.35801
TJP1	0.966231	2.35703
NGDN	0.801642	2.35666
SND1	0.345495	2.3541
BMS1	0.187879	2.35167
POLR1E	0.671443	2.34594
SYNM	0.198781	2.3454
PPP1R12A	0.824885	2.34539
RRP15	0.841947	2.34004
HMGA2	1.30693	2.33902
RRP1B	0.411318	2.3378
NACA	1.16112	2.33768
ZNF326	0.519982	2.33724
PRRC2C	-0.155439	2.3342
XRN2	0.297192	2.33294
SNW1	0.538701	2.32753
MRPS12	1.14521	2.32628
CCAR2	0.311245	2.32366
CHD1	0.0284835	2.32227
TPX2	0.386789	2.31953
SPATS2L	0.526445	2.31693
NPM3	1.02924	2.31576
ARL6IP4	0.924887	2.31566
	-0.0450413	2.31381
UTP14A	0.368013	2.31238
SP3	1.11624	2.31076
HSPA9	2.85871	2.30805
ARPC1B	1.1291	2.30465
KPNA2	0.541878	2.30426
CWC15	0.878068	2.30334
PRKDC	-0.371759	2.29949
LUZP1	0.21913	2.29929
PRPF4	0.529781	2.29656
BCAS2	0.874084	2.29124
RRP1	0.567061	2.29001
RBM12B	0.277692	2.28926
MPHOSPH10	0.392289	2.28916
CENPB	0.474596	2.28865
CHD4	0.0557485	2.2874
SF3B6	1.12208	2.28598
FAM120A	0.188795	2.27476
	0.995908	2.27023
	0.490265	2.2684
SF3A1	0.317024	2.26585
RP9	6.22572	2.26444
RBM34	0.881294	2.26293
H3F3B;H3F3A;H3F3C	1.08929	2.26288
RRS1	0.641105	2.25593
HSPA5	0.394632	2.25396
MAP7D1	0.276281	2.24392
MAP7	0.315482	2.24002
DIDO1	-0.148067	2.23909
RBM25	0.230082	2.23086
SPATS2	0.455674	2.23051
MRM1	0.643337	2.23035
CBX8	0.592641	2.23008
FMR1	0.439955	2.22894
	0.4579	2.21959
UTP18	0.422395	2.21481
KRT72	5.52198	2.21447
PHF14	0.374293	2.21043
SENP3-EIF4A1;SENP3	0.412238	2.19954
PHLDB2	0.0915336	2.19007
KRT17	0.494508	2.1767
DDX24	0.215352	2.17668
SMC1A	0.0273883	2.17618
TRMT61A	0.673559	2.17023
WDR46	0.332202	2.16516
GNAI3	0.555695	2.16349
MMTAG2	0.682089	2.1506
RPL37A	3.51123	2.14293
IGLC6;IGLC7	3.33687	2.13139
HIST1H2BC	0.977584	2.12079
	0.438173	2.1019
DHX9	6.6067	2.09823
GPATCH4	0.370094	2.07236
	4.03849	2.05904
SYNCRIP	0.745999	2.05255
HMGN2	1.02908	2.00187
DICER1	-0.339736	2.00007
CWC22	0.0177705	1.95012
PLEC	6.83713	1.43768
HNRNPA2B1	6.83062	1.37647
RPS17	3.73042	1.0669
KRT7	7.16276	1.02866
KRT8	7.69167	0.997393
ACTG1;ACTB	7.81507	0.978277
HIST1H1C	6.78115	0.964189
RPL12	4.33184	0.87382
KRT18	7.71154	0.822785
RPS12	4.2753	0.819163
HIST1H1E	7.9208	0.801623
RPS3	4.31692	0.776989
VIM	7.92807	0.704781
HIST1H2BM	8.15245	0.702885
HIST2H2AC;HIST2H2AA3	8.21126	0.675752
RPL23A	6.80178	0.641124
RPS24	1.63958	0.636096
RPS15	3.92114	0.622249
IGF2BP1	3.31968	0.568957
RPL7	6.64985	0.564
RPS18	6.92952	0.536486
HIST2H3A;HIST1H3A;HIST3H3	8.02851	0.529733
RPL14	6.49053	0.512393
RPS16	4.31778	0.510557
RPS6	6.49914	0.504837
KRT6C	6.08859	0.497894
RPL34	4.25369	0.496087
RPS9	6.5957	0.495556
KRT16	6.27636	0.488331
SRSF1	3.60373	0.481257
RPS4X	6.86153	0.453712
RPL6	6.698	0.451505
RPL8	6.58221	0.444852
RPL13A;RPL13a	4.10216	0.441802
RPL15	6.78026	0.432399
RPL29	6.49106	0.422445
RPL19	6.55662	0.421653
RPS13	6.84789	0.410896
RPL13	6.79506	0.407956
RPSA	6.95519	0.355617
DCD	4.30474	0.346084
RPL21	6.77577	0.344499
RPL3	6.36874	0.334254
HSPA8	6.04265	0.314366
RPL26;RPL26L1	6.92009	0.314095
RPL31	7.00948	0.308205
RPS20	7.04259	0.307954
RPS3A	6.65881	0.30409
RPS19	6.89951	0.291517
RPL7A	6.58336	0.291216
HSPB1	1.11265	0.287333
RPS27L	1.64875	0.284483
SRSF3	1.55353	0.281212
SRSF6	1.24791	0.277329
RPS2	6.47518	0.256869
KRT5	6.25054	0.256598
TUBA1C;TUBA1B;TUBA1A;TUBA8;TUBA4A	5.78054	0.251812
RPL18	6.87511	0.25144
RPL4	6.11668	0.246343
SHROOM3	5.84386	0.228662
PRPF8	0.0712163	0.216069
RPL11	6.75403	0.1988
RPL10;RPL10L	6.463	0.151589
KRT2	7.43589	0.141454
HRNR	5.38	0.140681
HSPA6;HSPA7	0.50829	0.140501
KRT6A	0.835765	0.129824
RPL5	6.44101	0.115375
ATAD3B	3.53027	0.096119
MYL6	1.16397	0.096049
KRT14	5.81365	0.09361
JUP	0.462601	0.082211
KRT10	7.37833	0.074926
KRT9	7.60634	0.071535
POLDIP3	0.834992	0.071194
KRT1	7.76899	0.059524
IGKC	1.27249	0.04376
TUBB;TUBB2B;TUBB2A	6.08756	0.036254
U2AF2	0.594243	0.031759
	3.55903	0.026099
HMGB1	1.29212	0.008941
ACACA	-2.42415	0
PC	-2.11271	0
LRRC59	-1.5432	0
KTN1	-2.19388	0
SGPL1	-1.80293	0
TMA7	-0.849186	0
MTDH	-1.80507	0
EIF5B	-2.14201	0
MTCL1	-2.32123	0
ABCF1	-1.98193	0
SART1	-1.95547	0
PRPF6	-2.02906	0
KIF2A	-1.89233	0
DRG1	-1.60791	0
U2SURP	-2.07295	0
PRPF31	-1.74394	0
DDX58	-2.02776	0
IFIT1	-1.7432	0
DDX23	-1.98037	0
IQGAP1	-2.27704	0
PRPF3	-1.88946	0
ARHGEF2	-2.04743	0
SRP9	-1.00484	0
MCCC1	-1.80622	0
CDK11B;CDK11A	-1.95152	0
WBP11	-1.84508	0
CDC5L	-1.96497	0
RBM17	-1.65284	0
MYO1B	-2.10884	0
TRIM28	-1.94718	0
NUMB	-1.85005	0
POLRMT	-2.14183	0
LUC7L3	-1.76507	0
CEP170	-2.24376	0
CHERP	-2.0209	0
AKAP13	-2.48792	0
DDX41	-1.84409	0
SERF2	-0.838836	0
IFIT3	-1.74806	0
RUVBL1	-1.70094	0
RUVBL2	-1.7089	0
ZC3H15	-1.68665	0
DDX60	-2.29634	0
MICU1	-1.73702	0
GNL3L	-1.76352	0
DHX37	-2.1124	0
GPATCH1	-2.01427	0
MARK2	-1.93797	0
RFC1	-2.10806	0
PLEKHA5	-2.10537	0
TBL2	-1.66214	0
PCCA	-1.9034	0
MRPL12	-1.68214	0
TCEB3	-1.94066	0
PQBP1	-1.4839	0
CD2BP2	-1.57572	0
HADHB	-1.71007	0
EXOSC10	-2.00359	0
RFC4	-1.56676	0
ESF1	-1.99473	0
KIAA1522	-2.02975	0
MCCC2	-1.78769	0
PHF6	-1.61584	0
SAP30BP	-1.55354	0
CDK12	-2.21524	0
NO66	-1.85178	0
MICU2	-1.69606	0
SOGA1	-2.20347	0
SMARCC2	-2.12346	0
ARID2	-2.29533	0
TAOK1	-2.06472	0
TSR1	-1.96289	0
ZCCHC6	-2.23358	0
DHX36	-2.05979	0
SPECC1	-2.07401	0
EPB41L1	-2.24314	0
PRC1	-1.85495	0
ZC2HC1A	-1.54521	0
SKIV2L2	-2.07115	0
PCCB	-1.77381	0
RFC3	-1.60806	0
BRD7	-1.87004	0
FKBP11	-1.29697	0
THOC2	-2.2619	0
GNL3	-1.79234	0
PRPF19	-1.74178	0
EEFSEC	-1.81494	0
RICTOR	-2.2838	0
RAB11FIP5	-2.14117	0
RFC5	-1.58542	0
MRPS26	-1.38401	0
DIMT1	-1.54699	0
UPF2	-2.1697	0
IFIT2	-1.74806	0
CD3EAP	-1.74024	0
ECT2	-2.01494	0
ZNF638	-2.34364	0
MAP7D3	-1.99312	0
HADHA	-1.93637	0
ARRB2;DKFZp686L0365	-1.66375	0
RSRC2	-1.7038	0
PRPF40A	-2.03663	0
DDX55	-1.83598	0
SNRNP40;DKFZp434D199	-1.5945	0
MYO5A	-2.33325	0
DDX60L	-2.29594	0
MARK3	-1.93923	0
SETX	-2.48127	0
DNAJC1	-1.80538	0
EIF4G1	-2.24425	0
CMTR1	-1.97918	0
EIF2S2	-1.5842	0
DDX52	-1.82928	0
MYO9B	-2.38632	0
CMSS1	-1.50357	0
RSBN1L	-1.97712	0
FRG1	-1.46497	0
EXOSC3	-1.47088	0
DDX54	-1.99385	0
PUF60	-1.7374	0
SMARCE1	-1.5225	0
RBBP6	-2.3044	0
NRDE2	-2.12277	0
CDKN2AIPNL	-1.12044	0
DDX28	-1.7751	0
MED1	-2.22655	0
SDPR	-1.67369	0
PARD3	-2.18018	0
MORF4L2	-1.24593	0
SF3B3	-2.1322	0
PCBP1	-1.574	0
HMMR	-1.92479	0
RFC2	-1.59281	0
SQRDL	-1.69862	0
TRMT112	-1.07817	0
CDKN2AIP	-1.78621	0
NOP14	-1.98975	0
SF3B5	-1.00582	0
DHX35	-1.89713	0
KIFC3	-1.91047	0
SEC61B	-0.998882	0
EDF1	-1.214	0
SBF1	-2.31898	0
MINK1	-2.17557	0
IKBIP	-1.59449	0
USP39	-1.79269	0
TMEM214	-1.88734	0
ATP5C1	-1.51846	0
SCAF1	-2.14386	0
ESYT2	-1.97302	0
EPB41L5	-1.91305	0
KIFC1	-1.86774	0
DNAJC9	-1.4758	0
NOM1	-1.98343	0
UTP3	-1.73685	0
MFAP1	-1.71565	0
MYO1C	-2.07551	0
NUP153	-2.18735	0
PLRG1	-1.75734	0
TCERG1	-2.09307	0
PECR	-1.51247	0
TCOF1	-2.1827	0
TBC1D10B	-1.94051	0
THOC1	-1.87881	0
PRPF4B	-2.06815	0
CCNT1	-1.90679	0
BAZ1A	-2.25212	0
SNRPA1	-1.45355	0
AATF	-1.80025	0
EIF2S3;EIF2S3L	-1.7085	0
TMA16	-1.44045	0
SDAD1	-1.90238	0
TECR	-1.55671	0
CHD3	-2.35524	0
GRSF1	-1.68098	0
PCF11	-2.23817	0
CLIP2	-2.06386	0
TSPYL1	-1.69189	0
UPF3B	-1.76163	0
THOC7	-1.37554	0
BAIAP2	-1.78438	0
CSNK1D	-1.67514	0
PGAM5	-1.5052	0
MRPS7	-1.50111	0
AKAP17A	-1.90706	0
BBX	-1.99707	0
SMARCD2	-1.71799	0
HSD17B12	-1.5356	0
SRPK1	-1.87113	0
FAM111A	-1.84631	0
ARHGEF28	-2.28305	0
CDK13	-2.21727	0
AP2A1	-2.03157	0
LLGL2	-2.05454	0
PTRH1	-1.26553	0
IFIT5	-1.74699	0
ZNF281	-1.98639	0
AFF4	-2.10537	0
CRIPT	-1.04984	0
NUMBL	-1.78399	0
EIF2B4	-1.75963	0
MTPAP	-1.82067	0
NCBP2	-1.2553	0
ZNF24	-1.62485	0
IFI16	-1.94574	0
MELK	-1.87298	0
C2CD5	-2.04317	0
VAPA	-1.4455	0
RNMTL1	-1.67227	0
SP110	-1.79056	0
CPT1A	-1.94629	0
KNOP1	-1.71255	0
MAP4K4	-2.14968	0
PRKCDBP	-1.49259	0
CEP78	-1.88842	0
RECQL4	-2.12408	0
PKP3	-1.93992	0
WBSCR22	-1.50352	0
CWC25	-1.69589	0
EXOSC6	-1.45079	0
CBX4	-1.78793	0
PRKAR2A	-1.65818	0
RBM27	-2.07452	0
P4HA1	-1.78568	0
	-2.44779	0
CYP24A1	-1.76993	0
REEP4	-1.46827	0
NCBP1	-1.96302	0
CCPG1	-1.94121	0
ZNF574	-2.03623	0
EIF4E	-1.39962	0
SFSWAP	-2.02044	0
DNAJC19	-1.09684	0
DNAJA1	-1.65194	0
ZNF787	-1.60668	0
EPB41L1	-1.46316	0
NOL10	-1.90472	0
SMARCD1;SMARCD3	-1.76516	0
CCDC55;NSRP1	-1.78133	0
GPATCH8	-2.21537	0
RSRC1	-1.58745	0
SREK1	-1.77364	0
CCDC137	-1.52536	0
PPFIBP2	-1.91051	0
EXOSC8	-1.47769	0
EXOSC2	-1.51573	0
EEF1D	-1.25904	0
SRFBP1	-1.68693	0
POLR1A	-2.28961	0
NOSTRIN	-1.76087	0
SMARCC1	-2.08945	0
FAM32A	-1.04084	0
MORF4L1	-1.45036	0
HMGB2	-1.38081	0
PRPF38B	-1.80934	0
MED4	-1.47341	0
CLASP2	-2.14258	0
MYO1E	-2.10401	0
DCDC2	-1.72291	0
S100A4	-1.06922	0
CISD3	-1.15275	0
MAPKAP1	-1.77175	0
THOC6	-1.57444	0
PLEKHA7	-2.15963	0
PIP5K1A	-1.78716	0
MRPS6	-1.15308	0
PNPLA6	-2.17586	0
CTCF	-1.86332	0
MRPL53	-1.08304	0
THOC5	-1.89491	0
MRPL11	-1.31561	0
NKIRAS2	-1.21221	0
IQGAP2	-2.20501	0
NOC4L	-1.76691	0
DPM1	-1.51089	0
CNP	-1.67741	0
SIN3A	-2.16188	0
IQGAP3	-2.25402	0
ERI1	-1.60274	0
CSNK1A1	-1.62789	0
BLM	-2.15978	0
TOR4A	-1.6713	0
NSUN5	-1.66923	0
NOB1	-1.66908	0
GOLGA2	-2.0479	0
MRPS23	-1.24346	0
NUSAP1	-1.69418	0
PPIL4	-1.75758	0
THSD4	-2.05096	0
PRSS23	-1.63348	0
TGFBI	-1.8732	0
SLC25A6	-1.51675	0
MRPS2	-1.52178	0
ZFP91;ZFP91-CNTF	-1.80239	0
FIBP	-1.59454	0
ETV3	-1.75588	0
C19orf47	-1.65075	0
RAB11FIP1	-2.13726	0
DTX3L	-1.92196	0
PTDSS1	-1.7445	0
HJURP	-1.80806	0
TFB1M	-1.59706	0
HLTF	-2.05637	0
CWF19L2	-1.85516	0
HKDC1	-2.01089	0
EIF3I	-1.5623	0
CSNK2A1;CSNK2A3	-1.62107	0
SLC25A11	-1.53226	0
MAP7D2	-1.91362	0
PKM	-1.76295	0
IMP3	-1.33945	0
SF3A2	-1.69245	0
AP2M1	-1.69483	0
HSPA1B;HSPA1A	-1.84577	0
SURF6	-1.61752	0
SKP1	-1.20504	0
TAOK2	-2.14067	0
DDX46	-2.06952	0
CHD8	-2.35394	0
NOP9	-1.84159	0
ILF2	-1.59006	0
GULP1	-1.53769	0
LSG1	-1.87636	0
GLTSCR2	-1.73551	0
FAM120C	-2.08131	0
MAP7	-1.94358	0
DNAJA3	-1.72006	0
DLG5	-2.33015	0
NOL12	-1.37694	0
ATP5A1	-1.77634	0
ZNF706	-0.929301	0
C1orf106	-1.86281	0
MRPS11	-1.3142	0
DDX31	-1.92176	0
FKBP3	-1.401	0
CYFIP1;CYFIP2	-2.16191	0
MRPL45	-1.46847	0
TSPYL5	-1.65459	0
PNO1	-1.44598	0
PINX1	-1.5686	0
PHAX	-1.6474	0
PHF10	-1.62953	0
POLR1B	-2.10799	0
SPICE1	-1.98346	0
TAF6L	-1.83132	0
GTF2H3	-1.29664	0
ZMAT2	-1.37313	0
LARP7	-1.82541	0
EIF3D	-1.50146	0
MAP1LC3B;MAP1LC3B2	-0.954797	0
FAM83D	-1.83036	0
EXOSC4	-1.42132	0
EIF2B3	-1.70105	0
YTHDC1	-1.9324	0
S100A16	-1.07192	0
C17orf85	-1.84876	0
TRUB2	-1.5646	0
DKC1	-1.76097	0
CETN2	-1.2953	0
CFAP97	-1.77433	0
MPHOSPH6	-1.19002	0
METTL17	-1.70529	0
PPIG	-1.93996	0
PNISR	-1.9665	0
CALM2;CALM3;CALM1	-1.22626	0
SNRPB;SNRPN	-1.39111	0
ZC3H18	-2.03719	0
RALGAPB	-2.16847	0
CYR61	-1.62352	0
MED14	-2.20575	0
DIAPH1	-2.14706	0
JUNB	-1.55484	0
NQO1	-1.3578	0
CCNL1	-1.77549	0
CDC42BPA	-2.28697	0
MED15	-1.90091	0
AGTPBP1	-2.15603	0
IQSEC1	-1.94352	0
MED10	-1.19557	0
FAM76B	-1.58681	0
RCL1	-1.61111	0
DHX30	-2.11578	0
MOGS	-1.96339	0
ERF	-1.76865	0
CSNK1A1	-1.60841	0
EXOC1	-2.00852	0
MX2	-1.91428	0
RPUSD3	-1.58501	0
EPB41L1	-1.47023	0
EZR	-1.84118	0
MPG	-1.51677	0
NRG1	-1.83814	0
NEMF	-2.08973	0
FAM133B;FAM133A	-1.09377	0
CDK9	-1.63121	0
METTL8	-1.67202	0
CCDC106	-1.50558	0
CCDC124	-1.41221	0
WDR5	-0.774123	0
AKAP9	-2.65657	0
MRPS28	-1.31896	0
C9orf114	-1.62333	0
ZNHIT6	-1.73173	0
NOL7	-1.46873	0
GPRIN3	-1.91613	0
COIL	-1.79663	0
GTF2H1	-1.79261	0
ERCC3	-1.96358	0
EXD2	-1.84728	0
PHC2	-1.70246	0
ATP5B	-1.7525	0
C12orf43	-1.50096	0
MED19	-1.41974	0
PRR12	-2.11391	0
AKAP8L	-1.85515	0
PDCD6	-1.33981	0
ALDH1A1	-1.73926	0
AGAP3	-1.97792	0
DHX29	-2.19114	0
UTP20	-2.50295	0
HTATSF1	-1.93375	0
EFTUD2	-2.03914	0
CYBA	-1.32247	0
TRMT10C	-1.67528	0
CKAP2	-1.88641	0
SBF2	-2.32369	0
RRP36	-1.47455	0
TAF8	-1.53481	0
MACF1	-2.93291	0
MRPL15	-1.43514	0
FEN1	-1.62933	0
G6PD	-1.77273	0
RABL6	-1.90063	0
FAM64A	-1.43462	0
ZFC3H1	-2.35478	0
SUN2	-1.90477	0
RPP38	-1.50289	0
DHRS7B	-1.52536	0
POP1	-2.0596	0
PAXBP1	-2.02036	0
VANGL1	-1.77796	0
AP3D1	-2.11448	0
DDX10	-2.00385	0
SNRNP27	-1.27554	0
WDR60	-2.08838	0
HSPA2	-1.84522	0
CSNK2A2	-1.61503	0
ABT1	-1.49247	0
NUAK2	-1.84268	0
ARHGEF40	-2.21659	0
VEZF1	-1.74658	0
CYP1B1	-1.78422	0
SMARCB1	-1.64484	0
ALKBH2	-1.12623	0
RBM33	-2.00104	0
ALDH3B1	-1.71466	0
MED20	-1.3659	0
KARS	-1.83281	0
RING1	-1.62766	0
PDCD2L	-1.59567	0
DKK2;DKK1	-1.25878	0
PTPN13	-2.44232	0
LARP1	-2.0917	0
MAP2	-2.33626	0
CDK17	-1.77512	0
STATH	-0.863584	0
RASAL2	-2.10911	0
MED22	-1.109	0
GTSE1	-1.88448	0
THOC3	-1.58851	0
RAB10	-1.35297	0
POLR1C	-1.54355	0
FAM207A	-1.40579	0
EIF2B2	-1.59094	0
AURKB	-1.13066	0
IK	-1.81691	0
ERCC6	-2.22637	0
CDC20	-1.73816	0
MUS81	-1.63707	0
SRPK2	-1.88945	0
CABLES1	-1.82993	0
MRPS25	-1.11214	0
CACTIN	-1.94793	0
C17orf49;BAP18;RNASEK-C17orf49	-1.21192	0
ELP3	-1.7942	0
MED12;TNRC11	-2.38575	0
RNF2	-1.57582	0
DAXX	-1.91047	0
KIF18A	-2.00979	0
IGF2BP3	-1.80417	0
KLF16	-1.40535	0
CHMP2B	-1.37851	0
NDUFA9	-1.62848	0
SAP130	-2.04642	0
DNAJC16	-1.95708	0
PLCD3	-1.95064	0
PKP2	-1.98862	0
MED31	-1.19879	0
ENY2	-1.06175	0
ABI1	-1.63643	0
GADD45GIP1	-1.40456	0
KIF14	-2.27066	0
MRPS34	-1.42048	0
GNL2	-1.92249	0
MRPL23	-1.26785	0
TRIM6-TRIM34;TRIM34	-1.99002	0
EIF4ENIF1	-2.03423	0
DDX49	-1.73421	0
CLP1	-1.68966	0
GATAD2A	-1.8329	0
MANF	-1.31597	0
RBM42	-1.68146	0
VTN	-1.73319	0
CHD9	-2.43656	0
RAB11FIP2	-1.7655	0
PRPF38A	-1.57375	0
DNAJA2	-1.66034	0
ISG15	-1.19207	0
OAS1	-1.60577	0
AFF1	-2.11767	0
SARNP	-1.7714	0
PHC3	-1.95007	0
CHD6	-2.48488	0
SMTN	-2.02053	0
PPFIBP1	-2.05698	0
EXOSC5	-1.40224	0
ZNF771	-1.55269	0
ZBTB11	-2.07693	0
CCDC43	-1.40761	0
REEP3	-1.46633	0
EPB41L2	-1.89903	0
DHX57	-2.19201	0
GTPBP6	-1.75509	0
AP2A2	-2.00664	0
TRIM56	-1.91109	0
MCM10	-1.98282	0
EIF3F	-1.57476	0
TIMM50	-1.5982	0
PHF3	-2.36074	0
RSBN1	-1.92929	0
MRPL28	-1.47937	0
MRPS9	-1.66119	0
DNAJC25	-1.6274	0
ERC1	-2.09628	0
CAAP1	-1.58396	0
RSL24D1	-1.29272	0
EIF3E	-1.71784	0
C8orf59	-1.05903	0
TMED10	-1.39752	0
SMOC1	-1.6827	0
TADA3	-1.68933	0
MED8	-1.46359	0
FBXL6	-1.7678	0
PHF8	-1.86232	0
RPL10	-1.26869	0
PTPN14	-2.13117	0
KIF2C	-1.91015	0
DPY30	-1.05115	0
FIZ1	-1.71596	0
EME1	-1.80107	0
ZNF593	-1.18182	0
PSMC1	-1.69182	0
IMUP	-1.03731	0
KIF1B;KIF1Bbeta;KIF1A;KIF1C	-2.30537	0
CLASP1	-2.21155	0
SLK	-2.15439	0
C3orf17	-1.8099	0
EIF3L	-1.85065	0
NAP1L1	-1.38678	0
HCFC1	-2.32934	0
ZNF346	-1.51762	0
POLR2E	-1.18811	0
FAM111B	-1.92774	0
ANKHD1	-2.43048	0
SPECC1L;SPECC1L-ADORA2A	-2.10144	0
MRPS27	-1.61625	0
FADS2	-1.71816	0
ABCF2	-1.85302	0
THAP4	-1.79857	0
NEIL3	-1.83102	0
CDC73	-1.64209	0
KRT81;KRT86;KRT83;KRT85	-1.72523	0
PHRF1	-2.20927	0
HDAC2;HDAC1	-0.871199	0
FARP1	-1.36165	0
SSB	-1.1433	0
EIF3G	-1.40553	0
NOP10	-0.886823	0
TCEB2	-0.889643	0
MED17	-1.83132	0
CXorf56	-1.40865	0
CCDC47	-1.7472	0
ACACB	-2.44176	0
MED21	-1.19212	0
STK3	-1.75051	0
EPRS	-2.23195	0
CDK5	-1.5225	0
LYAR	-1.63963	0
ZNF526	-1.867	0
NHP2	-1.23555	0
NUFIP2	-1.8815	0
GTF2E2	-1.34516	0
MRPL48	-1.10619	0
HNRNPH2	-1.69252	0
GTF2H4	-1.71755	0
HSPD1	-1.78571	0
SRBD1	-2.04833	0
S100A13	-1.0596	0
MVP	-1.99706	0
FAM161A	-1.88508	0
RPL22L1	-1.16071	0
TAF4	-2.04183	0
PCBP2	-1.22107	0
ANKRD11	-2.47409	0
PLCH1	-2.2757	0
DUSP11	-1.64058	0
PATL1	-1.93876	0
ANGPTL4	-1.65527	0
THAP11	-1.53725	0
CDKL5	-2.0493	0
PABPC4	-1.83232	0
DNAJB6	-1.37731	0
MRPL40	-1.38899	0
CEP131	-2.08689	0
PAM16;CORO7-PAM16	-1.14653	0
DAP3	-1.65864	0
NFX1	-2.09479	0
IQSEC2	-1.77571	0
DSP	-2.52084	0
SUGP2	-2.08472	0
	-2.08329	0
TMSB4X	-0.703515	0
MRPL43	-1.27084	0
NF2	-1.84316	0
GZF1	-1.90575	0
NTPCR	-1.39919	0
RARS	-1.87724	0
TAF9	-1.46201	0
ALDH3A1	-1.61958	0
MSN	-1.83135	0
PARN	-1.82362	0
MRPS22	-1.56591	0
ZCCHC17	-1.21809	0
TMEM41B	-1.33686	0
TMCC1;DKFZp686H13261	-1.77358	0
EPB41L4B	-1.99874	0
POLR3A	-2.19212	0
SEMA3C	-1.93047	0
ZNF668	-1.8318	0
PLD1	-2.09405	0
RPN2	-1.84063	0
SF1	-1.83461	0
LDHA	-1.56452	0
KIF13B	-1.92364	0
LAMA5	-2.60177	0
SFRP1	-1.54882	0
RAVER1	-1.89122	0
TRPT1	-1.31418	0
WASF2	-1.73466	0
PARP9	-1.98382	0
BUD13	-1.84831	0
SRRT	-1.75384	0
CCNK	-1.8078	0
RBM15	-1.99128	0
RHBDF2	-1.98536	0
ZBTB21	-2.07507	0
POLR3D	-1.64733	0
PTRH2	-1.28612	0
PHLDB3	-1.8568	0
C1D	-1.30354	0
GTF2F1	-1.76522	0
CLTC	-2.28344	0
AGAP1	-1.91744	0
DECR1	-1.55711	0
WHSC1L1	-2.20847	0
KTN1	-1.83849	0
PLEKHA4	-1.93146	0
PRKRIR	-1.94301	0
DNAJB12	-1.29616	0
MAP9	-1.73794	0
MYO10	-2.37751	0
TAF2	-2.13663	0
SCAF11	-2.02535	0
INF2	-1.82408	0
MED24	-2.04992	0
ATAD3A	-1.8535	0
FMNL2	-1.7274	0
DYNLRB1;DYNLRB2	-1.03826	0
MAST2	-2.25765	0
ARL6IP5	-1.33474	0
HERC5	-1.89136	0
NCKAP1	-2.10988	0
SRPRB	-1.24309	0
CCDC59	-1.45741	0
UTP23	-1.45335	0
RRP8	-1.53403	0
MSH6	-2.18407	0
HEXIM1	-1.60877	0
MRPL46	-1.50113	0
PAPPA	-2.25761	0
ZNF687	-1.90751	0
QARS	-1.94348	0
KIF5B	-2.04013	0
BTF3	-1.34573	0
SMARCA1	-2.08941	0
CDC42EP1	-1.60524	0
CDC42BPA	-2.04088	0
MAP1S	-2.05003	0
RDX	-1.79886	0
POLR2B	-2.08411	0
MCM8	-2.05115	0
KPNB1	-1.98753	0
PDZD11	-1.20766	0
QPCTL	-1.14551	0
DHX8	-2.1271	0
EIF4A1;EIF4A2	-1.6642	0
MCM9	-1.30703	0
ATP2A2	-2.01064	0
POLDIP3;PDIP46	-1.39513	0
BICC1	-2.02053	0
ATP5O	-1.22763	0
CAPN1	-1.91323	0
PLCB4	-2.12859	0
AP2B1	-2.00574	0
KRT31;KRT32	-1.67428	0
SCCPDH	-1.67349	0
MYO9A	-2.46642	0
CARD6	-2.06621	0
WDR3	-2.02572	0
GIGYF2	-2.17629	0
TAF5	-1.93866	0
CCP110	-2.05469	0
KRT36;KRT38	-1.71806	0
TFIP11	-1.98596	0
KCTD18	-1.66968	0
C12orf45	-1.36297	0
TNFAIP2	-1.8613	0
TIMM44	-1.15537	0
CCDC88A	-2.2683	0
RPUSD4	-1.62536	0
ZC3H14	-1.67906	0
KRI1	-1.92039	0
SLC27A2	-1.84702	0
AHR	-1.95703	0
SYDE1	-1.63755	0
C1orf174	-1.41459	0
UPF1	-2.09461	0
PRDX1	-1.2782	0
LARP4	-1.90631	0
SSR3	-1.30451	0
CIR1	-1.71861	0
PAPD4	-1.70803	0
POLR2A	-2.3368	0
ARHGEF39	-1.58314	0
IGHMBP2	-2.03802	0
LSM4	-1.14004	0
POM121C;POM121	-2.09722	0
MRPS16	-1.18597	0
RPGRIP1L	-1.61553	0
FDXR	-1.68149	0
SPTY2D1	-1.87851	0
NDE1;NDEL1	-1.14851	0
C2CD2	-1.87813	0
SRP68	-1.8496	0
EIF2B5	-1.47157	0
PCM1	-2.32249	0
NET1	-1.83084	0
VRK2	-1.76448	0
EIF4G3	-2.29064	0
TCEB1	-0.843108	0
MTMR1	-1.87919	0
TAF1;TAF1L	-2.32771	0
RBM4	-1.60545	0
KANSL2	-1.58479	0
SPAG5	-2.12846	0
FIP1L1	-1.82299	0
SUPT7L	-1.66457	0
ZNF444	-0.690869	0
OSBPL8	-0.922258	0
KIAA0586	-1.41746	0
ZNHIT3	-1.24569	0
ATXN2L	-2.0545	0
NDUFS5	-1.0975	0
SOWAHC	-1.74563	0
TUBB6	-1.69773	0
CCT3	-1.78199	0
MED29;IXL	-1.35528	0
SP2	-1.81224	0
DDX20	-1.96491	0
USP42	-2.05858	0
MNAT1	-1.55416	0
CHD2	-2.04198	0
ORMDL3	-1.16991	0
GNB1	-1.08629	0
GABRB3	-1.70572	0
NOLC1	-0.905844	0
ALYREF	-1.44023	0
INO80B-WBP1;INO80B	-1.59584	0
ZKSCAN1	-1.59465	0
NMT1	-0.912174	0
OSBPL3	-2.00527	0
CABLES2	-1.71796	0
MCRS1	-1.55246	0
	-2.10813	0
KLF13	-1.4945	0
KSR1	-1.83923	0
PPHLN1	-1.54233	0
EEF1G	-1.69999	0
ZNF408	-1.89453	0
TKT	-1.69819	0
TEFM	-1.61989	0
CEP350	-2.54522	0
NR3C1	-1.93277	0
NTHL1	-1.53642	0
CAV1	-1.20216	0
UTP15	-1.7876	0
PIP4K2C	-1.67485	0
SMN2;SMN1	-1.38703	0
USP10	-1.94018	0
GNB4;GNB2	-0.959199	0
FAM76A	-1.54468	0
CCDC101	-1.16492	0
PDRG1	-1.19064	0
ICE2	-2.04143	0
PHB2	-1.47309	0
RBMS2	-1.57038	0
GUF1	-1.87115	0
U2AF1	-1.44517	0
SLU7	-1.83497	0
NELFE	-1.63588	0
DIP2B;DIP2A	-2.23424	0
BCCIP	-1.55605	0
MRPL47	-1.46909	0
NCOR1	-2.4317	0
SART3	-2.04906	0
RHBDF1	-1.98856	0
HMGXB4	-1.81764	0
DAB2IP	-2.0721	0
PDCD2	-1.5865	0
AHNAK	-2.79871	0
SECISBP2L	-2.08554	0
AUP1	-1.66073	0
GTF2E1	-1.69418	0
EIF3B	-1.96605	0
TNKS1BP1	-2.25957	0
LACTB	-1.78314	0
FARSA	-1.79515	0
OGT	-2.06789	0
BRD9	-1.00182	0
STT3B	-1.97161	0
TBP;TBPL2	-1.43355	0
MYO18A	-2.3638	0
GRK6;GRK5	-1.79373	0
DHX58	-1.8843	0
RNF213	-2.77188	0
OAS2	-1.9203	0
CAPNS1	-1.20298	0
ZNF318	-2.39986	0
CDC7	-1.80541	0
ADCK4	-1.112	0
KIF20A	-2.00121	0
PPP2R5E	-1.73798	0
IRF1	-1.56232	0
SRP72	-1.87277	0
CEBPZ	-2.08268	0
PHLDA2	-1.23279	0
BAG2	-1.37607	0
TAF10	-1.33668	0
EEF2	-1.97926	0
CFL1	-1.24986	0
RTCB	-1.74202	0
TCF25	-1.38008	0
NSUN2	-1.93687	0
ORMDL1;ORMDL2	-1.08483	0
TRAM1	-1.5242	0
GOSR1	-1.30201	0
PUS1	-1.62044	0
S100A9	-1.12195	0
H2AFY	-1.2449	0
DEPDC1B	-1.79078	0
VCP	-1.95095	0
RPP25L	-1.24628	0
ING2	-1.20599	0
CCDC77	-1.66165	0
ABCF1	-1.5834	0
POP7	-1.18537	0
ANGEL1	-1.87665	0
YTHDC2	-2.2048	0
ZC3H3	-1.747	0
ESCO2	-1.52111	0
C1orf122	-1.0596	0
WIBG	-1.35516	0
ANXA1	-1.58787	0
YAF2	-1.29887	0
C11orf57	-1.03703	0
KIF18B	-1.96362	0
ALDH3A2	-1.34274	0
DDX1	-1.91609	0
DSC1	-1.99994	0
MRPL17	-1.21408	0
TAF6	-1.89734	0
PRRC2A	-2.35957	0
GNG12	-0.903421	0
MYCBP2	-2.70764	0
FAR1	-1.57381	0
ELMSAN1	-2.04856	0
EXOSC9	-1.67189	0
ZNF114	-1.67894	0
ZNF592	-2.1384	0
PLEK2	-1.60173	0
ENO1	-1.32263	0
DDOST	-1.68841	0
ZNF324;ZNF324B	-1.6559	0
LARP4B	-1.90607	0
BUD31	-1.23045	0
IQCB1	-1.8384	0
CEP55	-1.39083	0
CLTA	-1.44433	0
ARHGAP19	-1.52511	0
MAGED2	-1.7466	0
MTDH	-1.75983	0
PKN3	-1.99747	0
KRT87P	-1.46415	0
ABCD3	-1.87749	0
SNRPA	-1.30397	0
PPIH	-1.01204	0
RPP30	-1.46718	0
FAM60A	-1.39536	0
TERF1	-1.70109	0
HELLS	-1.54569	0
SLC35E1	-1.65101	0
DDX50	-1.91501	0
CLK3	-1.86637	0
S100A8	-1.03479	0
FOXRED1	-1.73087	0
METTL15	-1.48917	0
DDX11;DDX12P	-2.03467	0
PIP4K2A	-1.66487	0
KRT33B;KRT34	-1.66476	0
CAMSAP2	-2.22554	0
SREK1	-1.02991	0
GTPBP2	-1.81801	0
TXN	-1.06956	0
GTF2H2C;GTF2H2	-0.792111	0
OFD1	-2.06696	0
NIP7	-1.31095	0
PDE1C	-1.93914	0
MED16	-1.71055	0
MRPS18B	-1.38657	0
KLF10	-1.72061	0
TRMT1L	-1.91247	0
CACYBP	-0.767801	0
NFXL1	-2.00578	0
RHOF	-1.08856	0
BANF1	-1.00251	0
GTF3C1	-2.37816	0
S100A11	-1.06967	0
WDR44	-1.9535	0
FRMD5	-1.44651	0
QIL1	-1.18853	0
LOC102724428;SIK1	-1.92906	0
SEL1L3	-2.10914	0
ARHGEF18	-2.08632	0
POLR2H	-1.22853	0
GPI	-1.79844	0
C12orf57	-0.999796	0
TTLL4	-1.27579	0
SERPINE1	-1.65378	0
PIP4K2B	-0.927037	0
TAF1C	-1.61265	0
SPATA5	-2.00152	0
ZBTB24	-1.89366	0
CCNH	-1.46043	0
IPO5	-2.09212	0
APEX2	-1.75891	0
SEC22B	-1.39081	0
NHP2L1	-1.15146	0
KRT78	-1.7556	0
CDCA2	-2.04536	0
LARS	-1.98674	0
EI24	-0.202706	0
SYF2	-1.45821	0
PHF6	-1.61659	0
ERCC4	-2.01903	0
CDK2AP1	-0.858784	0
ING1	-1.0992	0
TRIP12	-2.34327	0
COL5A1	-2.26378	0
ZNF407	-2.39333	0
ZNFX1	-2.16501	0
ZNF746;ZNF767P;ZNF783;ZNF212;ZNF398;ZNF282	-1.32331	0
CDK5RAP2	-2.27791	0
PRIMPOL	-1.69051	0
AEBP2	-1.73613	0
PUF60	-1.75074	0
CALML5	-1.20118	0
LTV1	-1.73921	0
SUCLG1	-1.5593	0
TEC	-1.07258	0
OBSL1	-1.83327	0
SPATA5L1	-1.45423	0
RBMS1	-1.60365	0
C10orf47;PROSER2	-1.39431	0
DDX6	-1.31018	0
REEP2	-1.3765	0
LPCAT1	-1.41061	0
SURF4	-1.32484	0
SUPT3H	-1.46599	0
SAMHD1	-1.67482	0
LSM7	-1.06453	0
FECH	-1.0825	0
INTS3	-2.07214	0
PIGR	-1.92056	0
HSP90B1	-1.96599	0
DSG1	-2.05595	0
CSTA	-1.04163	0
IGKV A18;IGKV2D-26;IGKV2D-29	-1.04891	0
F13A1	-1.92047	0
PAPD5	-1.84259	0
CKM	-1.63449	0
PIP	-1.21937	0
IARS	-2.11244	0
KRT6B	-1.77863	0
ASTE1	-1.90266	0
ZBED5	-1.89713	0
LGALS3BP	-0.730387	0
MLLT1	-1.79278	0
MKL1;mkl1	-1.9298	0
PTMA	-1.07033	0
HBB	-0.985426	0
SNRNP70	-1.71228	0
CETN3	-1.2633	0
SRPR	-1.84392	0
KANK2	-1.95987	0
RPA2	-1.28854	0
OLA1	-1.08998	0
CDCA8	-1.49586	0
UVSSA	-1.90629	0
PTOV1	-1.11926	0
PRMT1	-1.57645	0
ZNF219	-1.36534	0
CENPU	-1.67689	0
PRKCI	-1.83418	0
	-1.488	0
CASP14	-1.44215	0
PCGF2	-1.34827	0
SP100	-2.00182	0
ZNF7	-1.82686	0
ZNF276	-0.994788	0
STAU1	-1.3517	0
IGFBP3	-1.17319	0
HMGB3	-1.24358	0
NSUN4	-1.63436	0
B3GALT6	-1.56981	0
AKR1C1	-1.56571	0
USP43	-2.08923	0
SCOC	-0.971016	0
PPP1CB	-1.57038	0
LIAT1;C17orf97	-1.69596	0
DIAPH3	-2.13647	0
LTBP1	-2.27135	0
ASXL2	-1.75149	0
CDK7	-1.53962	0
SECISBP2	-1.48419	0
DAP	-1.04782	0
PAK4	-1.16041	0
CAST	-1.50398	0
RPS19BP1	-0.868092	0
SMNDC1	-1.42669	0
CCNL2	-1.76453	0
FOXM1	-1.36063	0
ARL4C	-1.33218	0
SIN3B	-2.12405	0
ATAD5	-2.31716	0
PGD	-1.23787	0
ZFP64	-1.85863	0
PPIP5K2	-2.15945	0
ZC3H11A	-1.75912	0
EIF3K	-1.20071	0
BAP1	-1.89293	0
MRPL4	-1.52881	0
ZNF598	-1.9947	0
SYBU	-1.70297	0
LSM12	-1.33648	0
KRT82	-1.75345	0
WDR92	-1.59923	0
PHLDA3	-1.14273	0
SEC62	-0.99433	0
CBX2	-1.74881	0
CCT5	-1.73117	0
SPATS2L	-1.47624	0
TADA2B	-1.68547	0
TFB2M	-1.65656	0
TGM2	-1.88834	0
ADNP	-1.98778	0
SON	-2.20388	0
ASF1B;ASF1A	-1.1994	0
PISD	-1.61561	0
UFL1	-1.95228	0
CCT2	-1.65139	0
TBC1D30	-1.85625	0
S100A6	-0.98592	0
VCL	-2.09272	0
MBTPS1	-2.07096	0
TFPI	-1.08135	0
MRPL57	-1.0887	0
GPR126	-2.13574	0
IGHA1;IGHA2	-1.63193	0
NRIP1	-2.1036	0
MED25	-1.92729	0
TGFB1	-1.64665	0
POLR1D	-1.15631	0
USP31	-1.83441	0
SSR4	-1.21072	0
FRMD4A	-2.06243	0
ZNF302	-1.66283	0
SUPT20H	-1.74862	0
CPNE8	-1.79402	0
SNRPE	-1.03354	0
ST6GAL2	-1.77929	0
EIF1AX;EIF1AY	-1.12163	0
ELOVL1	-1.51404	0
GTPBP10	-1.63278	0
UBAP2L	-1.60324	0
DBT	-1.72824	0
SRSF5	-1.49503	0
HSD17B11	-1.44874	0
DARS	-1.33461	0
ADAM10	-1.12087	0
RETNLB	-1.0693	0
WDR75	-1.97542	0
TCEA2	-1.44009	0
IRAK1;NEK2	-1.4604	0
SNRPD3	-1.14351	0
NPHP4	-2.19756	0
CDC6	-1.79741	0
CPSF2	-1.94687	0
CDC42	-1.32752	0
GLYR1	-1.75751	0
AP2S1	-1.23812	0
MED26	-1.81588	0
TTC31	-1.57538	0
WWC3	-2.08874	0
OSBPL7	-1.67244	0
AGRN	-2.30597	0
ACLY	-2.08221	0
GORASP1	-0.987666	0
ANKRD26	-1.78189	0
RIF1	-1.91245	0
XP32	-1.41893	0
ZNF780A	-1.84805	0
ARR3	-1.63079	0
ZNF316	-2.03519	0
ZNF146	-1.52254	0
FXR2	-1.87053	0
EXOSC7	-1.50271	0
TRIM14	-1.69699	0
CNKSR2	-1.82804	0
ZSCAN2	-0.483073	0
TARBP2	-1.29986	0
TAMM41	-0.792819	0
NUFIP1	-1.7505	0
ISY1	-1.45551	0
ZNF274	-1.07115	0
EIF6	-1.07306	0
RBM15B	-1.98768	0
CKAP2L	-1.92213	0
FOXK1	-1.87769	0
GEMIN5	-2.22683	0
LRMP	-2.21762	0
STARD9	-2.71294	0
SLC25A4	-1.51936	0
PIK3C2A	-2.28031	0
INTS4	-1.0393	0
SYT1	-1.27642	0
PRR3	-1.31471	0
WDR74	-0.611692	0
RBFA	-1.58387	0
EWSR1	-1.50611	0
CYCS	-1.05434	0
WASL	-1.73899	0
RAI1	-2.00617	0
	-1.67901	0
MUSTN1	-1.01153	0
TSSC4	-1.3406	0
MRRF	-1.46653	0
FMNL1	-1.74108	0
FANCE	-1.74121	0
PRR14L	-1.28661	0
SEC61G	-0.888808	0
PLEKHJ1	-1.48825	0
TMEM57	-1.88182	0
HAGH	-1.23734	0
MTERF1	-1.21037	0
TADA1	-1.57265	0
CHMP6	-1.1119	0
BYSL	-1.69549	0
SUMO2	-1.03627	0
TSPYL2	-1.45806	0
NDUFB6	-1.06878	0
SLC35A3	-1.2403	0
URI1	-1.77693	0
TPR	-2.42698	0
CCNYL3	-1.59193	0
BICD1	-1.9772	0
PIH1D1	-0.942797	0
NAPSA	-1.46394	0
EIF5	-1.69216	0
OCRL	-2.01787	0
WTAP	-1.29866	0
POLR2K	-0.845352	0
TNRC18	-2.49757	0
CYTH2	-1.66801	0
TFAP4	-1.25455	0
DHX33	-0.99393	0
APC2	-1.89029	0
PHF5A	-1.0936	0
SNAPC1	-1.63341	0
EIF2A	-1.80922	0
ALDOA	-1.18927	0
PIWIL1	-1.99389	0
RBMX2	-0.821219	0
SGOL2	-2.16059	0
FRMD3	-1.19976	0
ZNF768	-1.75334	0
SDHC	-0.882115	0
DNTTIP1	-1.56835	0
PLEKHA6	-2.0766	0
NCCRP1	-1.48921	0
DNTTIP2	-1.92669	0
SERTAD2	-1.53015	0
AIFM1	-0.843239	0
BATF2	-1.42001	0
FBLL1	-1.54162	0
ITIH6	-2.15591	0
FLII	-0.71841	0
ST8SIA4	-1.61589	0
ZNF552	-1.66462	0
SMTNL2	-1.70067	0
RAB6B;RAB6A;RAB39A	-0.767712	0
RASSF3	-1.5388	0
HS3ST2	-1.24343	0
USP34	-2.60663	0
ACOT9	-1.4778	0
MRPL27	-1.02011	0
EXOC4	-2.04336	0
RPLP1	3.95716	-0.00967
PLCL2;PLCL1	0.922669	-0.02054
MAP4	3.12896	-0.02545
PRSS3	4.07326	-0.03542
C11orf58;SMAP	1.45978	-0.04402
TUBB4B;TUBB4A	0.84539	-0.05584
PRR4	3.35732	-0.07052
	5.50948	-0.08276
C19orf53	3.56729	-0.08404
RAB34	3.80548	-0.08867
LYZ	3.97179	-0.12102
	8.72782	-0.13291
	3.47206	-0.16462
SRSF2	1.52518	-0.16758
LRRC10B	4.0404	-0.21784
ALB	3.3379	-0.23044
DDX46	0.24184	-0.38454
	0.998298	-0.72747
RPS14	4.49692	-1.56753
YBX1	3.53377	-1.61565
ASPH	0.403767	-1.63273
RPL17;RPL17-C18orf32	4.28859	-1.71365
RPL18A	3.99788	-1.76704
SERBP1	3.74055	-1.81387
RPS7	4.35854	-1.85285
ANXA2;ANXA2P2	3.76308	-1.90821
RPS8	4.37781	-1.96611
RPS23	4.2657	-1.99562
RPLP2	4.48215	-2.03088
SBSN	-1.78204	-2.06249
RPS5	3.86592	-2.10311
RPL27	4.5548	-2.1371
KRT77	-1.791	-2.16817
	1.41975	-2.18444
SLC7A5	-1.74044	-2.18717
RPS25	4.18815	-2.19441
KPRP	0.294857	-2.20711
EEF1A1;EEF1A1P5	3.46191	-2.21739
HIST2H3PS2	1.30069	-2.26824
AKR1C2	-1.56508	-2.27385
EIF2S1	-1.55765	-2.30319
LDHB	-1.57164	-2.30792
HSP90AB1	-1.92045	-2.33749
	0.714642	-2.33855
AKR1B10	-1.55653	-2.35199
MTUS1	0.322552	-2.37459
SLC25A3	3.33212	-2.37934
RBM39	3.29233	-2.43799
HSP90AA1	-1.92767	-2.44138
DNAH5	-2.72346	-2.47805
LUC7L	-1.64075	-2.47914
SRSF11	-1.6265	-2.52592
NKAP;NKAPL	0.697705	-2.54365
MAP1B	-2.43238	-2.54872
CKAP4	-1.81969	-2.60023
	-1.84069	-2.61155
MAP1A	-2.52016	-2.61568
IGKV4-1	1.76358	-2.68341
PRSS1;PRSS3P2;PRSS2	4.24753	-2.72622
LUC7L2	-1.66757	-2.72803
	-1.15186	-2.76229
ABCA13	0.140697	-2.77929
	-1.3726	-2.82128
SUB1	-1.15821	-2.82922
	3.52191	-2.85407
	-1.38646	-2.92975
KIF20B	3.88474	-3.06978
FASN	2.05346	-3.09025
	-1.27816	-3.15419
	-1.262	-3.22216
RPS10;RPS10-NUDT3	1.54927	-4.50989
	0.968717	-4.63593
GIPC1	-1.55689	-4.98349

## Sheet: cap0
	kap_0 abundance	kap_0 spec.
EIF2AK2	6.91629	8.70934
PRKRA	6.71	8.24661
ADAR	6.20086	8.33459
HIST1H1D	3.7375	5.08678
STAU2	5.97123	7.70305
YWHAZ	6.03659	7.48431
ILF3	5.19888	7.17814
MISP	3.08041	4.95753
STAU1	5.3951	7.19569
RBMX;RBMXL1	2.95345	4.58011
NCL	5.19628	7.08059
DDX21	2.54958	4.49081
YWHAB	3.0191	4.46753
FABP5	-1.18081	0
HNRNPU	5.67734	5.54335
LMNA	3.29406	5.03942
NOLC1	4.91933	4.76183
SFPQ	5.18926	7.07092
RPL32	1.29309	2.48666
HIST1H2BO;HIST1H2BB	4.09056	2.65673
HIST2H2AB	3.95998	5.10595
DDX5	2.73308	4.57286
NONO	3.31551	5.04976
RPL9	3.25681	4.57435
SRRM2	4.70788	7.18443
RPS28	1.50296	2.39732
HNRNPA3	3.01849	4.61611
MATR3	5.01089	4.85132
FAU	3.86875	4.90638
PABPC1	0.48151	2.30848
FBL	0.902738	0.039104
XRCC6	0.480053	2.28815
SRRM1	-2.01448	0
UBTF	0.502156	2.44384
XRCC5	-1.91753	0
YWHAQ	3.45758	4.90106
HNRNPUL1	2.68142	4.6625
TARBP2	5.65243	7.24393
RPL36A;RPL36A-HNRNPH2	-1.21426	0
RBM14	0.477688	2.31962
KRT19	2.77534	4.41969
NOP2	2.44608	4.39693
TRA2B	2.84123	2.22519
HNRNPH1	-1.6729	0
TOP1	0.204642	2.16237
RRBP1	-0.0499	2.13323
SPTAN1	-0.29754	2.15399
G3BP2	2.69102	4.42438
TOP2A	-2.2415	0
CHTOP	-1.37403	0
PPP1CA;PPP1CC	0.558979	2.13315
DDX3X;DDX3Y	-1.72261	0
ARGLU1	5.64614	4.50521
TCOF1	-2.18213	0
FLNA	-0.07367	2.37464
C11orf98	-1.15333	0
EIF3H	-1.59757	0
SNRPB2	-1.4063	0
HIST1H1B	3.78428	0.513106
HNRNPC;HNRNPCL4;HNRNPCL1;HNRNPCL3;HNRNPCL2	6.53543	3.06305
NPM1	6.0942	2.70858
RPLP0;RPLP0P6	3.71665	2.81053
HNRNPA1	5.78917	2.54849
HNRNPM	3.24349	0.559514
HMGA1	4.036	2.76039
SPTBN1	0.083283	0.546179
RPS15A	4.07551	2.58044
RPS21	3.89609	2.45104
RPL27A	4.13132	0.2456
ACTC1;ACTG2;ACTA1;ACTA2	3.77624	2.72586
H1F0	-1.31938	-2.10708
RPL23	1.45604	0.22202
HIST1H2BK	1.4792	2.6219
RSL1D1	0.634122	2.37426
RPL35A	1.32532	0.020831
RPL10A	1.10621	0.130948
HIST1H2AB;HIST3H2A	1.34066	2.49095
H2AFX	3.58698	2.40539
LMNB1	-1.64975	0
HIST1H4A	7.05416	2.43247
H2AFV;H2AFZ	1.09591	2.22654
RPL24	1.16716	-0.0221
RPS27	1.31224	-0.03583
HNRNPK	-1.62125	0
RPL35	6.1944	2.33987
KRT13	-1.65571	0
NOP56	-1.81987	0
HNRNPR	0.282185	2.13309
THRAP3	0.277741	2.29277
HNRNPA0	-1.48911	0
RPS11	6.60825	2.47853
HNRNPH3	-1.56733	0
RPL36	6.25327	2.42282
RPS29	-1.01098	0
RPL38	1.67501	2.55381
SUPT16H	0.096909	2.17577
TPM1	-1.45521	0
GTPBP4	-1.86902	0
NOP58	0.496938	2.27202
DDX18	-1.87741	0
RPL22	3.86871	-0.09252
ALYREF	0.777935	2.20749
DEK	-1.51467	0
NUMA1	-2.37705	0
RPL28	5.89501	2.24745
SRSF7	1.017	2.21464
RAI14	-2.04155	0
MYBBP1A	2.19532	4.36807
MYH9	2.24662	2.41863
H2BFS	3.34382	2.3697
CDK1;CDC2;CDK4;CDK3;CDK2;CDK16;CDK14;CDK6;CDK15	4.22474	2.41368
SRSF9	-1.40725	0
SAFB	-2.01132	0
SRSF10;FUSIP1	-1.32042	0
BCLAF1	0.187844	2.09428
HNRNPL	-1.80707	0
	-1.67704	0
ERH	1.15253	-0.0177
CORO1C	-1.61912	0
	-1.69536	0
PARP1	-2.05339	0
RALY	-1.51139	0
HP1BP3	-1.78679	0
G3BP1	0.446834	2.1642
HNRNPUL2-BSCL2;HNRNPUL2	-1.92783	0
WDR43	-1.87442	0
CD44	-1.3557	0
SLTM	-2.06874	0
IMMT	-1.86483	0
INA	0.420001	2.16343
MPRIP	-1.98195	0
HNRNPAB	-1.48147	0
PA2G4	-1.64134	0
SIPA1	0.368076	2.37591
ACTN4	0.379714	0.062614
PES1	-1.82005	0
KRT4	-1.80557	0
DHX15	-1.95872	0
SNRPD2	-0.94334	0
EIF4A3	-1.64847	0
PLEC	-2.58887	0
KRT3	-1.80899	0
PTBP1	-1.3407	0
RNPS1	3.26504	0.005348
ACIN1	-2.16268	0
RBM8A	-1.29861	0
GNB2L1	5.64729	2.23549
TMPO	-1.66564	0
CCDC86	-1.6046	0
SIPA1L3	-2.28917	0
PDCD11	-2.31979	0
EIF3A	-2.2216	0
SAP18	-1.2051	0
TFAM	-1.46383	0
NSA2	-1.35513	0
EBNA1BP2	-1.60942	0
PSIP1	0.308978	2.08787
EMG1	0.805532	2.23237
SRP14	1.13404	2.2975
NOL6	-2.04984	0
HIST1H2AD;H2AFJ	-1.26673	0
KHDRBS1;KHDRBS2	-1.68329	0
GAPDH	5.62032	7.06546
HMGN4	-0.97949	0
LMO7	2.04506	4.20769
SQSTM1	1.02202	2.28634
SMARCA5	-2.086	0
HIST1H2BH;HIST2H2BF	-1.14276	0
NAT10	-2.06345	0
RPL30	-1.10667	0
BOP1	-1.92236	0
SLC25A5	6.49137	2.59766
DDX17	-1.90446	0
NOC3L	-1.96636	0
EIF3C;EIF3CL	-2.02259	0
NIFK	-1.53431	0
ZC3HAV1	-2.00617	0
RBM28	-1.93317	0
BRIX1	-1.61701	0
HNRNPF	-1.65964	0
SF3B1	-2.16385	-2.0472
FAM83H	-1.98379	0
MAK16	-1.54861	0
HMGN1	-0.6762	0
TARDBP;TDP43	-1.42721	0
RPF2	-1.55123	0
TPM3;TPM4;TPM1	-1.42193	0
RPL39P5;RPL39	1.59565	2.39654
EMD	-1.46231	0
CAPZA2	-1.51784	0
FARSB	-1.8203	0
RBM3	-1.23477	0
DDX27	-1.93754	0
FXR1	-1.70749	0
BTF3	-1.07196	0
YWHAE	1.01172	2.47671
YBX3	-1.60303	0
OAS3	-2.0834	0
TRA2A	-1.51439	0
SSRP1	-1.41125	0
CHCHD3	-1.42737	0
ACTR3;ACTR3C;ACTR3B	-1.62328	0
YWHAG	3.20833	4.66014
RPS26	-1.11444	0
SON	-2.42132	0
CAPRIN1	-1.89412	0
HIST1H2BL	0.965985	2.11062
LMNB2	-1.84478	0
H1FX	-1.35193	0
XRN1	-2.28803	0
IMP4	-1.52835	0
RBBP7	-1.67152	0
ELAVL1	-1.5574	0
DCAF13	-1.82963	0
KRT84	-1.81221	0
CENPV	-1.47634	0
DDX56	-1.7895	0
RPL37	-1.04446	0
HIST3H2BB	-1.14326	0
GPRC5A	-0.8881	0
SF3A3	-1.76973	0
PPAN-P2RY11;PPAN	-1.76492	0
DMBT1	1.16274	2.30209
SF3B2	-2.001	0
SMU1	-1.75999	0
NKRF	-1.89026	0
RRP12	-2.15746	0
KRR1	-1.64012	0
SNRNP200	-2.38828	0
RPL36AL	-1.09583	0
PNN	-1.91183	0
PTRF	2.67858	4.31683
FTSJ3	-1.98478	0
HIST1H2BD;HIST1H2BN	-1.14414	0
PABPN1	-1.5152	0
DDX47	-1.70455	0
RACGAP1	-1.22879	0
C14orf166	-1.44821	0
CIRH1A	-1.64782	0
MYEF2	-1.14067	0
FLG2	-0.28254	2.11204
DBN1	-1.61749	0
WDR36	-1.99723	0
MKI67	-2.55472	0
TJP1	-1.39079	0
NGDN	-1.55502	0
SND1	-2.0086	0
BMS1	-2.16379	0
POLR1E	-1.67449	0
SYNM	-2.14662	0
PPP1R12A	-1.52051	0
RRP15	-1.49809	0
HMGA2	-1.03209	0
RRP1B	-1.92648	0
NACA	-1.17655	0
ZNF326	-1.81725	0
PRRC2C	-2.48964	0
XRN2	-2.03575	0
SNW1	-1.78883	0
MRPS12	-1.18107	0
CCAR2	-2.01242	0
CHD1	-2.29378	0
TPX2	-1.93274	0
SPATS2L	-1.79048	0
NPM3	-1.28652	0
ARL6IP4	-1.39078	0
	-2.35885	0
UTP14A	-1.94437	0
SP3	-1.19451	0
HSPA9	0.598959	0.048295
ARPC1B	-1.17554	0
KPNA2	-1.76239	0
CWC15	-1.42527	0
PRKDC	-2.67125	0
LUZP1	-2.08016	0
PRPF4	-1.76678	0
BCAS2	-1.41716	0
RRP1	-1.72295	0
RBM12B	-2.01157	0
MPHOSPH10	-1.89687	0
CENPB	-1.81405	0
CHD4	-2.23165	0
SF3B6	0.751547	1.91545
FAM120A	-2.08597	0
	-1.27432	0
	-1.77814	0
SF3A1	-1.94883	0
RP9	3.79681	-0.16447
RBM34	-1.38164	0
H3F3B;H3F3A;H3F3C	-1.17359	0
RRS1	-1.61482	0
HSPA5	0.351795	2.21113
MAP7D1	-1.96764	0
MAP7	-1.92454	0
DIDO1	-2.38716	0
RBM25	-2.00078	0
SPATS2	-1.77484	0
MRM1	-1.58701	0
CBX8	-1.63744	0
FMR1	-1.78898	0
	-1.76169	0
UTP18	-1.79241	0
KRT72	5.30009	1.99258
PHF14	-1.83614	0
SENP3-EIF4A1;SENP3	-1.7873	0
PHLDB2	-2.09854	0
KRT17	0.809365	2.49155
DDX24	-1.96133	0
SMC1A	-2.14879	0
TRMT61A	-1.49667	0
WDR46	-1.83296	0
GNAI3	-1.6078	0
MMTAG2	0.68829	2.1568
RPL37A	5.73831	4.37001
IGLC6;IGLC7	3.56406	2.35858
HIST1H2BC	3.34753	4.49073
	-1.66373	0
DHX9	6.42033	1.91186
GPATCH4	-1.70227	0
	3.91901	1.93957
SYNCRIP	-1.30655	0
HMGN2	-0.97279	0
DICER1	-0.13712	2.20269
CWC22	-1.93235	0
PLEC	6.52895	1.1295
HNRNPA2B1	6.31712	0.862973
RPS17	3.17723	0.513708
KRT7	6.72727	0.59318
KRT8	7.30431	0.610037
ACTG1;ACTB	7.66073	0.823939
HIST1H1C	6.37534	0.558381
RPL12	4.08886	0.630838
KRT18	7.46583	0.577075
RPS12	3.70164	0.24551
HIST1H1E	7.56214	0.442966
RPS3	3.87814	0.338207
VIM	7.81221	0.588925
HIST1H2BM	7.85099	0.401423
HIST2H2AC;HIST2H2AA3	7.88469	0.349185
RPL23A	6.54211	0.381455
RPS24	1.33059	0.327109
RPS15	3.46078	0.161884
IGF2BP1	0.759008	-1.99171
RPL7	6.23531	0.149461
RPS18	6.64009	0.247055
HIST2H3A;HIST1H3A;HIST3H3	7.88751	0.38873
RPL14	6.199	0.220866
RPS16	6.65013	2.84291
RPS6	6.2434	0.249102
KRT6C	5.73125	0.140551
RPL34	6.26357	2.50597
RPS9	5.93752	-0.16263
KRT16	5.97075	0.182725
SRSF1	3.0728	-0.04967
RPS4X	6.45249	0.044673
RPL6	6.08914	-0.15736
RPL8	6.44228	0.304913
RPL13A;RPL13a	6.07831	2.41795
RPL15	6.55173	0.203878
RPL29	6.12227	0.053654
RPL19	6.23503	0.100062
RPS13	6.49032	0.053332
RPL13	6.39523	0.008128
RPSA	6.66328	0.063708
DCD	6.70253	2.74388
RPL21	6.46947	0.038201
RPL3	6.26836	0.23388
HSPA8	5.93619	0.207901
RPL26;RPL26L1	6.6363	0.030304
RPL31	6.81731	0.116027
RPS20	6.80367	0.069036
RPS3A	6.15588	-0.19884
RPS19	6.73513	0.127135
RPL7A	6.39337	0.101226
HSPB1	-1.34009	-2.1654
RPS27L	1.3895	0.025236
SRSF3	3.54504	2.27273
SRSF6	3.02538	2.05479
RPS2	6.45453	0.236218
KRT5	6.23904	0.245099
TUBA1C;TUBA1B;TUBA1A;TUBA8;TUBA4A	5.90571	0.37698
RPL18	6.64341	0.019748
RPL4	6.24939	0.379047
SHROOM3	2.91967	-2.69552
PRPF8	-2.43712	-2.29226
RPL11	6.6034	0.048165
RPL10;RPL10L	6.22716	-0.08425
KRT2	7.25925	-0.03518
HRNR	5.0551	-0.18422
HSPA6;HSPA7	0.614082	0.246293
KRT6A	2.91834	2.2124
RPL5	6.11884	-0.20679
ATAD3B	3.33234	-0.10181
MYL6	1.13063	0.062715
KRT14	5.78427	0.06423
JUP	2.60861	2.22822
KRT10	7.28614	-0.01726
KRT9	7.52747	-0.00734
POLDIP3	3.09197	2.32818
KRT1	7.74515	0.035682
IGKC	1.30828	0.079542
TUBB;TUBB2B;TUBB2A	3.45669	-2.59461
U2AF2	-1.72835	-2.29084
	1.03713	-2.49581
HMGB1	-1.39608	-2.67926
ACACA	-2.42415	0
PC	-2.11271	0
LRRC59	-1.5432	0
KTN1	-2.19388	0
SGPL1	-1.80293	0
TMA7	-0.84919	0
MTDH	-1.80507	0
EIF5B	-2.14201	0
MTCL1	-2.32123	0
ABCF1	-1.98193	0
SART1	-1.95547	0
PRPF6	-2.02906	0
KIF2A	-1.89233	0
DRG1	-1.60791	0
U2SURP	-2.07295	0
PRPF31	-1.74394	0
DDX58	-2.02776	0
IFIT1	-1.7432	0
DDX23	-1.98037	0
IQGAP1	-2.27704	0
PRPF3	-1.88946	0
ARHGEF2	-2.04743	0
SRP9	-1.00484	0
MCCC1	-1.80622	0
CDK11B;CDK11A	-1.95152	0
WBP11	-1.84508	0
CDC5L	-1.96497	0
RBM17	-1.65284	0
MYO1B	-2.10884	0
TRIM28	-1.94718	0
NUMB	-1.85005	0
POLRMT	-2.14183	0
LUC7L3	-1.76507	0
CEP170	-2.24376	0
CHERP	-2.0209	0
AKAP13	-2.48792	0
DDX41	-1.84409	0
SERF2	-0.83884	0
IFIT3	-1.74806	0
RUVBL1	-1.70094	0
RUVBL2	-1.7089	0
ZC3H15	-1.68665	0
DDX60	-2.29634	0
MICU1	-1.73702	0
GNL3L	-1.76352	0
DHX37	-2.1124	0
GPATCH1	-2.01427	0
MARK2	-1.93797	0
RFC1	-2.10806	0
PLEKHA5	-2.10537	0
TBL2	-1.66214	0
PCCA	-1.9034	0
MRPL12	-1.68214	0
TCEB3	-1.94066	0
PQBP1	-1.4839	0
CD2BP2	-1.57572	0
HADHB	-1.71007	0
EXOSC10	-2.00359	0
RFC4	-1.56676	0
ESF1	-1.99473	0
KIAA1522	-2.02975	0
MCCC2	-1.78769	0
PHF6	-1.61584	0
SAP30BP	-1.55354	0
CDK12	-2.21524	0
NO66	-1.85178	0
MICU2	-1.69606	0
SOGA1	-2.20347	0
SMARCC2	-2.12346	0
ARID2	-2.29533	0
TAOK1	-2.06472	0
TSR1	-1.96289	0
ZCCHC6	-2.23358	0
DHX36	-2.05979	0
SPECC1	-2.07401	0
EPB41L1	-2.24314	0
PRC1	-1.85495	0
ZC2HC1A	-1.54521	0
SKIV2L2	-2.07115	0
PCCB	-1.77381	0
RFC3	-1.60806	0
BRD7	-1.87004	0
FKBP11	-1.29697	0
THOC2	-2.2619	0
GNL3	-1.79234	0
PRPF19	-1.74178	0
EEFSEC	-1.81494	0
RICTOR	-2.2838	0
RAB11FIP5	-2.14117	0
RFC5	-1.58542	0
MRPS26	-1.38401	0
DIMT1	-1.54699	0
UPF2	-2.1697	0
IFIT2	-1.74806	0
CD3EAP	-1.74024	0
ECT2	-2.01494	0
ZNF638	-2.34364	0
MAP7D3	-1.99312	0
HADHA	-1.93637	0
ARRB2;DKFZp686L0365	-1.66375	0
RSRC2	-1.7038	0
PRPF40A	-2.03663	0
DDX55	-1.83598	0
SNRNP40;DKFZp434D199	-1.5945	0
MYO5A	-2.33325	0
DDX60L	-2.29594	0
MARK3	-1.93923	0
SETX	-2.48127	0
DNAJC1	-1.80538	0
EIF4G1	-2.24425	0
CMTR1	-1.97918	0
EIF2S2	-1.5842	0
DDX52	-1.82928	0
MYO9B	-2.38632	0
CMSS1	-1.50357	0
RSBN1L	-1.97712	0
FRG1	-1.46497	0
EXOSC3	-1.47088	0
DDX54	-1.99385	0
PUF60	0.428863	2.16626
SMARCE1	-1.5225	0
RBBP6	-2.3044	0
NRDE2	-2.12277	0
CDKN2AIPNL	-1.12044	0
DDX28	-1.7751	0
MED1	-2.22655	0
SDPR	-1.67369	0
PARD3	-2.18018	0
MORF4L2	-1.24593	0
SF3B3	-2.1322	0
PCBP1	-1.574	0
HMMR	-1.92479	0
RFC2	-1.59281	0
SQRDL	-1.69862	0
TRMT112	-1.07817	0
CDKN2AIP	-1.78621	0
NOP14	-1.98975	0
SF3B5	-1.00582	0
DHX35	-1.89713	0
KIFC3	-1.91047	0
SEC61B	-0.99888	0
EDF1	-1.214	0
SBF1	-2.31898	0
MINK1	-2.17557	0
IKBIP	-1.59449	0
USP39	-1.79269	0
TMEM214	-1.88734	0
ATP5C1	-1.51846	0
SCAF1	-2.14386	0
ESYT2	-1.97302	0
EPB41L5	-1.91305	0
KIFC1	-1.86774	0
DNAJC9	-1.4758	0
NOM1	-1.98343	0
UTP3	-1.73685	0
MFAP1	-1.71565	0
MYO1C	-2.07551	0
NUP153	-2.18735	0
PLRG1	-1.75734	0
TCERG1	-2.09307	0
PECR	-1.51247	0
TCOF1	-2.1827	0
TBC1D10B	-1.94051	0
THOC1	-1.87881	0
PRPF4B	-2.06815	0
CCNT1	-1.90679	0
BAZ1A	-2.25212	0
SNRPA1	-1.45355	0
AATF	-1.80025	0
EIF2S3;EIF2S3L	-1.7085	0
TMA16	-1.44045	0
SDAD1	-1.90238	0
TECR	-1.55671	0
CHD3	-2.35524	0
GRSF1	-1.68098	0
PCF11	-2.23817	0
CLIP2	-2.06386	0
TSPYL1	-1.69189	0
UPF3B	-1.76163	0
THOC7	-1.37554	0
BAIAP2	-1.78438	0
CSNK1D	-1.67514	0
PGAM5	-1.5052	0
MRPS7	-1.50111	0
AKAP17A	-1.90706	0
BBX	-1.99707	0
SMARCD2	-1.71799	0
HSD17B12	-1.5356	0
SRPK1	-1.87113	0
FAM111A	-1.84631	0
ARHGEF28	-2.28305	0
CDK13	-2.21727	0
AP2A1	-2.03157	0
LLGL2	-2.05454	0
PTRH1	-1.26553	0
IFIT5	-1.74699	0
ZNF281	-1.98639	0
AFF4	-2.10537	0
CRIPT	-1.04984	0
NUMBL	-1.78399	0
EIF2B4	-1.75963	0
MTPAP	-1.82067	0
NCBP2	-1.2553	0
ZNF24	-1.62485	0
IFI16	-1.94574	0
MELK	-1.87298	0
C2CD5	-2.04317	0
VAPA	-1.4455	0
RNMTL1	-1.67227	0
SP110	-1.79056	0
CPT1A	-1.94629	0
KNOP1	-1.71255	0
MAP4K4	-2.14968	0
PRKCDBP	-1.49259	0
CEP78	-1.88842	0
RECQL4	-2.12408	0
PKP3	-1.93992	0
WBSCR22	-1.50352	0
CWC25	-1.69589	0
EXOSC6	-1.45079	0
CBX4	-1.78793	0
PRKAR2A	-1.65818	0
RBM27	-2.07452	0
P4HA1	-1.78568	0
	-2.44779	0
CYP24A1	-1.76993	0
REEP4	-1.46827	0
NCBP1	-1.96302	0
CCPG1	-1.94121	0
ZNF574	-2.03623	0
EIF4E	-1.39962	0
SFSWAP	-2.02044	0
DNAJC19	-1.09684	0
DNAJA1	-1.65194	0
ZNF787	-1.60668	0
EPB41L1	-1.46316	0
NOL10	-1.90472	0
SMARCD1;SMARCD3	-1.76516	0
CCDC55;NSRP1	-1.78133	0
GPATCH8	-2.21537	0
RSRC1	-1.58745	0
SREK1	-1.77364	0
CCDC137	-1.52536	0
PPFIBP2	-1.91051	0
EXOSC8	-1.47769	0
EXOSC2	-1.51573	0
EEF1D	-1.25904	0
SRFBP1	-1.68693	0
POLR1A	-2.28961	0
NOSTRIN	-1.76087	0
SMARCC1	-2.08945	0
FAM32A	-1.04084	0
MORF4L1	-1.45036	0
HMGB2	-1.38081	0
PRPF38B	-1.80934	0
MED4	-1.47341	0
CLASP2	-2.14258	0
MYO1E	-2.10401	0
DCDC2	-1.72291	0
S100A4	-1.06922	0
CISD3	-1.15275	0
MAPKAP1	-1.77175	0
THOC6	-1.57444	0
PLEKHA7	-2.15963	0
PIP5K1A	-1.78716	0
MRPS6	-1.15308	0
PNPLA6	-2.17586	0
CTCF	-1.86332	0
MRPL53	-1.08304	0
THOC5	-1.89491	0
MRPL11	-1.31561	0
NKIRAS2	-1.21221	0
IQGAP2	-2.20501	0
NOC4L	-1.76691	0
DPM1	-1.51089	0
CNP	-1.67741	0
SIN3A	-2.16188	0
IQGAP3	-2.25402	0
ERI1	-1.60274	0
CSNK1A1	-1.62789	0
BLM	-2.15978	0
TOR4A	-1.6713	0
NSUN5	-1.66923	0
NOB1	-1.66908	0
GOLGA2	-2.0479	0
MRPS23	-1.24346	0
NUSAP1	-1.69418	0
PPIL4	-1.75758	0
THSD4	-2.05096	0
PRSS23	-1.63348	0
TGFBI	-1.8732	0
SLC25A6	-1.51675	0
MRPS2	-1.52178	0
ZFP91;ZFP91-CNTF	-1.80239	0
FIBP	-1.59454	0
ETV3	-1.75588	0
C19orf47	-1.65075	0
RAB11FIP1	-2.13726	0
DTX3L	-1.92196	0
PTDSS1	-1.7445	0
HJURP	-1.80806	0
TFB1M	-1.59706	0
HLTF	-2.05637	0
CWF19L2	-1.85516	0
HKDC1	-2.01089	0
EIF3I	-1.5623	0
CSNK2A1;CSNK2A3	-1.62107	0
SLC25A11	-1.53226	0
MAP7D2	-1.91362	0
PKM	-1.76295	0
IMP3	-1.33945	0
SF3A2	-1.69245	0
AP2M1	-1.69483	0
HSPA1B;HSPA1A	-1.84577	0
SURF6	-1.61752	0
SKP1	-1.20504	0
TAOK2	-2.14067	0
DDX46	-2.06952	0
CHD8	-2.35394	0
NOP9	-1.84159	0
ILF2	0.803298	2.39336
GULP1	-1.53769	0
LSG1	-1.87636	0
GLTSCR2	-1.73551	0
FAM120C	-2.08131	0
MAP7	-1.94358	0
DNAJA3	-1.72006	0
DLG5	-2.33015	0
NOL12	-1.37694	0
ATP5A1	-1.77634	0
ZNF706	-0.9293	0
C1orf106	-1.8628	0
MRPS11	-1.3142	0
DDX31	-1.92176	0
FKBP3	-1.401	0
CYFIP1;CYFIP2	-2.16191	0
MRPL45	-1.46847	0
TSPYL5	-1.65459	0
PNO1	-1.44598	0
PINX1	-1.5686	0
PHAX	-1.6474	0
PHF10	-1.62953	0
POLR1B	-2.10799	0
SPICE1	-1.98346	0
TAF6L	-1.83132	0
GTF2H3	-1.29664	0
ZMAT2	-1.37313	0
LARP7	-1.82541	0
EIF3D	-1.50146	0
MAP1LC3B;MAP1LC3B2	-0.9548	0
FAM83D	-1.83036	0
EXOSC4	-1.42132	0
EIF2B3	-1.70105	0
YTHDC1	-1.9324	0
S100A16	-1.07192	0
C17orf85	-1.84876	0
TRUB2	-1.5646	0
DKC1	-1.76097	0
CETN2	-1.2953	0
CFAP97	-1.77433	0
MPHOSPH6	-1.19002	0
METTL17	-1.70529	0
PPIG	-1.93996	0
PNISR	-1.9665	0
CALM2;CALM3;CALM1	-1.22626	0
SNRPB;SNRPN	-1.39111	0
ZC3H18	-2.03719	0
RALGAPB	-2.16847	0
CYR61	-1.62352	0
MED14	-2.20575	0
DIAPH1	-2.14706	0
JUNB	-1.55484	0
NQO1	0.751907	2.10971
CCNL1	-1.77549	0
CDC42BPA	-2.28697	0
MED15	-1.90091	0
AGTPBP1	-2.15603	0
IQSEC1	-1.94352	0
MED10	-1.19557	0
FAM76B	-1.58681	0
RCL1	-1.61111	0
DHX30	0.023523	2.1393
MOGS	-1.96339	0
ERF	-1.76865	0
CSNK1A1	-1.60841	0
EXOC1	-2.00852	0
MX2	-1.91428	0
RPUSD3	-1.58501	0
EPB41L1	-1.47023	0
EZR	-1.84118	0
MPG	-1.51677	0
NRG1	-1.83814	0
NEMF	-2.08973	0
FAM133B;FAM133A	-1.09377	0
CDK9	-1.63121	0
METTL8	-1.67202	0
CCDC106	-1.50558	0
CCDC124	-1.41221	0
WDR5	-0.77412	0
AKAP9	-2.65657	0
MRPS28	-1.31896	0
C9orf114	-1.62333	0
ZNHIT6	-1.73173	0
NOL7	-1.46873	0
GPRIN3	-1.91613	0
COIL	-1.79663	0
GTF2H1	-1.79261	0
ERCC3	-1.96358	0
EXD2	-1.84728	0
PHC2	-1.70246	0
ATP5B	-1.7525	0
C12orf43	-1.50096	0
MED19	-1.41974	0
PRR12	-2.11391	0
AKAP8L	-1.85515	0
PDCD6	-1.33981	0
ALDH1A1	0.908365	2.64763
AGAP3	-1.97792	0
DHX29	-2.19114	0
UTP20	-2.50295	0
HTATSF1	-1.93375	0
EFTUD2	-2.03914	0
CYBA	-1.32247	0
TRMT10C	-1.67528	0
CKAP2	-1.88641	0
SBF2	-2.32369	0
RRP36	-1.47455	0
TAF8	-1.53481	0
MACF1	-2.93291	0
MRPL15	-1.43514	0
FEN1	-1.62933	0
G6PD	-1.77273	0
RABL6	-1.90063	0
FAM64A	-1.43462	0
ZFC3H1	-2.35478	0
SUN2	-1.90477	0
RPP38	-1.50289	0
DHRS7B	-1.52536	0
POP1	-2.0596	0
PAXBP1	-2.02036	0
VANGL1	-1.77796	0
AP3D1	-2.11448	0
DDX10	-2.00385	0
SNRNP27	-1.27554	0
WDR60	-2.08838	0
HSPA2	-1.84522	0
CSNK2A2	-1.61503	0
ABT1	-1.49247	0
NUAK2	-1.84268	0
ARHGEF40	-2.21659	0
VEZF1	-1.74658	0
CYP1B1	-1.78422	0
SMARCB1	-1.64484	0
ALKBH2	-1.12623	0
RBM33	-2.00104	0
ALDH3B1	-1.71466	0
MED20	-1.3659	0
KARS	-1.83281	0
RING1	-1.62766	0
PDCD2L	-1.59567	0
DKK2;DKK1	-1.25878	0
PTPN13	-2.44232	0
LARP1	-2.0917	0
MAP2	-2.33626	0
CDK17	-1.77512	0
STATH	-0.86358	0
RASAL2	-2.10911	0
MED22	-1.109	0
GTSE1	0.336762	2.22124
THOC3	-1.58851	0
RAB10	-1.35297	0
POLR1C	-1.54355	0
FAM207A	-1.40579	0
EIF2B2	-1.59094	0
AURKB	-1.13066	0
IK	-1.81691	0
ERCC6	-2.22637	0
CDC20	-1.73816	0
MUS81	-1.63707	0
SRPK2	-1.88945	0
CABLES1	-1.82993	0
MRPS25	-1.11214	0
CACTIN	-1.94793	0
C17orf49;BAP18;RNASEK-C17orf49	-1.21192	0
ELP3	-1.7942	0
MED12;TNRC11	-2.38575	0
RNF2	-1.57582	0
DAXX	-1.91047	0
KIF18A	-2.00979	0
IGF2BP3	-1.80417	0
KLF16	-1.40535	0
CHMP2B	-1.37851	0
NDUFA9	-1.62848	0
SAP130	-2.04642	0
DNAJC16	-1.95708	0
PLCD3	-1.95064	0
PKP2	-1.98862	0
MED31	-1.19879	0
ENY2	-1.06175	0
ABI1	-1.63643	0
GADD45GIP1	-1.40456	0
KIF14	-2.27066	0
MRPS34	-1.42048	0
GNL2	-1.92249	0
MRPL23	-1.26785	0
TRIM6-TRIM34;TRIM34	-1.99002	0
EIF4ENIF1	-2.03423	0
DDX49	-1.73421	0
CLP1	-1.68966	0
GATAD2A	-1.8329	0
MANF	-1.31597	0
RBM42	-1.68146	0
VTN	-1.73319	0
CHD9	-2.43656	0
RAB11FIP2	-1.7655	0
PRPF38A	-1.57375	0
DNAJA2	-1.66034	0
ISG15	-1.19207	0
OAS1	-1.60577	0
AFF1	-2.11767	0
SARNP	-1.7714	0
PHC3	-1.95007	0
CHD6	-2.48488	0
SMTN	-2.02053	0
PPFIBP1	-2.05698	0
EXOSC5	-1.40224	0
ZNF771	-1.55269	0
ZBTB11	-2.07693	0
CCDC43	-1.40761	0
REEP3	-1.46633	0
EPB41L2	-1.89903	0
DHX57	-2.19201	0
GTPBP6	-1.75509	0
AP2A2	-2.00664	0
TRIM56	-1.91109	0
MCM10	-1.98282	0
EIF3F	-1.57476	0
TIMM50	-1.5982	0
PHF3	-2.36074	0
RSBN1	-1.92929	0
MRPL28	-1.47937	0
MRPS9	-1.66119	0
DNAJC25	-1.6274	0
ERC1	-2.09628	0
CAAP1	-1.58396	0
RSL24D1	-1.29272	0
EIF3E	-1.71784	0
C8orf59	-1.05903	0
TMED10	-1.39752	0
SMOC1	-1.6827	0
TADA3	-1.68933	0
MED8	-1.46359	0
FBXL6	-1.7678	0
PHF8	-1.86232	0
RPL10	-1.26869	0
PTPN14	-2.13117	0
KIF2C	-1.91015	0
DPY30	-1.05115	0
FIZ1	-1.71596	0
EME1	-1.80107	0
ZNF593	-1.18182	0
PSMC1	-1.69182	0
IMUP	-1.03731	0
KIF1B;KIF1Bbeta;KIF1A;KIF1C	-2.30537	0
CLASP1	-2.21155	0
SLK	-2.15439	0
C3orf17	-1.8099	0
EIF3L	-1.85065	0
NAP1L1	-1.38678	0
HCFC1	-2.32934	0
ZNF346	-1.51762	0
POLR2E	-1.18811	0
FAM111B	-1.92774	0
ANKHD1	-2.43048	0
SPECC1L;SPECC1L-ADORA2A	-2.10144	0
MRPS27	-1.61625	0
FADS2	-1.71816	0
ABCF2	-1.85302	0
THAP4	-1.79857	0
NEIL3	-1.83102	0
CDC73	-1.64209	0
KRT81;KRT86;KRT83;KRT85	-1.72523	0
PHRF1	-2.20927	0
HDAC2;HDAC1	-0.8712	0
FARP1	-1.36165	0
SSB	-1.1433	0
EIF3G	-1.40553	0
NOP10	-0.88682	0
TCEB2	-0.88964	0
MED17	-1.83132	0
CXorf56	-1.40865	0
CCDC47	-1.7472	0
ACACB	-2.44176	0
MED21	-1.19212	0
STK3	-1.75051	0
EPRS	-2.23195	0
CDK5	-1.5225	0
LYAR	-1.63963	0
ZNF526	-1.867	0
NHP2	-1.23555	0
NUFIP2	-1.8815	0
GTF2E2	-1.34516	0
MRPL48	-1.10619	0
HNRNPH2	-1.69252	0
GTF2H4	-1.71755	0
HSPD1	0.325871	2.11158
SRBD1	-2.04833	0
S100A13	-1.0596	0
MVP	-1.99706	0
FAM161A	-1.88508	0
RPL22L1	-1.16071	0
TAF4	-2.04183	0
PCBP2	-1.22108	0
ANKRD11	-2.47409	0
PLCH1	-2.2757	0
DUSP11	-1.64058	0
PATL1	-1.93876	0
ANGPTL4	-1.65527	0
THAP11	-1.53725	0
CDKL5	-2.0493	0
PABPC4	-1.83232	0
DNAJB6	-1.37731	0
MRPL40	-1.38899	0
CEP131	-2.08689	0
PAM16;CORO7-PAM16	-1.14653	0
DAP3	-1.65864	0
NFX1	-2.09479	0
IQSEC2	-1.77571	0
DSP	2.10536	4.6262
SUGP2	-2.08472	0
	-2.08329	0
TMSB4X	1.61512	2.31863
MRPL43	-1.27084	0
NF2	-1.84316	0
GZF1	-1.90575	0
NTPCR	-1.39919	0
RARS	-1.87724	0
TAF9	-1.46201	0
ALDH3A1	-1.61958	0
MSN	-1.83135	0
PARN	-1.82362	0
MRPS22	-1.56591	0
ZCCHC17	-1.21809	0
TMEM41B	-1.33686	0
TMCC1;DKFZp686H13261	-1.77358	0
EPB41L4B	-1.99874	0
POLR3A	-2.19212	0
SEMA3C	-1.93047	0
ZNF668	-1.8318	0
PLD1	-2.09405	0
RPN2	-1.84063	0
SF1	-1.83461	0
LDHA	0.666209	2.23073
KIF13B	-1.92364	0
LAMA5	-2.60177	0
SFRP1	-1.54882	0
RAVER1	-1.89122	0
TRPT1	-1.31418	0
WASF2	-1.73466	0
PARP9	-1.98382	0
BUD13	-1.84831	0
SRRT	-1.75384	0
CCNK	-1.8078	0
RBM15	-1.99128	0
RHBDF2	-1.98536	0
ZBTB21	-2.07507	0
POLR3D	-1.64733	0
PTRH2	-1.28612	0
PHLDB3	-1.8568	0
C1D	-1.30354	0
GTF2F1	-1.76522	0
CLTC	-2.28344	0
AGAP1	-1.91744	0
DECR1	-1.55711	0
WHSC1L1	-2.20847	0
KTN1	-1.83849	0
PLEKHA4	-1.93146	0
PRKRIR	-1.94301	0
DNAJB12	-1.29616	0
MAP9	-1.73794	0
MYO10	-2.37751	0
TAF2	-2.13663	0
SCAF11	-2.02535	0
INF2	-1.82408	0
MED24	-2.04992	0
ATAD3A	-1.8535	0
FMNL2	-1.7274	0
DYNLRB1;DYNLRB2	-1.03826	0
MAST2	-2.25765	0
ARL6IP5	-1.33474	0
HERC5	-1.89136	0
NCKAP1	-2.10988	0
SRPRB	-1.24309	0
CCDC59	-1.45741	0
UTP23	-1.45335	0
RRP8	-1.53403	0
MSH6	-2.18407	0
HEXIM1	-1.60877	0
MRPL46	-1.50113	0
PAPPA	-2.25761	0
ZNF687	-1.90751	0
QARS	-1.94348	0
KIF5B	-2.04013	0
BTF3	-1.34573	0
SMARCA1	-2.08941	0
CDC42EP1	-1.60524	0
CDC42BPA	-2.04088	0
MAP1S	-2.05003	0
RDX	-1.79886	0
POLR2B	-2.08411	0
MCM8	-2.05115	0
KPNB1	-1.98753	0
PDZD11	-1.20766	0
QPCTL	-1.14551	0
DHX8	-2.1271	0
EIF4A1;EIF4A2	-1.6642	0
MCM9	-1.30703	0
ATP2A2	-2.01064	0
POLDIP3;PDIP46	-1.39513	0
BICC1	-2.02053	0
ATP5O	-1.22763	0
CAPN1	-1.91323	0
PLCB4	-2.12859	0
AP2B1	-2.00574	0
KRT31;KRT32	-1.67428	0
SCCPDH	-1.67349	0
MYO9A	-2.46642	0
CARD6	-2.06621	0
WDR3	-2.02572	0
GIGYF2	-2.17629	0
TAF5	-1.93866	0
CCP110	-2.05469	0
KRT36;KRT38	-1.71806	0
TFIP11	-1.98596	0
KCTD18	-1.66968	0
C12orf45	-1.36297	0
TNFAIP2	-1.8613	0
TIMM44	-1.15537	0
CCDC88A	-2.2683	0
RPUSD4	-1.62536	0
ZC3H14	-1.67906	0
KRI1	-1.92039	0
SLC27A2	-1.84702	0
AHR	-1.95703	0
SYDE1	-1.63755	0
C1orf174	-1.41459	0
UPF1	-2.09461	0
PRDX1	1.01849	2.2967
LARP4	-1.90631	0
SSR3	-1.30451	0
CIR1	-1.71861	0
PAPD4	-1.70803	0
POLR2A	-2.3368	0
ARHGEF39	-1.58314	0
IGHMBP2	-2.03802	0
LSM4	-1.14004	0
POM121C;POM121	-2.09722	0
MRPS16	-1.18597	0
RPGRIP1L	-1.61553	0
FDXR	-1.68149	0
SPTY2D1	-1.87851	0
NDE1;NDEL1	-1.14851	0
C2CD2	-1.87813	0
SRP68	-1.8496	0
EIF2B5	-1.47157	0
PCM1	-2.32249	0
NET1	-1.83084	0
VRK2	-1.76448	0
EIF4G3	-2.29064	0
TCEB1	-0.84311	0
MTMR1	-1.87919	0
TAF1;TAF1L	-2.32771	0
RBM4	-1.60545	0
KANSL2	-1.58479	0
SPAG5	-2.12846	0
FIP1L1	-1.82299	0
SUPT7L	-1.66457	0
ZNF444	-0.69087	0
OSBPL8	-0.92226	0
KIAA0586	-1.41746	0
ZNHIT3	-1.24569	0
ATXN2L	-2.0545	0
NDUFS5	-1.0975	0
SOWAHC	-1.74563	0
TUBB6	-1.69773	0
CCT3	-1.78199	0
MED29;IXL	-1.35528	0
SP2	-1.81224	0
DDX20	-1.96491	0
USP42	-2.05858	0
MNAT1	-1.55416	0
CHD2	-2.04198	0
ORMDL3	-1.16991	0
GNB1	-1.08629	0
GABRB3	-1.70572	0
NOLC1	-0.90584	0
ALYREF	-1.44023	0
INO80B-WBP1;INO80B	-1.59584	0
ZKSCAN1	-1.59465	0
NMT1	-0.91217	0
OSBPL3	-2.00527	0
CABLES2	-1.71796	0
MCRS1	-1.55246	0
	-2.10813	0
KLF13	-1.4945	0
KSR1	-1.83923	0
PPHLN1	-1.54233	0
EEF1G	-1.69999	0
ZNF408	-1.89453	0
TKT	0.565889	2.26408
TEFM	-1.61989	0
CEP350	-2.54522	0
NR3C1	-1.93277	0
NTHL1	-1.53642	0
CAV1	-1.20216	0
UTP15	-1.7876	0
PIP4K2C	-1.67485	0
SMN2;SMN1	-1.38703	0
USP10	-1.94018	0
GNB4;GNB2	-0.9592	0
FAM76A	-1.54468	0
CCDC101	-1.16492	0
PDRG1	-1.19064	0
ICE2	-2.04143	0
PHB2	-1.47309	0
RBMS2	-1.57038	0
GUF1	-1.87115	0
U2AF1	-1.44517	0
SLU7	-1.83497	0
NELFE	-1.63588	0
DIP2B;DIP2A	-2.23424	0
BCCIP	-1.55605	0
MRPL47	-1.46909	0
NCOR1	-2.4317	0
SART3	-2.04906	0
RHBDF1	-1.98856	0
HMGXB4	-1.81764	0
DAB2IP	-2.0721	0
PDCD2	-1.5865	0
AHNAK	-2.79871	0
SECISBP2L	-2.08554	0
AUP1	-1.66073	0
GTF2E1	-1.69418	0
EIF3B	-1.96605	0
TNKS1BP1	-2.25957	0
LACTB	-1.78314	0
FARSA	-1.79515	0
OGT	-2.06789	0
BRD9	-1.00182	0
STT3B	-1.97161	0
TBP;TBPL2	-1.43355	0
MYO18A	-2.3638	0
GRK6;GRK5	-1.79373	0
DHX58	-1.8843	0
RNF213	-2.77188	0
OAS2	-1.9203	0
CAPNS1	-1.20298	0
ZNF318	-2.39986	0
CDC7	-1.80541	0
ADCK4	-1.112	0
KIF20A	-2.00121	0
PPP2R5E	-1.73798	0
IRF1	-1.56232	0
SRP72	-1.87277	0
CEBPZ	-2.08268	0
PHLDA2	-1.23279	0
BAG2	-1.37607	0
TAF10	-1.33668	0
EEF2	-1.97926	0
CFL1	1.16557	2.41542
RTCB	-1.74202	0
TCF25	-1.38008	0
NSUN2	-1.93687	0
ORMDL1;ORMDL2	-1.08483	0
TRAM1	-1.5242	0
GOSR1	-1.30201	0
PUS1	-1.62044	0
S100A9	-1.12195	0
H2AFY	-1.2449	0
DEPDC1B	-1.79078	0
VCP	-1.95095	0
RPP25L	-1.24628	0
ING2	-1.20599	0
CCDC77	-1.66165	0
ABCF1	-1.5834	0
POP7	-1.18537	0
ANGEL1	-1.87665	0
YTHDC2	-2.2048	0
ZC3H3	-1.747	0
ESCO2	-1.52111	0
C1orf122	-1.0596	0
WIBG	-1.35516	0
ANXA1	0.838133	2.426
YAF2	-1.29887	0
C11orf57	-1.03703	0
KIF18B	-1.96362	0
ALDH3A2	-1.34274	0
DDX1	-1.91609	0
DSC1	0.491214	2.49115
MRPL17	-1.21408	0
TAF6	-1.89734	0
PRRC2A	-2.35957	0
GNG12	-0.90342	0
MYCBP2	-2.70764	0
FAR1	-1.57381	0
ELMSAN1	-2.04856	0
EXOSC9	-1.67189	0
ZNF114	-1.67894	0
ZNF592	-2.1384	0
PLEK2	-1.60173	0
ENO1	-1.32263	0
DDOST	-1.68841	0
ZNF324;ZNF324B	-1.6559	0
LARP4B	-1.90607	0
BUD31	-1.23045	0
IQCB1	-1.8384	0
CEP55	-1.39083	0
CLTA	-1.44433	0
ARHGAP19	-1.52511	0
MAGED2	-1.7466	0
MTDH	-1.75983	0
PKN3	-1.99747	0
KRT87P	-1.46415	0
ABCD3	-1.87749	0
SNRPA	-1.30397	0
PPIH	-1.01204	0
RPP30	-1.46718	0
FAM60A	-1.39536	0
TERF1	-1.70109	0
HELLS	-1.54569	0
SLC35E1	-1.65101	0
DDX50	-1.91501	0
CLK3	-1.86637	0
S100A8	-1.03479	0
FOXRED1	-1.73087	0
METTL15	-1.48917	0
DDX11;DDX12P	-2.03467	0
PIP4K2A	-1.66487	0
KRT33B;KRT34	-1.66476	0
CAMSAP2	-2.22554	0
SREK1	-1.02991	0
GTPBP2	-1.81801	0
TXN	1.37128	2.44084
GTF2H2C;GTF2H2	-0.79211	0
OFD1	-2.06696	0
NIP7	-1.31095	0
PDE1C	-1.93914	0
MED16	-1.71055	0
MRPS18B	-1.38657	0
KLF10	-1.72061	0
TRMT1L	-1.91247	0
CACYBP	-0.7678	0
NFXL1	-2.00578	0
RHOF	-1.08856	0
BANF1	-1.00251	0
GTF3C1	-2.37816	0
S100A11	1.02909	2.09876
WDR44	-1.9535	0
FRMD5	-1.44651	0
QIL1	-1.18853	0
LOC102724428;SIK1	-1.92906	0
SEL1L3	-2.10914	0
ARHGEF18	-2.08632	0
POLR2H	-1.22853	0
GPI	-1.79844	0
C12orf57	-0.9998	0
TTLL4	-1.27579	0
SERPINE1	-1.65378	0
PIP4K2B	-0.92704	0
TAF1C	-1.61265	0
SPATA5	-2.00152	0
ZBTB24	-1.89366	0
CCNH	-1.46043	0
IPO5	-2.09212	0
APEX2	-1.75891	0
SEC22B	-1.39081	0
NHP2L1	-1.15146	0
KRT78	-1.7556	0
CDCA2	-2.04536	0
LARS	-1.98674	0
EI24	-0.20271	0
SYF2	-1.45821	0
PHF6	-1.61659	0
ERCC4	-2.01903	0
CDK2AP1	-0.85878	0
ING1	-1.0992	0
TRIP12	-2.34327	0
COL5A1	-2.26378	0
ZNF407	-2.39333	0
ZNFX1	-2.16501	0
ZNF746;ZNF767P;ZNF783;ZNF212;ZNF398;ZNF282	-1.32331	0
CDK5RAP2	-2.27791	0
PRIMPOL	-1.69052	0
AEBP2	-1.73613	0
PUF60	-1.75074	0
CALML5	1.03698	2.23816
LTV1	-1.73921	0
SUCLG1	-1.5593	0
TEC	-1.07258	0
OBSL1	-1.83327	0
SPATA5L1	-1.45423	0
RBMS1	-1.60365	0
C10orf47;PROSER2	-1.39431	0
DDX6	-1.31018	0
REEP2	-1.3765	0
LPCAT1	-1.41061	0
SURF4	-1.32484	0
SUPT3H	-1.46599	0
SAMHD1	-1.67482	0
LSM7	-1.06453	0
FECH	-1.0825	0
INTS3	-2.07214	0
PIGR	-1.92056	0
HSP90B1	-1.96599	0
DSG1	-2.05595	0
CSTA	-1.04163	0
IGKV A18;IGKV2D-26;IGKV2D-29	-1.04891	0
F13A1	-1.92047	0
PAPD5	-1.84259	0
CKM	-1.63449	0
PIP	-1.21937	0
IARS	-2.11244	0
KRT6B	-1.77863	0
ASTE1	-1.90266	0
ZBED5	-1.89713	0
LGALS3BP	-0.73039	0
MLLT1	-1.79278	0
MKL1;mkl1	-1.9298	0
PTMA	-1.07033	0
HBB	-0.98543	0
SNRNP70	-1.71228	0
CETN3	-1.2633	0
SRPR	-1.84392	0
KANK2	-1.95987	0
RPA2	-1.28854	0
OLA1	-1.08998	0
CDCA8	-1.49586	0
UVSSA	-1.90629	0
PTOV1	-1.11926	0
PRMT1	-1.57645	0
ZNF219	-1.36534	0
CENPU	-1.67689	0
PRKCI	-1.83418	0
	-1.488	0
CASP14	-1.44215	0
PCGF2	-1.34827	0
SP100	-2.00182	0
ZNF7	-1.82686	0
ZNF276	-0.99479	0
STAU1	-1.3517	0
IGFBP3	-1.17319	0
HMGB3	-1.24358	0
NSUN4	-1.63436	0
B3GALT6	-1.56981	0
AKR1C1	-1.56571	0
USP43	-2.08923	0
SCOC	-0.97102	0
PPP1CB	-1.57038	0
LIAT1;C17orf97	-1.69596	0
DIAPH3	-2.13647	0
LTBP1	-2.27135	0
ASXL2	-1.75149	0
CDK7	-1.53962	0
SECISBP2	-1.48419	0
DAP	-1.04782	0
PAK4	-1.16041	0
CAST	-1.50398	0
RPS19BP1	-0.86809	0
SMNDC1	-1.42669	0
CCNL2	-1.76453	0
FOXM1	-1.36063	0
ARL4C	-1.33218	0
SIN3B	-2.12405	0
ATAD5	-2.31716	0
PGD	-1.23787	0
ZFP64	-1.85863	0
PPIP5K2	-2.15945	0
ZC3H11A	-1.75912	0
EIF3K	-1.20071	0
BAP1	-1.89293	0
MRPL4	-1.52881	0
ZNF598	-1.9947	0
SYBU	-1.70297	0
LSM12	-1.33648	0
KRT82	-1.75345	0
WDR92	-1.59923	0
PHLDA3	-1.14273	0
SEC62	-0.99433	0
CBX2	-1.74881	0
CCT5	-1.73117	0
SPATS2L	-1.47624	0
TADA2B	-1.68547	0
TFB2M	-1.65656	0
TGM2	-1.88834	0
ADNP	-1.98778	0
SON	-2.20388	0
ASF1B;ASF1A	-1.1994	0
PISD	-1.61561	0
UFL1	-1.95228	0
CCT2	-1.65139	0
TBC1D30	-1.85625	0
S100A6	1.31835	2.30427
VCL	-2.09272	0
MBTPS1	-2.07096	0
TFPI	-1.08135	0
MRPL57	-1.0887	0
GPR126	-2.13574	0
IGHA1;IGHA2	-1.63193	0
NRIP1	-2.1036	0
MED25	-1.92729	0
TGFB1	-1.64665	0
POLR1D	-1.15631	0
USP31	-1.83441	0
SSR4	-1.21072	0
FRMD4A	-2.06243	0
ZNF302	-1.66283	0
SUPT20H	-1.74862	0
CPNE8	-1.79402	0
SNRPE	-1.03354	0
ST6GAL2	-1.77929	0
EIF1AX;EIF1AY	-1.12163	0
ELOVL1	-1.51404	0
GTPBP10	-1.63278	0
UBAP2L	-1.60324	0
DBT	-1.72824	0
SRSF5	-1.49503	0
HSD17B11	-1.44874	0
DARS	-1.33461	0
ADAM10	-1.12087	0
RETNLB	-1.0693	0
WDR75	-1.97542	0
TCEA2	-1.44009	0
IRAK1;NEK2	-1.4604	0
SNRPD3	-1.14351	0
NPHP4	-2.19756	0
CDC6	-1.79741	0
CPSF2	-1.94687	0
CDC42	-1.32752	0
GLYR1	-1.75751	0
AP2S1	-1.23812	0
MED26	-1.81588	0
TTC31	-1.57538	0
WWC3	-2.08874	0
OSBPL7	-1.67244	0
AGRN	-2.30597	0
ACLY	-2.08221	0
GORASP1	-0.98767	0
ANKRD26	-1.78189	0
RIF1	-1.91245	0
XP32	-1.41893	0
ZNF780A	-1.84805	0
ARR3	-1.63079	0
ZNF316	-2.03519	0
ZNF146	-1.52254	0
FXR2	-1.87053	0
EXOSC7	-1.50271	0
TRIM14	-1.69699	0
CNKSR2	-1.82804	0
ZSCAN2	-0.48307	0
TARBP2	-1.29986	0
TAMM41	-0.79282	0
NUFIP1	-1.7505	0
ISY1	-1.45551	0
ZNF274	-1.07115	0
EIF6	-1.07306	0
RBM15B	-1.98768	0
CKAP2L	-1.92213	0
FOXK1	-1.87769	0
GEMIN5	-2.22683	0
LRMP	-2.21762	0
STARD9	-2.71294	0
SLC25A4	-1.51936	0
PIK3C2A	-2.28031	0
INTS4	-1.0393	0
SYT1	-1.27642	0
PRR3	-1.31471	0
WDR74	-0.61169	0
RBFA	-1.58387	0
EWSR1	-1.50611	0
CYCS	-1.05434	0
WASL	-1.73899	0
RAI1	-2.00617	0
	-1.67901	0
MUSTN1	-1.01153	0
TSSC4	-1.3406	0
MRRF	-1.46653	0
FMNL1	-1.74108	0
FANCE	-1.74121	0
PRR14L	-1.28661	0
SEC61G	-0.88881	0
PLEKHJ1	-1.48825	0
TMEM57	-1.88182	0
HAGH	-1.23734	0
MTERF1	-1.21037	0
TADA1	-1.57265	0
CHMP6	-1.1119	0
BYSL	-1.69549	0
SUMO2	-1.03627	0
TSPYL2	-1.45806	0
NDUFB6	-1.06878	0
SLC35A3	-1.2403	0
URI1	-1.77693	0
TPR	-2.42698	0
CCNYL3	-1.59193	0
BICD1	-1.9772	0
PIH1D1	-0.9428	0
NAPSA	-1.46394	0
EIF5	-1.69216	0
OCRL	-2.01787	0
WTAP	-1.29866	0
POLR2K	-0.84535	0
TNRC18	-2.49757	0
CYTH2	-1.66801	0
TFAP4	-1.25455	0
DHX33	-0.99393	0
APC2	-1.89029	0
PHF5A	-1.0936	0
SNAPC1	-1.63341	0
EIF2A	-1.80922	0
ALDOA	-1.18927	0
PIWIL1	-1.99389	0
RBMX2	-0.82122	0
SGOL2	-2.16059	0
FRMD3	-1.19976	0
ZNF768	-1.75334	0
SDHC	-0.88211	0
DNTTIP1	-1.56835	0
PLEKHA6	-2.0766	0
NCCRP1	0.569933	2.05915
DNTTIP2	-1.92669	0
SERTAD2	-1.53015	0
AIFM1	-0.84324	0
BATF2	-1.42001	0
FBLL1	-1.54162	0
ITIH6	-2.15591	0
FLII	-0.71841	0
ST8SIA4	-1.61589	0
ZNF552	-1.66462	0
SMTNL2	-1.70067	0
RAB6B;RAB6A;RAB39A	-0.76771	0
RASSF3	-1.5388	0
HS3ST2	-1.24343	0
USP34	-2.60663	0
ACOT9	-1.4778	0
MRPL27	-1.02011	0
EXOC4	-2.04336	0
RPLP1	6.2047	2.23786
PLCL2;PLCL1	0.805689	-0.13752
MAP4	2.9875	-0.1669
PRSS3	3.97075	-0.13793
C11orf58;SMAP	-1.00165	-2.50545
TUBB4B;TUBB4A	0.777427	-0.1238
PRR4	3.22489	-0.20294
	3.11932	-2.47292
C19orf53	1.34279	-2.30854
RAB34	3.63169	-0.26247
LYZ	4.03488	-0.05794
	8.76525	-0.09549
	3.33446	-0.30222
SRSF2	1.27535	-0.41742
LRRC10B	6.80262	2.54439
ALB	5.89155	2.32321
DDX46	-2.06989	-2.69627
	-1.36126	-3.08702
RPS14	6.25151	0.18706
YBX1	5.67411	0.524695
ASPH	0.003658	-2.03284
RPL17;RPL17-C18orf32	6.02165	0.019406
RPL18A	3.79297	-1.97195
SERBP1	5.51998	-0.03444
RPS7	6.46295	0.251561
ANXA2;ANXA2P2	3.7612	-1.91009
RPS8	6.32012	-0.02379
RPS23	6.28026	0.018945
RPLP2	4.20995	-2.30308
SBSN	0.386979	0.106535
RPS5	6.12363	0.154599
RPL27	6.74961	0.057707
KRT77	-1.791	-2.16817
	3.60039	-0.00381
SLC7A5	-1.74044	-2.18717
RPS25	3.99704	-2.38552
KPRP	0.302985	-2.19898
EEF1A1;EEF1A1P5	5.79675	0.117452
HIST2H3PS2	1.30586	-2.26307
AKR1C2	0.880177	0.171406
EIF2S1	-1.55765	-2.30319
LDHB	-1.57164	-2.30792
HSP90AB1	-1.92045	-2.33749
	3.05098	-0.00222
AKR1B10	0.982877	0.187421
MTUS1	2.61827	-0.07888
SLC25A3	5.54956	-0.1619
RBM39	5.22619	-0.50413
HSP90AA1	2.76147	2.24776
DNAH5	-2.72346	-2.47805
LUC7L	-1.64075	-2.47914
SRSF11	-1.6265	-2.52592
NKAP;NKAPL	0.50341	-2.73795
MAP1B	-2.43238	-2.54872
CKAP4	-1.81969	-2.60023
	-1.84069	-2.61155
MAP1A	0.105368	0.009844
IGKV4-1	1.81601	-2.63098
PRSS1;PRSS3P2;PRSS2	4.17417	-2.79957
LUC7L2	-1.66757	-2.72803
	-1.15186	-2.76229
ABCA13	0.476958	-2.44303
	-1.3726	-2.82128
SUB1	-1.15821	-2.82922
	3.49472	-2.88126
	-1.38646	-2.92975
KIF20B	3.84534	-3.10919
FASN	2.15572	-2.98799
	-1.27816	-3.15419
	-1.262	-3.22216
RPS10;RPS10-NUDT3	3.50647	-2.55269
	3.20566	-2.39899
GIPC1	0.856886	-2.56971

## Sheet: cap1
	kap_1 abundance	kap_1 spec.
EIF2AK2	6.88166	8.67471
PRKRA	6.75093	8.28754
ADAR	6.08262	8.21635
HIST1H1D	1.14381	2.49309
STAU2	6.08009	7.8119
YWHAZ	6.10274	7.55045
ILF3	3.04389	5.02315
MISP	-1.87712	0
STAU1	4.96648	6.76707
RBMX;RBMXL1	0.46856	2.09522
NCL	0.319077	2.20338
DDX21	-1.94123	0
YWHAB	5.06232	6.51075
FABP5	1.00654	2.18735
HNRNPU	0.481316	0.347328
LMNA	0.537076	2.28244
NOLC1	0.189878	0.032381
SFPQ	-1.88166	0
RPL32	-1.19357	0
HIST1H2BO;HIST1H2BB	3.46329	2.02945
HIST2H2AB	1.3106	2.45657
DDX5	-1.83977	0
NONO	-1.73425	0
RPL9	-1.31754	0
SRRM2	-2.47656	0
RPS28	1.31195	2.20632
HNRNPA3	0.728369	2.326
MATR3	0.282094	0.122519
FAU	1.46364	2.50127
PABPC1	0.504037	2.33101
FBL	0.824551	-0.03908
XRCC6	-1.8081	0
SRRM1	-2.01448	0
UBTF	0.431374	2.37306
XRCC5	-1.91753	0
YWHAQ	5.68508	7.12856
HNRNPUL1	0.321338	2.30242
TARBP2	5.64794	7.23944
RPL36A;RPL36A-HNRNPH2	-1.21426	0
RBM14	-1.84193	0
KRT19	-1.64435	0
NOP2	-1.95086	0
TRA2B	-1.52718	-2.14321
HNRNPH1	0.579837	2.25274
TOP1	0.18957	2.1473
RRBP1	-2.18313	0
SPTAN1	-2.45153	0
G3BP2	0.334327	2.06768
TOP2A	-2.2415	0
CHTOP	2.75968	4.13371
PPP1CA;PPP1CC	0.510101	2.08427
DDX3X;DDX3Y	-1.72261	0
ARGLU1	-1.52135	-2.66228
TCOF1	-2.18213	0
FLNA	-2.4483	0
C11orf98	-1.15333	0
EIF3H	-1.59757	0
SNRPB2	-1.4063	0
HIST1H1B	3.28975	0.018584
HNRNPC;HNRNPCL4;HNRNPCL1;HNRNPCL3;HNRNPCL2	5.81859	2.34622
NPM1	3.10072	-0.2849
RPLP0;RPLP0P6	1.15114	0.245018
HNRNPA1	3.11289	-0.12779
HNRNPM	0.31059	-2.37338
HMGA1	-1.06729	-2.3429
SPTBN1	-2.43872	-1.97582
RPS15A	1.54872	0.053644
RPS21	1.50844	0.063387
RPL27A	3.82572	-0.06
ACTC1;ACTG2;ACTA1;ACTA2	1.14914	0.098758
H1F0	-1.31938	-2.10708
RPL23	1.22624	-0.00778
HIST1H2BK	-1.1427	0
RSL1D1	-1.74014	0
RPL35A	-1.09823	-2.40272
RPL10A	1.15189	0.176624
HIST1H2AB;HIST3H2A	-1.1503	0
H2AFX	1.19126	0.009673
LMNB1	-1.64975	0
HIST1H4A	1.99824	-2.62345
H2AFV;H2AFZ	-1.13062	0
RPL24	1.1793	-0.00995
RPS27	1.43392	0.085844
HNRNPK	-1.62125	0
RPL35	1.28241	-2.57212
KRT13	-1.65571	0
NOP56	-1.81987	0
HNRNPR	0.404484	2.25539
THRAP3	-2.01502	0
HNRNPA0	-1.48911	0
RPS11	6.0291	1.89938
HNRNPH3	-1.56733	0
RPL36	1.2697	-2.56075
RPS29	-1.01098	0
RPL38	1.46366	2.34246
SUPT16H	-2.07886	0
TPM1	-1.45521	0
GTPBP4	-1.86902	0
NOP58	-1.77509	0
DDX18	-1.87741	0
RPL22	3.25522	-0.70601
ALYREF	0.902099	2.33166
DEK	-1.51467	0
NUMA1	-2.37705	0
RPL28	0.745506	-2.90206
SRSF7	-1.19764	0
RAI14	-2.04155	0
MYBBP1A	-2.17275	0
MYH9	-2.35513	-2.18312
H2BFS	-1.14439	-2.11851
CDK1;CDC2;CDK4;CDK3;CDK2;CDK16;CDK14;CDK6;CDK15	4.82128	3.01022
SRSF9	-1.40725	0
SAFB	-2.01132	0
SRSF10;FUSIP1	-1.32042	0
BCLAF1	-1.90643	0
HNRNPL	-1.80707	0
	0.636094	2.31313
ERH	1.21033	0.040097
CORO1C	0.693598	2.31272
	-1.69536	0
PARP1	-2.05339	0
RALY	0.511583	2.02297
HP1BP3	-1.78679	0
G3BP1	-1.71737	0
HNRNPUL2-BSCL2;HNRNPUL2	-1.92783	0
WDR43	-1.87442	0
CD44	-1.3557	0
SLTM	-2.06874	0
IMMT	-1.86483	0
INA	-1.74343	0
MPRIP	-1.98195	0
HNRNPAB	-1.48147	0
PA2G4	-1.64134	0
SIPA1	-2.00783	0
ACTN4	0.470244	0.153144
PES1	-1.82005	0
KRT4	-1.80557	0
DHX15	-1.95872	0
SNRPD2	-0.94334	0
EIF4A3	-1.64847	0
PLEC	-2.58887	0
KRT3	-1.80899	0
PTBP1	-1.3407	0
RNPS1	-1.39025	-4.64994
ACIN1	-2.16268	0
RBM8A	-1.29861	0
GNB2L1	2.98744	-0.42436
TMPO	-1.66564	0
CCDC86	-1.6046	0
SIPA1L3	-2.28917	0
PDCD11	-2.31979	0
EIF3A	-2.2216	0
SAP18	-1.2051	0
TFAM	-1.46383	0
NSA2	-1.35513	0
EBNA1BP2	-1.60942	0
PSIP1	-1.7789	0
EMG1	-1.42684	0
SRP14	-1.16346	0
NOL6	-2.04984	0
HIST1H2AD;H2AFJ	-1.26673	0
KHDRBS1;KHDRBS2	-1.68329	0
GAPDH	-1.44514	0
HMGN4	-0.97949	0
LMO7	-2.16262	0
SQSTM1	-1.26432	0
SMARCA5	-2.086	0
HIST1H2BH;HIST2H2BF	-1.14276	0
NAT10	-2.06345	0
RPL30	-1.10667	0
BOP1	-1.92236	0
SLC25A5	6.26322	2.36951
DDX17	-1.90446	0
NOC3L	-1.96636	0
EIF3C;EIF3CL	-2.02259	0
NIFK	-1.53431	0
ZC3HAV1	-2.00617	0
RBM28	-1.93317	0
BRIX1	-1.61701	0
HNRNPF	0.543106	2.20275
SF3B1	-2.16385	-2.0472
FAM83H	-1.98379	0
MAK16	-1.54861	0
HMGN1	-0.6762	0
TARDBP;TDP43	-1.42721	0
RPF2	-1.55123	0
TPM3;TPM4;TPM1	-1.42193	0
RPL39P5;RPL39	-0.80089	0
EMD	-1.46231	0
CAPZA2	-1.51784	0
FARSB	-1.8203	0
RBM3	-1.23477	0
DDX27	-1.93754	0
FXR1	-1.70749	0
BTF3	-1.07196	0
YWHAE	1.07693	2.54193
YBX3	-1.60303	0
OAS3	-2.0834	0
TRA2A	-1.51439	0
SSRP1	-1.41125	0
CHCHD3	-1.42737	0
ACTR3;ACTR3C;ACTR3B	-1.62328	0
YWHAG	1.05759	2.50941
RPS26	-1.11444	0
SON	-2.42132	0
CAPRIN1	-1.89412	0
HIST1H2BL	-1.14464	0
LMNB2	-1.84478	0
H1FX	-1.35193	0
XRN1	-2.28803	0
IMP4	-1.52835	0
RBBP7	-1.67152	0
ELAVL1	-1.5574	0
DCAF13	-1.82963	0
KRT84	-1.81221	0
CENPV	-1.47634	0
DDX56	-1.7895	0
RPL37	-1.04446	0
HIST3H2BB	-1.14326	0
GPRC5A	-0.8881	0
SF3A3	-1.76973	0
PPAN-P2RY11;PPAN	-1.76492	0
DMBT1	3.48783	4.62717
SF3B2	-2.001	0
SMU1	-1.75999	0
NKRF	-1.89026	0
RRP12	-2.15746	0
KRR1	-1.64012	0
SNRNP200	-2.38828	0
RPL36AL	-1.09583	0
PNN	-1.91183	0
PTRF	-1.63825	0
FTSJ3	-1.98478	0
HIST1H2BD;HIST1H2BN	-1.14414	0
PABPN1	-1.5152	0
DDX47	-1.70455	0
RACGAP1	-1.22879	0
C14orf166	-1.44821	0
CIRH1A	-1.64782	0
MYEF2	-1.14067	0
FLG2	-0.11109	2.28348
DBN1	-1.61749	0
WDR36	-1.99723	0
MKI67	-2.55472	0
TJP1	-1.39079	0
NGDN	-1.55502	0
SND1	-2.0086	0
BMS1	-2.16379	0
POLR1E	-1.67449	0
SYNM	-2.14662	0
PPP1R12A	-1.52051	0
RRP15	-1.49809	0
HMGA2	-1.03209	0
RRP1B	-1.92648	0
NACA	-1.17655	0
ZNF326	-1.81725	0
PRRC2C	-2.48964	0
XRN2	-2.03575	0
SNW1	-1.78883	0
MRPS12	-1.18107	0
CCAR2	-2.01242	0
CHD1	-2.29378	0
TPX2	-1.93274	0
SPATS2L	-1.79048	0
NPM3	-1.28652	0
ARL6IP4	-1.39078	0
	-2.35885	0
UTP14A	-1.94437	0
SP3	-1.19451	0
HSPA9	-1.86735	-2.41801
ARPC1B	-1.17554	0
KPNA2	-1.76239	0
CWC15	-1.42527	0
PRKDC	-2.67125	0
LUZP1	-2.08016	0
PRPF4	-1.76678	0
BCAS2	-1.41716	0
RRP1	-1.72295	0
RBM12B	-2.01157	0
MPHOSPH10	-1.89687	0
CENPB	-1.81405	0
CHD4	-2.23165	0
SF3B6	-1.16391	0
FAM120A	-2.08597	0
	-1.27432	0
	2.86208	4.64022
SF3A1	-1.94883	0
RP9	5.99208	2.0308
RBM34	-1.38164	0
H3F3B;H3F3A;H3F3C	-1.17359	0
RRS1	-1.61482	0
HSPA5	-1.85933	0
MAP7D1	-1.96764	0
MAP7	-1.92454	0
DIDO1	-2.38716	0
RBM25	-2.00078	0
SPATS2	-1.77484	0
MRM1	-1.58701	0
CBX8	-1.63744	0
FMR1	-1.78898	0
	-1.76169	0
UTP18	-1.79241	0
KRT72	5.52135	2.21383
PHF14	-1.83614	0
SENP3-EIF4A1;SENP3	-1.7873	0
PHLDB2	-2.09854	0
KRT17	-1.68219	0
DDX24	-1.96133	0
SMC1A	-2.14879	0
TRMT61A	-1.49667	0
WDR46	-1.83296	0
GNAI3	-1.6078	0
MMTAG2	-1.46851	0
RPL37A	1.10047	-0.26784
IGLC6;IGLC7	1.11583	-0.08965
HIST1H2BC	-1.1432	0
	-1.66373	0
DHX9	5.97581	1.46734
GPATCH4	-1.70227	0
	1.35492	-0.62453
SYNCRIP	-1.30655	0
HMGN2	-0.97279	0
DICER1	1.95114	4.29095
CWC22	-1.93235	0
PLEC	5.39541	-0.00404
HNRNPA2B1	5.59881	0.144665
RPS17	-1.80978	-4.4733
KRT7	6.04246	-0.09163
KRT8	6.82041	0.126132
ACTG1;ACTB	6.91896	0.082161
HIST1H1C	3.38375	-2.43321
RPL12	1.2949	-2.16312
KRT18	6.97321	0.084449
RPS12	1.26936	-2.18677
HIST1H1E	6.62803	-0.49114
RPS3	1.28403	-2.25591
VIM	7.08398	-0.13931
HIST1H2BM	7.11968	-0.32988
HIST2H2AC;HIST2H2AA3	7.22135	-0.31415
RPL23A	3.61951	-2.54114
RPS24	-1.18176	-2.18524
RPS15	1.02168	-2.27721
IGF2BP1	-1.80264	-4.55336
RPL7	5.82994	-0.25592
RPS18	6.03209	-0.36094
HIST2H3A;HIST1H3A;HIST3H3	7.33166	-0.16712
RPL14	5.79249	-0.18565
RPS16	3.68488	-0.12235
RPS6	3.43864	-2.55565
KRT6C	5.56691	-0.02379
RPL34	1.26244	-2.49516
RPS9	1.26185	-4.8383
KRT16	5.96828	0.180257
SRSF1	-1.45223	-4.5747
RPS4X	5.75028	-0.65754
RPL6	1.18138	-5.06512
RPL8	3.35727	-2.78009
RPL13A;RPL13a	0.934615	-2.72575
RPL15	5.66453	-0.68333
RPL29	3.19612	-2.8725
RPL19	1.04895	-5.08602
RPS13	5.68138	-0.75562
RPL13	6.06004	-0.32706
RPSA	6.01207	-0.5875
DCD	3.90635	-0.0523
RPL21	6.02797	-0.4033
RPL3	3.16156	-2.87292
HSPA8	5.69473	-0.03355
RPL26;RPL26L1	3.46922	-3.13677
RPL31	6.2376	-0.46368
RPS20	6.09311	-0.64153
RPS3A	5.78968	-0.56504
RPS19	5.97124	-0.63675
RPL7A	3.2069	-3.08525
HSPB1	-1.34009	-2.1654
RPS27L	-1.03687	-2.40114
SRSF3	-1.28621	-2.55852
SRSF6	-1.42005	-2.39064
RPS2	3.36001	-2.8583
KRT5	6.19279	0.19885
TUBA1C;TUBA1B;TUBA1A;TUBA8;TUBA4A	5.37183	-0.15691
RPL18	6.05249	-0.57117
RPL4	2.90694	-2.9634
SHROOM3	0.257846	-5.35735
PRPF8	-2.43712	-2.29226
RPL11	5.28708	-1.26815
RPL10;RPL10L	3.26631	-3.0451
KRT2	7.3301	0.035672
HRNR	4.8228	-0.41653
HSPA6;HSPA7	-1.85142	-2.21921
KRT6A	0.648715	-0.05723
RPL5	3.18586	-3.13977
ATAD3B	3.33853	-0.09562
MYL6	-1.21192	-2.27984
KRT14	5.70578	-0.01426
JUP	-1.91246	-2.29285
KRT10	7.39811	0.094704
KRT9	7.39025	-0.14455
POLDIP3	-1.6636	-2.4274
KRT1	7.59991	-0.10956
IGKC	1.30728	0.078549
TUBB;TUBB2B;TUBB2A	5.4834	-0.5679
U2AF2	-1.72835	-2.29084
	0.917255	-2.61568
HMGB1	-1.39608	-2.67926
ACACA	-2.42415	0
PC	-2.11271	0
LRRC59	-1.5432	0
KTN1	-2.19388	0
SGPL1	-1.80293	0
TMA7	-0.84919	0
MTDH	-1.80507	0
EIF5B	-2.14201	0
MTCL1	-2.32123	0
ABCF1	-1.98193	0
SART1	-1.95547	0
PRPF6	-2.02906	0
KIF2A	-1.89233	0
DRG1	-1.60791	0
U2SURP	-2.07295	0
PRPF31	-1.74394	0
DDX58	-2.02776	0
IFIT1	-1.7432	0
DDX23	-1.98037	0
IQGAP1	-2.27704	0
PRPF3	-1.88946	0
ARHGEF2	-2.04743	0
SRP9	-1.00484	0
MCCC1	-1.80622	0
CDK11B;CDK11A	-1.95152	0
WBP11	-1.84508	0
CDC5L	-1.96497	0
RBM17	-1.65284	0
MYO1B	-2.10884	0
TRIM28	-1.94718	0
NUMB	-1.85005	0
POLRMT	-2.14183	0
LUC7L3	-1.76507	0
CEP170	-2.24376	0
CHERP	-2.0209	0
AKAP13	-2.48792	0
DDX41	-1.84409	0
SERF2	-0.83884	0
IFIT3	-1.74806	0
RUVBL1	-1.70094	0
RUVBL2	-1.7089	0
ZC3H15	-1.68665	0
DDX60	-2.29634	0
MICU1	-1.73702	0
GNL3L	-1.76352	0
DHX37	-2.1124	0
GPATCH1	-2.01427	0
MARK2	-1.93797	0
RFC1	-2.10806	0
PLEKHA5	-2.10537	0
TBL2	-1.66214	0
PCCA	-1.9034	0
MRPL12	-1.68214	0
TCEB3	-1.94066	0
PQBP1	-1.4839	0
CD2BP2	-1.57572	0
HADHB	-1.71007	0
EXOSC10	-2.00359	0
RFC4	-1.56676	0
ESF1	-1.99473	0
KIAA1522	-2.02975	0
MCCC2	-1.78769	0
PHF6	-1.61584	0
SAP30BP	-1.55354	0
CDK12	-2.21524	0
NO66	-1.85178	0
MICU2	-1.69606	0
SOGA1	-2.20347	0
SMARCC2	-2.12346	0
ARID2	-2.29533	0
TAOK1	-2.06472	0
TSR1	-1.96289	0
ZCCHC6	-2.23358	0
DHX36	-2.05979	0
SPECC1	-2.07401	0
EPB41L1	-2.24314	0
PRC1	-1.85495	0
ZC2HC1A	-1.54521	0
SKIV2L2	-2.07115	0
PCCB	-1.77381	0
RFC3	-1.60806	0
BRD7	-1.87004	0
FKBP11	-1.29697	0
THOC2	-2.2619	0
GNL3	-1.79234	0
PRPF19	-1.74178	0
EEFSEC	-1.81494	0
RICTOR	-2.2838	0
RAB11FIP5	-2.14117	0
RFC5	-1.58542	0
MRPS26	-1.38401	0
DIMT1	-1.54699	0
UPF2	-2.1697	0
IFIT2	-1.74806	0
CD3EAP	-1.74024	0
ECT2	-2.01494	0
ZNF638	-2.34364	0
MAP7D3	-1.99312	0
HADHA	-1.93637	0
ARRB2;DKFZp686L0365	-1.66375	0
RSRC2	-1.7038	0
PRPF40A	-2.03663	0
DDX55	-1.83598	0
SNRNP40;DKFZp434D199	-1.5945	0
MYO5A	-2.33325	0
DDX60L	-2.29594	0
MARK3	-1.93923	0
SETX	-2.48127	0
DNAJC1	-1.80538	0
EIF4G1	-2.24425	0
CMTR1	-1.97918	0
EIF2S2	-1.5842	0
DDX52	-1.82928	0
MYO9B	-2.38632	0
CMSS1	-1.50357	0
RSBN1L	-1.97712	0
FRG1	-1.46497	0
EXOSC3	-1.47088	0
DDX54	-1.99385	0
PUF60	-1.7374	0
SMARCE1	-1.5225	0
RBBP6	-2.3044	0
NRDE2	-2.12277	0
CDKN2AIPNL	-1.12044	0
DDX28	-1.7751	0
MED1	-2.22655	0
SDPR	-1.67369	0
PARD3	-2.18018	0
MORF4L2	-1.24593	0
SF3B3	-2.1322	0
PCBP1	-1.574	0
HMMR	-1.92479	0
RFC2	-1.59281	0
SQRDL	-1.69862	0
TRMT112	-1.07817	0
CDKN2AIP	-1.78621	0
NOP14	-1.98975	0
SF3B5	-1.00582	0
DHX35	-1.89713	0
KIFC3	-1.91047	0
SEC61B	-0.99888	0
EDF1	-1.214	0
SBF1	-2.31898	0
MINK1	-2.17557	0
IKBIP	-1.59449	0
USP39	-1.79269	0
TMEM214	-1.88734	0
ATP5C1	-1.51846	0
SCAF1	-2.14386	0
ESYT2	-1.97302	0
EPB41L5	-1.91305	0
KIFC1	-1.86774	0
DNAJC9	-1.4758	0
NOM1	-1.98343	0
UTP3	-1.73685	0
MFAP1	-1.71565	0
MYO1C	-2.07551	0
NUP153	-2.18735	0
PLRG1	-1.75734	0
TCERG1	-2.09307	0
PECR	-1.51247	0
TCOF1	-2.1827	0
TBC1D10B	-1.94051	0
THOC1	-1.87881	0
PRPF4B	-2.06815	0
CCNT1	-1.90679	0
BAZ1A	-2.25212	0
SNRPA1	-1.45355	0
AATF	-1.80025	0
EIF2S3;EIF2S3L	-1.7085	0
TMA16	-1.44045	0
SDAD1	-1.90238	0
TECR	-1.55671	0
CHD3	-2.35524	0
GRSF1	-1.68098	0
PCF11	-2.23817	0
CLIP2	-2.06386	0
TSPYL1	-1.69189	0
UPF3B	-1.76163	0
THOC7	-1.37554	0
BAIAP2	-1.78438	0
CSNK1D	-1.67514	0
PGAM5	-1.5052	0
MRPS7	-1.50111	0
AKAP17A	-1.90706	0
BBX	-1.99707	0
SMARCD2	-1.71799	0
HSD17B12	-1.5356	0
SRPK1	-1.87113	0
FAM111A	-1.84631	0
ARHGEF28	-2.28305	0
CDK13	-2.21727	0
AP2A1	-2.03157	0
LLGL2	-2.05454	0
PTRH1	-1.26553	0
IFIT5	-1.74699	0
ZNF281	-1.98639	0
AFF4	-2.10537	0
CRIPT	-1.04984	0
NUMBL	-1.78399	0
EIF2B4	-1.75963	0
MTPAP	-1.82067	0
NCBP2	-1.2553	0
ZNF24	-1.62485	0
IFI16	-1.94574	0
MELK	-1.87298	0
C2CD5	-2.04317	0
VAPA	-1.4455	0
RNMTL1	-1.67227	0
SP110	-1.79056	0
CPT1A	-1.94629	0
KNOP1	-1.71255	0
MAP4K4	-2.14968	0
PRKCDBP	-1.49259	0
CEP78	-1.88842	0
RECQL4	-2.12408	0
PKP3	-1.93992	0
WBSCR22	-1.50352	0
CWC25	-1.69589	0
EXOSC6	-1.45079	0
CBX4	-1.78793	0
PRKAR2A	-1.65818	0
RBM27	-2.07452	0
P4HA1	-1.78568	0
	-2.44779	0
CYP24A1	-1.76993	0
REEP4	-1.46827	0
NCBP1	-1.96302	0
CCPG1	-1.94121	0
ZNF574	-2.03623	0
EIF4E	-1.39962	0
SFSWAP	-2.02044	0
DNAJC19	-1.09684	0
DNAJA1	-1.65194	0
ZNF787	-1.60668	0
EPB41L1	-1.46316	0
NOL10	-1.90472	0
SMARCD1;SMARCD3	-1.76516	0
CCDC55;NSRP1	-1.78133	0
GPATCH8	-2.21537	0
RSRC1	-1.58745	0
SREK1	-1.77364	0
CCDC137	-1.52536	0
PPFIBP2	-1.91051	0
EXOSC8	-1.47769	0
EXOSC2	-1.51573	0
EEF1D	-1.25904	0
SRFBP1	-1.68693	0
POLR1A	-2.28961	0
NOSTRIN	-1.76087	0
SMARCC1	-2.08945	0
FAM32A	-1.04084	0
MORF4L1	-1.45036	0
HMGB2	-1.38081	0
PRPF38B	-1.80934	0
MED4	-1.47341	0
CLASP2	-2.14258	0
MYO1E	-2.10401	0
DCDC2	-1.72291	0
S100A4	-1.06922	0
CISD3	-1.15275	0
MAPKAP1	-1.77175	0
THOC6	-1.57444	0
PLEKHA7	-2.15963	0
PIP5K1A	-1.78716	0
MRPS6	-1.15308	0
PNPLA6	-2.17586	0
CTCF	-1.86332	0
MRPL53	-1.08304	0
THOC5	-1.89491	0
MRPL11	-1.31561	0
NKIRAS2	-1.21221	0
IQGAP2	-2.20501	0
NOC4L	-1.76691	0
DPM1	-1.51089	0
CNP	-1.67741	0
SIN3A	-2.16188	0
IQGAP3	-2.25402	0
ERI1	-1.60274	0
CSNK1A1	-1.62789	0
BLM	-2.15978	0
TOR4A	-1.6713	0
NSUN5	-1.66923	0
NOB1	-1.66908	0
GOLGA2	-2.0479	0
MRPS23	-1.24346	0
NUSAP1	-1.69418	0
PPIL4	-1.75758	0
THSD4	-2.05096	0
PRSS23	-1.63348	0
TGFBI	-1.8732	0
SLC25A6	-1.51675	0
MRPS2	-1.52178	0
ZFP91;ZFP91-CNTF	-1.80239	0
FIBP	-1.59454	0
ETV3	-1.75588	0
C19orf47	-1.65075	0
RAB11FIP1	-2.13726	0
DTX3L	-1.92196	0
PTDSS1	-1.7445	0
HJURP	-1.80806	0
TFB1M	-1.59706	0
HLTF	-2.05637	0
CWF19L2	-1.85516	0
HKDC1	-2.01089	0
EIF3I	-1.5623	0
CSNK2A1;CSNK2A3	-1.62107	0
SLC25A11	-1.53226	0
MAP7D2	-1.91362	0
PKM	-1.76295	0
IMP3	-1.33945	0
SF3A2	-1.69245	0
AP2M1	-1.69483	0
HSPA1B;HSPA1A	-1.84577	0
SURF6	-1.61752	0
SKP1	-1.20504	0
TAOK2	-2.14067	0
DDX46	-2.06952	0
CHD8	-2.35394	0
NOP9	-1.84159	0
ILF2	-1.59006	0
GULP1	-1.53769	0
LSG1	-1.87636	0
GLTSCR2	-1.73551	0
FAM120C	-2.08131	0
MAP7	-1.94358	0
DNAJA3	-1.72006	0
DLG5	-2.33015	0
NOL12	-1.37694	0
ATP5A1	-1.77634	0
ZNF706	-0.9293	0
C1orf106	-1.8628	0
MRPS11	-1.3142	0
DDX31	-1.92176	0
FKBP3	-1.401	0
CYFIP1;CYFIP2	-2.16191	0
MRPL45	-1.46847	0
TSPYL5	-1.65459	0
PNO1	-1.44598	0
PINX1	-1.5686	0
PHAX	-1.6474	0
PHF10	-1.62953	0
POLR1B	-2.10799	0
SPICE1	-1.98346	0
TAF6L	-1.83132	0
GTF2H3	-1.29664	0
ZMAT2	-1.37313	0
LARP7	-1.82541	0
EIF3D	-1.50146	0
MAP1LC3B;MAP1LC3B2	-0.9548	0
FAM83D	-1.83036	0
EXOSC4	-1.42132	0
EIF2B3	-1.70105	0
YTHDC1	-1.9324	0
S100A16	-1.07192	0
C17orf85	-1.84876	0
TRUB2	-1.5646	0
DKC1	-1.76097	0
CETN2	-1.2953	0
CFAP97	-1.77433	0
MPHOSPH6	-1.19002	0
METTL17	-1.70529	0
PPIG	-1.93996	0
PNISR	-1.9665	0
CALM2;CALM3;CALM1	-1.22626	0
SNRPB;SNRPN	-1.39111	0
ZC3H18	-2.03719	0
RALGAPB	-2.16847	0
CYR61	-1.62352	0
MED14	-2.20575	0
DIAPH1	-2.14706	0
JUNB	-1.55484	0
NQO1	-1.3578	0
CCNL1	-1.77549	0
CDC42BPA	-2.28697	0
MED15	-1.90091	0
AGTPBP1	-2.15603	0
IQSEC1	-1.94352	0
MED10	-1.19557	0
FAM76B	-1.58681	0
RCL1	-1.61111	0
DHX30	-2.11578	0
MOGS	-1.96339	0
ERF	-1.76865	0
CSNK1A1	-1.60841	0
EXOC1	-2.00852	0
MX2	-1.91428	0
RPUSD3	-1.58501	0
EPB41L1	-1.47023	0
EZR	-1.84118	0
MPG	-1.51677	0
NRG1	-1.83814	0
NEMF	-2.08973	0
FAM133B;FAM133A	-1.09377	0
CDK9	-1.63121	0
METTL8	-1.67202	0
CCDC106	-1.50558	0
CCDC124	-1.41221	0
WDR5	-0.77412	0
AKAP9	-2.65657	0
MRPS28	-1.31896	0
C9orf114	-1.62333	0
ZNHIT6	-1.73173	0
NOL7	-1.46873	0
GPRIN3	-1.91613	0
COIL	-1.79663	0
GTF2H1	-1.79261	0
ERCC3	-1.96358	0
EXD2	-1.84728	0
PHC2	-1.70246	0
ATP5B	-1.7525	0
C12orf43	-1.50096	0
MED19	-1.41974	0
PRR12	-2.11391	0
AKAP8L	-1.85515	0
PDCD6	-1.33981	0
ALDH1A1	-1.73926	0
AGAP3	-1.97792	0
DHX29	-2.19114	0
UTP20	-2.50295	0
HTATSF1	-1.93375	0
EFTUD2	-2.03914	0
CYBA	-1.32247	0
TRMT10C	-1.67528	0
CKAP2	-1.88641	0
SBF2	-2.32369	0
RRP36	-1.47455	0
TAF8	-1.53481	0
MACF1	-2.93291	0
MRPL15	-1.43514	0
FEN1	-1.62933	0
G6PD	-1.77273	0
RABL6	-1.90063	0
FAM64A	-1.43462	0
ZFC3H1	-2.35478	0
SUN2	-1.90477	0
RPP38	-1.50289	0
DHRS7B	-1.52536	0
POP1	-2.0596	0
PAXBP1	-2.02036	0
VANGL1	-1.77796	0
AP3D1	-2.11448	0
DDX10	-2.00385	0
SNRNP27	-1.27554	0
WDR60	-2.08838	0
HSPA2	-1.84522	0
CSNK2A2	-1.61503	0
ABT1	-1.49247	0
NUAK2	-1.84268	0
ARHGEF40	-2.21659	0
VEZF1	-1.74658	0
CYP1B1	-1.78422	0
SMARCB1	-1.64484	0
ALKBH2	-1.12623	0
RBM33	-2.00104	0
ALDH3B1	-1.71466	0
MED20	-1.3659	0
KARS	-1.83281	0
RING1	-1.62766	0
PDCD2L	-1.59567	0
DKK2;DKK1	-1.25878	0
PTPN13	-2.44232	0
LARP1	-2.0917	0
MAP2	-2.33626	0
CDK17	-1.77512	0
STATH	-0.86358	0
RASAL2	-2.10911	0
MED22	-1.109	0
GTSE1	-1.88448	0
THOC3	-1.58851	0
RAB10	-1.35297	0
POLR1C	-1.54355	0
FAM207A	-1.40579	0
EIF2B2	-1.59094	0
AURKB	-1.13066	0
IK	-1.81691	0
ERCC6	-2.22637	0
CDC20	-1.73816	0
MUS81	-1.63707	0
SRPK2	-1.88945	0
CABLES1	-1.82993	0
MRPS25	-1.11214	0
CACTIN	-1.94793	0
C17orf49;BAP18;RNASEK-C17orf49	-1.21192	0
ELP3	-1.7942	0
MED12;TNRC11	-2.38575	0
RNF2	-1.57582	0
DAXX	-1.91047	0
KIF18A	-2.00979	0
IGF2BP3	-1.80417	0
KLF16	-1.40535	0
CHMP2B	-1.37851	0
NDUFA9	-1.62848	0
SAP130	-2.04642	0
DNAJC16	-1.95708	0
PLCD3	-1.95064	0
PKP2	-1.98862	0
MED31	-1.19879	0
ENY2	-1.06175	0
ABI1	-1.63643	0
GADD45GIP1	-1.40456	0
KIF14	-2.27066	0
MRPS34	-1.42048	0
GNL2	-1.92249	0
MRPL23	-1.26785	0
TRIM6-TRIM34;TRIM34	-1.99002	0
EIF4ENIF1	-2.03423	0
DDX49	-1.73421	0
CLP1	-1.68966	0
GATAD2A	-1.8329	0
MANF	-1.31597	0
RBM42	-1.68146	0
VTN	-1.73319	0
CHD9	-2.43656	0
RAB11FIP2	-1.7655	0
PRPF38A	-1.57375	0
DNAJA2	-1.66034	0
ISG15	-1.19207	0
OAS1	-1.60577	0
AFF1	-2.11767	0
SARNP	-1.7714	0
PHC3	-1.95007	0
CHD6	-2.48488	0
SMTN	-2.02053	0
PPFIBP1	-2.05698	0
EXOSC5	-1.40224	0
ZNF771	-1.55269	0
ZBTB11	-2.07693	0
CCDC43	-1.40761	0
REEP3	-1.46633	0
EPB41L2	-1.89903	0
DHX57	-2.19201	0
GTPBP6	-1.75509	0
AP2A2	-2.00664	0
TRIM56	-1.91109	0
MCM10	-1.98282	0
EIF3F	-1.57476	0
TIMM50	-1.5982	0
PHF3	-2.36074	0
RSBN1	-1.92929	0
MRPL28	-1.47937	0
MRPS9	-1.66119	0
DNAJC25	-1.6274	0
ERC1	-2.09628	0
CAAP1	-1.58396	0
RSL24D1	-1.29272	0
EIF3E	-1.71784	0
C8orf59	-1.05903	0
TMED10	-1.39752	0
SMOC1	-1.6827	0
TADA3	-1.68933	0
MED8	-1.46359	0
FBXL6	-1.7678	0
PHF8	-1.86232	0
RPL10	-1.26869	0
PTPN14	-2.13117	0
KIF2C	-1.91015	0
DPY30	-1.05115	0
FIZ1	-1.71596	0
EME1	-1.80107	0
ZNF593	-1.18182	0
PSMC1	-1.69182	0
IMUP	-1.03731	0
KIF1B;KIF1Bbeta;KIF1A;KIF1C	-2.30537	0
CLASP1	-2.21155	0
SLK	-2.15439	0
C3orf17	-1.8099	0
EIF3L	-1.85065	0
NAP1L1	-1.38678	0
HCFC1	-2.32934	0
ZNF346	-1.51762	0
POLR2E	-1.18811	0
FAM111B	-1.92774	0
ANKHD1	-2.43048	0
SPECC1L;SPECC1L-ADORA2A	-2.10144	0
MRPS27	-1.61625	0
FADS2	-1.71816	0
ABCF2	-1.85302	0
THAP4	-1.79857	0
NEIL3	-1.83102	0
CDC73	-1.64209	0
KRT81;KRT86;KRT83;KRT85	-1.72523	0
PHRF1	-2.20927	0
HDAC2;HDAC1	-0.8712	0
FARP1	-1.36165	0
SSB	-1.1433	0
EIF3G	-1.40553	0
NOP10	-0.88682	0
TCEB2	-0.88964	0
MED17	-1.83132	0
CXorf56	-1.40865	0
CCDC47	-1.7472	0
ACACB	-2.44176	0
MED21	-1.19212	0
STK3	-1.75051	0
EPRS	-2.23195	0
CDK5	-1.5225	0
LYAR	-1.63963	0
ZNF526	-1.867	0
NHP2	-1.23555	0
NUFIP2	-1.8815	0
GTF2E2	-1.34516	0
MRPL48	-1.10619	0
HNRNPH2	-1.69252	0
GTF2H4	-1.71755	0
HSPD1	-1.78571	0
SRBD1	-2.04833	0
S100A13	-1.0596	0
MVP	-1.99706	0
FAM161A	-1.88508	0
RPL22L1	-1.16071	0
TAF4	-2.04183	0
PCBP2	-1.22108	0
ANKRD11	-2.47409	0
PLCH1	-2.2757	0
DUSP11	-1.64058	0
PATL1	-1.93876	0
ANGPTL4	-1.65527	0
THAP11	-1.53725	0
CDKL5	-2.0493	0
PABPC4	-1.83232	0
DNAJB6	-1.37731	0
MRPL40	-1.38899	0
CEP131	-2.08689	0
PAM16;CORO7-PAM16	-1.14653	0
DAP3	-1.65864	0
NFX1	-2.09479	0
IQSEC2	-1.77571	0
DSP	4.19849	6.71933
SUGP2	-2.08472	0
	-2.08329	0
TMSB4X	-0.70351	0
MRPL43	-1.27084	0
NF2	-1.84316	0
GZF1	-1.90575	0
NTPCR	-1.39919	0
RARS	-1.87724	0
TAF9	-1.46201	0
ALDH3A1	-1.61958	0
MSN	-1.83135	0
PARN	-1.82362	0
MRPS22	-1.56591	0
ZCCHC17	-1.21809	0
TMEM41B	-1.33686	0
TMCC1;DKFZp686H13261	-1.77358	0
EPB41L4B	-1.99874	0
POLR3A	-2.19212	0
SEMA3C	-1.93047	0
ZNF668	-1.8318	0
PLD1	-2.09405	0
RPN2	-1.84063	0
SF1	-1.83461	0
LDHA	-1.56452	0
KIF13B	-1.92364	0
LAMA5	-2.60177	0
SFRP1	-1.54882	0
RAVER1	-1.89122	0
TRPT1	-1.31418	0
WASF2	-1.73466	0
PARP9	-1.98382	0
BUD13	-1.84831	0
SRRT	-1.75384	0
CCNK	-1.8078	0
RBM15	-1.99128	0
RHBDF2	-1.98536	0
ZBTB21	-2.07507	0
POLR3D	-1.64733	0
PTRH2	-1.28612	0
PHLDB3	-1.8568	0
C1D	-1.30354	0
GTF2F1	-1.76522	0
CLTC	-2.28344	0
AGAP1	-1.91744	0
DECR1	-1.55711	0
WHSC1L1	-2.20847	0
KTN1	-1.83849	0
PLEKHA4	-1.93146	0
PRKRIR	-1.94301	0
DNAJB12	-1.29616	0
MAP9	-1.73794	0
MYO10	-2.37751	0
TAF2	-2.13663	0
SCAF11	-2.02535	0
INF2	-1.82408	0
MED24	-2.04992	0
ATAD3A	-1.8535	0
FMNL2	-1.7274	0
DYNLRB1;DYNLRB2	-1.03826	0
MAST2	-2.25765	0
ARL6IP5	-1.33474	0
HERC5	-1.89136	0
NCKAP1	-2.10988	0
SRPRB	-1.24309	0
CCDC59	-1.45741	0
UTP23	-1.45335	0
RRP8	-1.53403	0
MSH6	-2.18407	0
HEXIM1	-1.60877	0
MRPL46	-1.50113	0
PAPPA	-2.25761	0
ZNF687	-1.90751	0
QARS	-1.94348	0
KIF5B	-2.04013	0
BTF3	-1.34573	0
SMARCA1	-2.08941	0
CDC42EP1	-1.60524	0
CDC42BPA	-2.04088	0
MAP1S	-2.05003	0
RDX	-1.79886	0
POLR2B	-2.08411	0
MCM8	-2.05115	0
KPNB1	-1.98753	0
PDZD11	-1.20766	0
QPCTL	-1.14551	0
DHX8	-2.1271	0
EIF4A1;EIF4A2	-1.6642	0
MCM9	-1.30703	0
ATP2A2	-2.01064	0
POLDIP3;PDIP46	-1.39513	0
BICC1	-2.02053	0
ATP5O	-1.22763	0
CAPN1	-1.91323	0
PLCB4	-2.12859	0
AP2B1	-2.00574	0
KRT31;KRT32	-1.67428	0
SCCPDH	-1.67349	0
MYO9A	-2.46642	0
CARD6	-2.06621	0
WDR3	-2.02572	0
GIGYF2	-2.17629	0
TAF5	-1.93866	0
CCP110	-2.05469	0
KRT36;KRT38	-1.71806	0
TFIP11	-1.98596	0
KCTD18	-1.66968	0
C12orf45	-1.36297	0
TNFAIP2	-1.8613	0
TIMM44	-1.15537	0
CCDC88A	-2.2683	0
RPUSD4	-1.62536	0
ZC3H14	-1.67906	0
KRI1	-1.92039	0
SLC27A2	-1.84702	0
AHR	-1.95703	0
SYDE1	-1.63755	0
C1orf174	-1.41459	0
UPF1	-2.09461	0
PRDX1	-1.2782	0
LARP4	-1.90631	0
SSR3	-1.30451	0
CIR1	-1.71861	0
PAPD4	-1.70803	0
POLR2A	-2.3368	0
ARHGEF39	-1.58314	0
IGHMBP2	-2.03802	0
LSM4	-1.14004	0
POM121C;POM121	-2.09722	0
MRPS16	-1.18597	0
RPGRIP1L	-1.61553	0
FDXR	-1.68149	0
SPTY2D1	-1.87851	0
NDE1;NDEL1	-1.14851	0
C2CD2	-1.87813	0
SRP68	-1.8496	0
EIF2B5	-1.47157	0
PCM1	-2.32249	0
NET1	-1.83084	0
VRK2	-1.76448	0
EIF4G3	-2.29064	0
TCEB1	-0.84311	0
MTMR1	-1.87919	0
TAF1;TAF1L	-2.32771	0
RBM4	-1.60545	0
KANSL2	-1.58479	0
SPAG5	-2.12846	0
FIP1L1	-1.82299	0
SUPT7L	-1.66457	0
ZNF444	-0.69087	0
OSBPL8	-0.92226	0
KIAA0586	-1.41746	0
ZNHIT3	-1.24569	0
ATXN2L	-2.0545	0
NDUFS5	-1.0975	0
SOWAHC	-1.74563	0
TUBB6	-1.69773	0
CCT3	-1.78199	0
MED29;IXL	-1.35528	0
SP2	-1.81224	0
DDX20	-1.96491	0
USP42	-2.05858	0
MNAT1	-1.55416	0
CHD2	-2.04198	0
ORMDL3	-1.16991	0
GNB1	-1.08629	0
GABRB3	-1.70572	0
NOLC1	-0.90584	0
ALYREF	-1.44023	0
INO80B-WBP1;INO80B	-1.59584	0
ZKSCAN1	-1.59465	0
NMT1	-0.91217	0
OSBPL3	-2.00527	0
CABLES2	-1.71796	0
MCRS1	-1.55246	0
	-2.10813	0
KLF13	-1.4945	0
KSR1	-1.83923	0
PPHLN1	-1.54233	0
EEF1G	-1.69999	0
ZNF408	-1.89453	0
TKT	-1.69819	0
TEFM	-1.61989	0
CEP350	-2.54522	0
NR3C1	-1.93277	0
NTHL1	-1.53642	0
CAV1	-1.20216	0
UTP15	-1.7876	0
PIP4K2C	-1.67485	0
SMN2;SMN1	-1.38703	0
USP10	-1.94018	0
GNB4;GNB2	-0.9592	0
FAM76A	-1.54468	0
CCDC101	-1.16492	0
PDRG1	-1.19064	0
ICE2	-2.04143	0
PHB2	-1.47309	0
RBMS2	-1.57038	0
GUF1	-1.87115	0
U2AF1	-1.44517	0
SLU7	-1.83497	0
NELFE	-1.63588	0
DIP2B;DIP2A	-2.23424	0
BCCIP	-1.55605	0
MRPL47	-1.46909	0
NCOR1	-2.4317	0
SART3	-2.04906	0
RHBDF1	-1.98856	0
HMGXB4	-1.81764	0
DAB2IP	-2.0721	0
PDCD2	-1.5865	0
AHNAK	-2.79871	0
SECISBP2L	-2.08554	0
AUP1	-1.66073	0
GTF2E1	-1.69418	0
EIF3B	-1.96605	0
TNKS1BP1	-2.25957	0
LACTB	-1.78314	0
FARSA	-1.79515	0
OGT	-2.06789	0
BRD9	-1.00182	0
STT3B	-1.97161	0
TBP;TBPL2	-1.43355	0
MYO18A	-2.3638	0
GRK6;GRK5	-1.79373	0
DHX58	-1.8843	0
RNF213	-2.77188	0
OAS2	-1.9203	0
CAPNS1	-1.20298	0
ZNF318	-2.39986	0
CDC7	-1.80541	0
ADCK4	-1.112	0
KIF20A	-2.00121	0
PPP2R5E	-1.73798	0
IRF1	-1.56232	0
SRP72	-1.87277	0
CEBPZ	-2.08268	0
PHLDA2	-1.23279	0
BAG2	-1.37607	0
TAF10	-1.33668	0
EEF2	-1.97926	0
CFL1	-1.24986	0
RTCB	-1.74202	0
TCF25	-1.38008	0
NSUN2	-1.93687	0
ORMDL1;ORMDL2	-1.08483	0
TRAM1	-1.5242	0
GOSR1	-1.30201	0
PUS1	-1.62044	0
S100A9	-1.12195	0
H2AFY	-1.2449	0
DEPDC1B	-1.79078	0
VCP	-1.95095	0
RPP25L	-1.24628	0
ING2	-1.20599	0
CCDC77	-1.66165	0
ABCF1	-1.5834	0
POP7	-1.18537	0
ANGEL1	-1.87665	0
YTHDC2	-2.2048	0
ZC3H3	-1.747	0
ESCO2	-1.52111	0
C1orf122	-1.0596	0
WIBG	-1.35516	0
ANXA1	-1.58787	0
YAF2	-1.29887	0
C11orf57	-1.03703	0
KIF18B	-1.96362	0
ALDH3A2	-1.34274	0
DDX1	-1.91609	0
DSC1	0.092631	2.09257
MRPL17	-1.21408	0
TAF6	-1.89734	0
PRRC2A	-2.35957	0
GNG12	-0.90342	0
MYCBP2	-2.70764	0
FAR1	-1.57381	0
ELMSAN1	-2.04856	0
EXOSC9	-1.67189	0
ZNF114	-1.67894	0
ZNF592	-2.1384	0
PLEK2	-1.60173	0
ENO1	-1.32263	0
DDOST	-1.68841	0
ZNF324;ZNF324B	-1.6559	0
LARP4B	-1.90607	0
BUD31	-1.23045	0
IQCB1	-1.8384	0
CEP55	-1.39083	0
CLTA	-1.44433	0
ARHGAP19	-1.52511	0
MAGED2	-1.7466	0
MTDH	-1.75983	0
PKN3	-1.99747	0
KRT87P	-1.46415	0
ABCD3	-1.87749	0
SNRPA	-1.30397	0
PPIH	-1.01204	0
RPP30	-1.46718	0
FAM60A	-1.39536	0
TERF1	-1.70109	0
HELLS	-1.54569	0
SLC35E1	-1.65101	0
DDX50	-1.91501	0
CLK3	-1.86637	0
S100A8	-1.03479	0
FOXRED1	-1.73087	0
METTL15	-1.48917	0
DDX11;DDX12P	-2.03467	0
PIP4K2A	-1.66487	0
KRT33B;KRT34	-1.66476	0
CAMSAP2	-2.22554	0
SREK1	-1.02991	0
GTPBP2	-1.81801	0
TXN	-1.06956	0
GTF2H2C;GTF2H2	-0.79211	0
OFD1	-2.06696	0
NIP7	-1.31095	0
PDE1C	-1.93914	0
MED16	-1.71055	0
MRPS18B	-1.38657	0
KLF10	-1.72061	0
TRMT1L	-1.91247	0
CACYBP	-0.7678	0
NFXL1	-2.00578	0
RHOF	-1.08856	0
BANF1	1.40835	2.41086
GTF3C1	-2.37816	0
S100A11	-1.06967	0
WDR44	-1.9535	0
FRMD5	-1.44651	0
QIL1	-1.18853	0
LOC102724428;SIK1	-1.92906	0
SEL1L3	-2.10914	0
ARHGEF18	-2.08632	0
POLR2H	-1.22853	0
GPI	-1.79844	0
C12orf57	-0.9998	0
TTLL4	-1.27579	0
SERPINE1	-1.65378	0
PIP4K2B	-0.92704	0
TAF1C	-1.61265	0
SPATA5	-2.00152	0
ZBTB24	-1.89366	0
CCNH	-1.46043	0
IPO5	-2.09212	0
APEX2	-1.75891	0
SEC22B	-1.39081	0
NHP2L1	-1.15146	0
KRT78	0.51847	2.27407
CDCA2	-2.04536	0
LARS	-1.98674	0
EI24	-0.20271	0
SYF2	-1.45821	0
PHF6	-1.61659	0
ERCC4	-2.01903	0
CDK2AP1	-0.85878	0
ING1	-1.0992	0
TRIP12	-2.34327	0
COL5A1	-2.26378	0
ZNF407	-2.39333	0
ZNFX1	-2.16501	0
ZNF746;ZNF767P;ZNF783;ZNF212;ZNF398;ZNF282	-1.32331	0
CDK5RAP2	-2.27791	0
PRIMPOL	-1.69052	0
AEBP2	-1.73613	0
PUF60	-1.75074	0
CALML5	-1.20118	0
LTV1	-1.73921	0
SUCLG1	-1.5593	0
TEC	-1.07258	0
OBSL1	-1.83327	0
SPATA5L1	-1.45423	0
RBMS1	-1.60365	0
C10orf47;PROSER2	-1.39431	0
DDX6	-1.31018	0
REEP2	-1.3765	0
LPCAT1	-1.41061	0
SURF4	-1.32484	0
SUPT3H	-1.46599	0
SAMHD1	-1.67482	0
LSM7	-1.06453	0
FECH	-1.0825	0
INTS3	-2.07214	0
PIGR	0.015689	1.93624
HSP90B1	-1.96599	0
DSG1	-2.05595	0
CSTA	-1.04163	0
IGKV A18;IGKV2D-26;IGKV2D-29	-1.04891	0
F13A1	-1.92047	0
PAPD5	-1.84259	0
CKM	-1.63449	0
PIP	-1.21937	0
IARS	-2.11244	0
KRT6B	-1.77863	0
ASTE1	-1.90266	0
ZBED5	-1.89713	0
LGALS3BP	-0.73039	0
MLLT1	-1.79278	0
MKL1;mkl1	-1.9298	0
PTMA	-1.07033	0
HBB	-0.98543	0
SNRNP70	-1.71228	0
CETN3	-1.2633	0
SRPR	-1.84392	0
KANK2	-1.95987	0
RPA2	-1.28854	0
OLA1	-1.08998	0
CDCA8	-1.49586	0
UVSSA	-1.90629	0
PTOV1	-1.11926	0
PRMT1	-1.57645	0
ZNF219	-1.36534	0
CENPU	-1.67689	0
PRKCI	-1.83418	0
	-1.488	0
CASP14	-1.44215	0
PCGF2	-1.34827	0
SP100	-2.00182	0
ZNF7	-1.82686	0
ZNF276	-0.99479	0
STAU1	-1.3517	0
IGFBP3	-1.17319	0
HMGB3	-1.24358	0
NSUN4	-1.63436	0
B3GALT6	-1.56981	0
AKR1C1	-1.56571	0
USP43	-2.08923	0
SCOC	-0.97102	0
PPP1CB	-1.57038	0
LIAT1;C17orf97	-1.69596	0
DIAPH3	-2.13647	0
LTBP1	-2.27135	0
ASXL2	-1.75149	0
CDK7	-1.53962	0
SECISBP2	-1.48419	0
DAP	-1.04782	0
PAK4	-1.16041	0
CAST	-1.50398	0
RPS19BP1	-0.86809	0
SMNDC1	-1.42669	0
CCNL2	-1.76453	0
FOXM1	-1.36063	0
ARL4C	-1.33218	0
SIN3B	-2.12405	0
ATAD5	-2.31716	0
PGD	-1.23787	0
ZFP64	-1.85863	0
PPIP5K2	-2.15945	0
ZC3H11A	-1.75912	0
EIF3K	-1.20071	0
BAP1	-1.89293	0
MRPL4	-1.52881	0
ZNF598	-1.9947	0
SYBU	-1.70297	0
LSM12	-1.33648	0
KRT82	-1.75345	0
WDR92	-1.59923	0
PHLDA3	-1.14273	0
SEC62	-0.99433	0
CBX2	-1.74881	0
CCT5	-1.73117	0
SPATS2L	-1.47624	0
TADA2B	-1.68547	0
TFB2M	-1.65656	0
TGM2	-1.88834	0
ADNP	-1.98778	0
SON	-2.20388	0
ASF1B;ASF1A	-1.1994	0
PISD	-1.61561	0
UFL1	-1.95228	0
CCT2	-1.65139	0
TBC1D30	-1.85625	0
S100A6	-0.98592	0
VCL	-2.09272	0
MBTPS1	-2.07096	0
TFPI	-1.08135	0
MRPL57	-1.0887	0
GPR126	-2.13574	0
IGHA1;IGHA2	2.93897	4.5709
NRIP1	-2.1036	0
MED25	-1.92729	0
TGFB1	-1.64665	0
POLR1D	-1.15631	0
USP31	-1.83441	0
SSR4	-1.21072	0
FRMD4A	-2.06243	0
ZNF302	-1.66283	0
SUPT20H	-1.74862	0
CPNE8	-1.79402	0
SNRPE	-1.03354	0
ST6GAL2	-1.77929	0
EIF1AX;EIF1AY	-1.12163	0
ELOVL1	-1.51404	0
GTPBP10	-1.63278	0
UBAP2L	-1.60324	0
DBT	-1.72824	0
SRSF5	-1.49503	0
HSD17B11	-1.44874	0
DARS	-1.33461	0
ADAM10	-1.12087	0
RETNLB	-1.0693	0
WDR75	-1.97542	0
TCEA2	-1.44009	0
IRAK1;NEK2	-1.4604	0
SNRPD3	-1.14351	0
NPHP4	-2.19756	0
CDC6	-1.79741	0
CPSF2	-1.94687	0
CDC42	-1.32752	0
GLYR1	-1.75751	0
AP2S1	-1.23812	0
MED26	-1.81588	0
TTC31	-1.57538	0
WWC3	-2.08874	0
OSBPL7	-1.67244	0
AGRN	-2.30597	0
ACLY	-2.08221	0
GORASP1	-0.98767	0
ANKRD26	-1.78189	0
RIF1	-1.91245	0
XP32	-1.41893	0
ZNF780A	-1.84805	0
ARR3	-1.63079	0
ZNF316	-2.03519	0
ZNF146	-1.52254	0
FXR2	-1.87053	0
EXOSC7	-1.50271	0
TRIM14	-1.69699	0
CNKSR2	-1.82804	0
ZSCAN2	-0.48307	0
TARBP2	-1.29986	0
TAMM41	-0.79282	0
NUFIP1	-1.7505	0
ISY1	-1.45551	0
ZNF274	-1.07115	0
EIF6	-1.07306	0
RBM15B	-1.98768	0
CKAP2L	-1.92213	0
FOXK1	-1.87769	0
GEMIN5	-2.22683	0
LRMP	-2.21762	0
STARD9	-2.71294	0
SLC25A4	-1.51936	0
PIK3C2A	-2.28031	0
INTS4	-1.0393	0
SYT1	-1.27642	0
PRR3	-1.31471	0
WDR74	-0.61169	0
RBFA	-1.58387	0
EWSR1	0.688597	2.19471
CYCS	-1.05434	0
WASL	-1.73899	0
RAI1	-2.00617	0
	-1.67901	0
MUSTN1	-1.01153	0
TSSC4	-1.3406	0
MRRF	-1.46653	0
FMNL1	-1.74108	0
FANCE	-1.74121	0
PRR14L	-1.28661	0
SEC61G	-0.88881	0
PLEKHJ1	-1.48825	0
TMEM57	-1.88182	0
HAGH	1.41192	2.64927
MTERF1	-1.21037	0
TADA1	-1.57265	0
CHMP6	-1.1119	0
BYSL	-1.69549	0
SUMO2	-1.03627	0
TSPYL2	-1.45806	0
NDUFB6	-1.06878	0
SLC35A3	-1.2403	0
URI1	-1.77693	0
TPR	-2.42698	0
CCNYL3	-1.59193	0
BICD1	-1.9772	0
PIH1D1	-0.9428	0
NAPSA	-1.46394	0
EIF5	-1.69216	0
OCRL	-2.01787	0
WTAP	-1.29866	0
POLR2K	-0.84535	0
TNRC18	-2.49757	0
CYTH2	-1.66801	0
TFAP4	1.05476	2.30931
DHX33	-0.99393	0
APC2	-1.89029	0
PHF5A	-1.0936	0
SNAPC1	-1.63341	0
EIF2A	-1.80922	0
ALDOA	-1.18927	0
PIWIL1	-1.99389	0
RBMX2	-0.82122	0
SGOL2	-2.16059	0
FRMD3	-1.19976	0
ZNF768	-1.75334	0
SDHC	-0.88211	0
DNTTIP1	-1.56835	0
PLEKHA6	-2.0766	0
NCCRP1	-1.48921	0
DNTTIP2	0.507456	2.43415
SERTAD2	-1.53015	0
AIFM1	-0.84324	0
BATF2	-1.42001	0
FBLL1	-1.54162	0
ITIH6	-2.15591	0
FLII	-0.71841	0
ST8SIA4	-1.61589	0
ZNF552	-1.66462	0
SMTNL2	-1.70067	0
RAB6B;RAB6A;RAB39A	-0.76771	0
RASSF3	-1.5388	0
HS3ST2	-1.24343	0
USP34	-2.60663	0
ACOT9	-1.4778	0
MRPL27	-1.02011	0
EXOC4	-2.04336	0
RPLP1	1.25281	-2.71403
PLCL2;PLCL1	0.731857	-0.21135
MAP4	2.81177	-0.34263
PRSS3	3.96331	-0.14537
C11orf58;SMAP	-1.00165	-2.50545
TUBB4B;TUBB4A	-1.69749	-2.59872
PRR4	3.36226	-0.06557
	5.56489	-0.02735
C19orf53	-1.02432	-4.67565
RAB34	5.67331	1.77916
LYZ	4.063	-0.02981
	8.74301	-0.11772
	5.50099	1.86431
SRSF2	-1.18058	-2.87335
LRRC10B	4.17527	-0.08296
ALB	5.10676	1.53842
DDX46	-2.06989	-2.69627
	-1.36126	-3.08702
RPS14	1.37582	-4.68863
YBX1	0.779705	-4.36971
ASPH	-1.9338	-3.97029
RPL17;RPL17-C18orf32	5.62947	-0.37278
RPL18A	1.36527	-4.39964
SERBP1	0.779217	-4.7752
RPS7	1.31381	-4.89758
ANXA2;ANXA2P2	1.33325	-4.33804
RPS8	1.20491	-5.139
RPS23	3.66318	-2.59814
RPLP2	1.63703	-4.876
SBSN	0.350043	0.069598
RPS5	0.864514	-5.10452
RPL27	1.4842	-5.20771
KRT77	-1.791	-2.16817
	5.81941	2.21521
SLC7A5	-1.74044	-2.18717
RPS25	3.66284	-2.71973
KPRP	0.413583	-2.08839
EEF1A1;EEF1A1P5	5.46551	-0.21378
HIST2H3PS2	1.46283	-2.10611
AKR1C2	-1.56508	-2.27385
EIF2S1	-1.55765	-2.30319
LDHB	-1.57164	-2.30792
HSP90AB1	-1.92045	-2.33749
	2.84507	-0.20812
AKR1B10	-1.55653	-2.35199
MTUS1	2.44232	-0.25482
SLC25A3	5.50034	-0.21112
RBM39	2.88355	-2.84677
HSP90AA1	-1.92767	-2.44138
DNAH5	-2.72346	-2.47805
LUC7L	-1.64075	-2.47914
SRSF11	-1.6265	-2.52592
NKAP;NKAPL	0.466223	-2.77514
MAP1B	-2.43238	-2.54872
CKAP4	-1.81969	-2.60023
	-1.84069	-2.61155
MAP1A	2.48873	2.39321
IGKV4-1	1.82054	-2.62646
PRSS1;PRSS3P2;PRSS2	4.20712	-2.76663
LUC7L2	-1.66757	-2.72803
	-1.15186	-2.76229
ABCA13	-2.42632	-5.3463
	-1.3726	-2.82128
SUB1	1.16278	-0.50823
	5.74398	-0.632
	-1.38646	-2.92975
KIF20B	6.83762	-0.11691
FASN	4.65818	-0.48553
	-1.27816	-3.15419
	-1.262	-3.22216
RPS10;RPS10-NUDT3	3.18056	-2.8786
	0.525852	-5.0788
GIPC1	2.92511	-0.50149

## Sheet: cap2
	kap_2 abundance	kap_2 spec.
EIF2AK2	6.92223	8.71528
PRKRA	6.85146	8.38807
ADAR	5.96563	8.09936
HIST1H1D	3.74586	5.09513
STAU2	3.42277	5.15459
YWHAZ	6.13736	7.58507
ILF3	2.66951	4.64877
MISP	0.585839	2.46296
STAU1	5.41966	7.22025
RBMX;RBMXL1	0.720272	2.34693
NCL	0.622003	2.50631
DDX21	2.76439	4.70562
YWHAB	5.26102	6.70945
FABP5	-1.18081	0
HNRNPU	5.186	5.05202
LMNA	3.37784	5.1232
NOLC1	0.557385	0.399888
SFPQ	3.14057	5.02223
RPL32	1.04019	2.23376
HIST1H2BO;HIST1H2BB	6.53281	5.09898
HIST2H2AB	1.01074	2.15671
DDX5	2.6415	4.48127
NONO	3.23905	4.9733
RPL9	0.897538	2.21508
SRRM2	1.76032	4.23688
RPS28	-0.89437	0
HNRNPA3	3.26327	4.8609
MATR3	0.521343	0.361768
FAU	1.51383	2.55146
PABPC1	-1.82697	0
FBL	1.00955	0.145919
XRCC6	-1.8081	0
SRRM1	0.113523	2.128
UBTF	2.764	4.70568
XRCC5	-1.91753	0
YWHAQ	3.17849	4.62197
HNRNPUL1	-1.98108	0
TARBP2	5.46108	7.05258
RPL36A;RPL36A-HNRNPH2	0.935033	2.14929
RBM14	0.458824	2.30075
KRT19	0.597471	2.24182
NOP2	0.263049	2.21391
TRA2B	2.88185	2.26581
HNRNPH1	-1.6729	0
TOP1	-1.95773	0
RRBP1	-2.18313	0
SPTAN1	-0.13899	2.31253
G3BP2	0.285771	2.01913
TOP2A	-2.2415	0
CHTOP	0.817405	2.19144
PPP1CA;PPP1CC	-1.57417	0
DDX3X;DDX3Y	-1.72261	0
ARGLU1	0.89768	-0.24325
TCOF1	-2.18213	0
FLNA	-0.42045	2.02786
C11orf98	-1.15333	0
EIF3H	-1.59757	0
SNRPB2	-1.4063	0
HIST1H1B	3.99011	0.71894
HNRNPC;HNRNPCL4;HNRNPCL1;HNRNPCL3;HNRNPCL2	6.58614	3.11376
NPM1	3.65636	0.270736
RPLP0;RPLP0P6	3.68255	2.77643
HNRNPA1	5.77081	2.53013
HNRNPM	2.94486	0.260893
HMGA1	4.20593	2.93033
SPTBN1	2.10285	2.56575
RPS15A	4.12573	2.63066
RPS21	3.7181	2.27305
RPL27A	4.09682	0.211102
ACTC1;ACTG2;ACTA1;ACTA2	3.50877	2.45839
H1F0	-1.31938	-2.10708
RPL23	1.1495	-0.08452
HIST1H2BK	3.87392	5.01663
RSL1D1	3.08459	4.82473
RPL35A	1.21154	-0.09296
RPL10A	3.24506	2.2698
HIST1H2AB;HIST3H2A	-1.1503	0
H2AFX	3.43997	2.25838
LMNB1	-1.64975	0
HIST1H4A	6.85713	2.23544
H2AFV;H2AFZ	-1.13062	0
RPL24	1.21208	0.022818
RPS27	1.3183	-0.02977
HNRNPK	-1.62125	0
RPL35	3.87797	0.02343
KRT13	-1.65571	0
NOP56	-1.81987	0
HNRNPR	0.223334	2.07424
THRAP3	0.294076	2.3091
HNRNPA0	-1.48911	0
RPS11	6.63027	2.50055
HNRNPH3	-1.56733	0
RPL36	3.71477	-0.11569
RPS29	-1.01098	0
RPL38	-0.8788	0
SUPT16H	0.002707	2.08156
TPM1	-1.45521	0
GTPBP4	-1.86902	0
NOP58	0.470136	2.24522
DDX18	-1.87741	0
RPL22	4.05042	0.089195
ALYREF	0.833856	2.26341
DEK	-1.51467	0
NUMA1	-2.37705	0
RPL28	3.60075	-0.04681
SRSF7	-1.19764	0
RAI14	-2.04155	0
MYBBP1A	0.112841	2.28559
MYH9	-0.22017	-0.04816
H2BFS	1.16597	0.191846
CDK1;CDC2;CDK4;CDK3;CDK2;CDK16;CDK14;CDK6;CDK15	4.48979	2.67873
SRSF9	-1.40725	0
SAFB	-2.01132	0
SRSF10;FUSIP1	-1.32042	0
BCLAF1	-1.90643	0
HNRNPL	-1.80707	0
	-1.67704	0
ERH	1.18076	0.010526
CORO1C	-1.61912	0
	-1.69536	0
PARP1	-2.05339	0
RALY	-1.51139	0
HP1BP3	-1.78679	0
G3BP1	0.518028	2.2354
HNRNPUL2-BSCL2;HNRNPUL2	-1.92783	0
WDR43	-1.87442	0
CD44	-1.3557	0
SLTM	0.239124	2.30787
IMMT	0.440262	2.30509
INA	0.500908	2.24434
MPRIP	-1.98195	0
HNRNPAB	-1.48147	0
PA2G4	-1.64134	0
SIPA1	-2.00783	0
ACTN4	0.458755	0.141655
PES1	-1.82005	0
KRT4	-1.80557	0
DHX15	-1.95872	0
SNRPD2	-0.94334	0
EIF4A3	0.456756	2.10522
PLEC	-2.58887	0
KRT3	-1.80899	0
PTBP1	-1.3407	0
RNPS1	-1.39025	-4.64994
ACIN1	-2.16268	0
RBM8A	-1.29861	0
GNB2L1	1.14666	-2.26514
TMPO	-1.66564	0
CCDC86	-1.6046	0
SIPA1L3	-2.28917	0
PDCD11	-2.31979	0
EIF3A	-0.066	2.1556
SAP18	-1.2051	0
TFAM	-1.46383	0
NSA2	-1.35513	0
EBNA1BP2	-1.60942	0
PSIP1	0.388721	2.16762
EMG1	0.786888	2.21372
SRP14	-1.16346	0
NOL6	-2.04984	0
HIST1H2AD;H2AFJ	-1.26673	0
KHDRBS1;KHDRBS2	-1.68329	0
GAPDH	-1.44514	0
HMGN4	-0.97949	0
LMO7	-2.16262	0
SQSTM1	-1.26432	0
SMARCA5	-2.086	0
HIST1H2BH;HIST2H2BF	-1.14276	0
NAT10	-2.06345	0
RPL30	-1.10667	0
BOP1	-1.92236	0
SLC25A5	6.28254	2.38883
DDX17	-1.90446	0
NOC3L	-1.96636	0
EIF3C;EIF3CL	-2.02259	0
NIFK	-1.53431	0
ZC3HAV1	-2.00617	0
RBM28	-1.93317	0
BRIX1	-1.61701	0
HNRNPF	-1.65964	0
SF3B1	-2.16385	-2.0472
FAM83H	0.189744	2.17354
MAK16	-1.54861	0
HMGN1	-0.6762	0
TARDBP;TDP43	-1.42721	0
RPF2	-1.55123	0
TPM3;TPM4;TPM1	-1.42193	0
RPL39P5;RPL39	-0.80089	0
EMD	-1.46231	0
CAPZA2	-1.51784	0
FARSB	-1.8203	0
RBM3	-1.23477	0
DDX27	-1.93754	0
FXR1	0.437564	2.14505
BTF3	-1.07196	0
YWHAE	1.02511	2.49011
YBX3	-1.60303	0
OAS3	-2.0834	0
TRA2A	-1.51439	0
SSRP1	-1.41125	0
CHCHD3	-1.42737	0
ACTR3;ACTR3C;ACTR3B	-1.62328	0
YWHAG	0.930243	2.38206
RPS26	1.17571	2.29016
SON	-2.42132	0
CAPRIN1	-1.89412	0
HIST1H2BL	-1.14464	0
LMNB2	-1.84478	0
H1FX	-1.35193	0
XRN1	-2.28803	0
IMP4	-1.52835	0
RBBP7	-1.67152	0
ELAVL1	-1.5574	0
DCAF13	-1.82963	0
KRT84	-1.81221	0
CENPV	-1.47634	0
DDX56	0.330481	2.11998
RPL37	-1.04446	0
HIST3H2BB	-1.14326	0
GPRC5A	-0.8881	0
SF3A3	-1.76973	0
PPAN-P2RY11;PPAN	-1.76492	0
DMBT1	-1.13934	0
SF3B2	-2.001	0
SMU1	-1.75999	0
NKRF	-1.89026	0
RRP12	-2.15746	0
KRR1	-1.64012	0
SNRNP200	-2.38828	0
RPL36AL	-1.09583	0
PNN	-1.91183	0
PTRF	-1.63825	0
FTSJ3	-1.98478	0
HIST1H2BD;HIST1H2BN	-1.14414	0
PABPN1	-1.5152	0
DDX47	-1.70455	0
RACGAP1	-1.22879	0
C14orf166	-1.44821	0
CIRH1A	-1.64782	0
MYEF2	-1.14067	0
FLG2	-2.39457	0
DBN1	-1.61749	0
WDR36	-1.99723	0
MKI67	-2.55472	0
TJP1	-1.39079	0
NGDN	-1.55502	0
SND1	-2.0086	0
BMS1	-2.16379	0
POLR1E	-1.67449	0
SYNM	-2.14662	0
PPP1R12A	-1.52051	0
RRP15	-1.49809	0
HMGA2	-1.03209	0
RRP1B	-1.92648	0
NACA	-1.17655	0
ZNF326	-1.81725	0
PRRC2C	-2.48964	0
XRN2	-2.03575	0
SNW1	-1.78883	0
MRPS12	-1.18107	0
CCAR2	-2.01242	0
CHD1	-2.29378	0
TPX2	-1.93274	0
SPATS2L	-1.79048	0
NPM3	-1.28652	0
ARL6IP4	-1.39078	0
	-2.35885	0
UTP14A	-1.94437	0
SP3	-1.19451	0
HSPA9	0.264073	-0.28659
ARPC1B	-1.17554	0
KPNA2	-1.76239	0
CWC15	-1.42527	0
PRKDC	-2.67125	0
LUZP1	-2.08016	0
PRPF4	-1.76678	0
BCAS2	-1.41716	0
RRP1	-1.72295	0
RBM12B	-2.01157	0
MPHOSPH10	-1.89687	0
CENPB	-1.81405	0
CHD4	-2.23165	0
SF3B6	-1.16391	0
FAM120A	-2.08597	0
	-1.27432	0
	3.01534	4.79348
SF3A1	-1.94883	0
RP9	6.10752	2.14624
RBM34	-1.38164	0
H3F3B;H3F3A;H3F3C	-1.17359	0
RRS1	-1.61482	0
HSPA5	-1.85933	0
MAP7D1	-1.96764	0
MAP7	0.238307	2.16285
DIDO1	-2.38716	0
RBM25	0.116313	2.11709
SPATS2	-1.77484	0
MRM1	-1.58701	0
CBX8	-1.63744	0
FMR1	-1.78898	0
	0.555584	2.31728
UTP18	-1.79241	0
KRT72	3.19686	-0.11065
PHF14	-1.83614	0
SENP3-EIF4A1;SENP3	-1.7873	0
PHLDB2	-2.09854	0
KRT17	0.68216	2.36435
DDX24	-1.96133	0
SMC1A	-2.14879	0
TRMT61A	-1.49667	0
WDR46	-1.83296	0
GNAI3	-1.6078	0
MMTAG2	-1.46851	0
RPL37A	1.40695	0.038652
IGLC6;IGLC7	-1.05173	-2.25721
HIST1H2BC	-1.1432	0
	-1.66373	0
DHX9	5.92746	1.41898
GPATCH4	-1.70227	0
	1.32293	-0.65652
SYNCRIP	-1.30655	0
HMGN2	-0.97279	0
DICER1	2.11481	4.45462
CWC22	-1.93235	0
PLEC	6.26886	0.869415
HNRNPA2B1	6.33521	0.881065
RPS17	0.858605	-1.80492
KRT7	6.41354	0.279446
KRT8	7.32077	0.626494
ACTG1;ACTB	7.30906	0.472266
HIST1H1C	4.10519	-1.71177
RPL12	3.89044	0.43242
KRT18	7.3175	0.428747
RPS12	3.83925	0.383121
HIST1H1E	7.47684	0.357664
RPS3	3.71906	0.179123
VIM	7.52445	0.30116
HIST1H2BM	7.86842	0.418853
HIST2H2AC;HIST2H2AA3	7.78729	0.251781
RPL23A	6.29003	0.129373
RPS24	1.33739	0.333913
RPS15	1.23541	-2.06348
IGF2BP1	0.632756	-2.11797
RPL7	6.54072	0.454866
RPS18	6.2682	-0.12483
HIST2H3A;HIST1H3A;HIST3H3	7.69693	0.198148
RPL14	6.03062	0.05249
RPS16	4.00348	0.196251
RPS6	6.02907	0.034769
KRT6C	6.30439	0.713692
RPL34	6.25911	2.50151
RPS9	6.18573	0.085583
KRT16	6.28978	0.501757
SRSF1	3.23228	0.109806
RPS4X	6.30831	-0.09951
RPL6	3.76417	-2.48232
RPL8	3.72062	-2.41674
RPL13A;RPL13a	5.66549	2.00513
RPL15	6.03918	-0.30868
RPL29	5.74017	-0.32844
RPL19	3.52601	-2.60896
RPS13	4.06294	-2.37405
RPL13	3.67121	-2.71589
RPSA	6.46131	-0.13826
DCD	3.64604	-0.31261
RPL21	1.39069	-5.04058
RPL3	3.68495	-2.34953
HSPA8	5.722	-0.00628
RPL26;RPL26L1	6.21361	-0.39238
RPL31	6.55065	-0.15064
RPS20	4.06193	-2.6727
RPS3A	6.32551	-0.02921
RPS19	6.46626	-0.14172
RPL7A	3.55873	-2.73341
HSPB1	-1.34009	-2.1654
RPS27L	3.53525	2.17098
SRSF3	1.17472	-0.09759
SRSF6	-1.42005	-2.39064
RPS2	3.65441	-2.5639
KRT5	5.86661	-0.12733
TUBA1C;TUBA1B;TUBA1A;TUBA8;TUBA4A	3.33064	-2.19809
RPL18	6.5182	-0.10546
RPL4	3.38243	-2.48791
SHROOM3	0.357477	-5.25772
PRPF8	-2.43712	-2.29226
RPL11	6.52811	-0.02712
RPL10;RPL10L	6.13739	-0.17402
KRT2	6.94205	-0.35239
HRNR	4.43173	-0.80759
HSPA6;HSPA7	0.342734	-0.02506
KRT6A	3.20045	2.49451
RPL5	6.02771	-0.29792
ATAD3B	3.44872	0.01457
MYL6	0.870865	-0.19705
KRT14	6.06283	0.342793
JUP	-1.91246	-2.29285
KRT10	7.06696	-0.23644
KRT9	7.2076	-0.32721
POLDIP3	0.630522	-0.13328
KRT1	7.53233	-0.17714
IGKC	1.00345	-0.22528
TUBB;TUBB2B;TUBB2A	3.14713	-2.90417
U2AF2	-1.72835	-2.29084
	1.18645	-2.34649
HMGB1	-1.39608	-2.67926
ACACA	-2.42415	0
PC	-2.11271	0
LRRC59	-1.5432	0
KTN1	-2.19388	0
SGPL1	-1.80293	0
TMA7	-0.84919	0
MTDH	-1.80507	0
EIF5B	-2.14201	0
MTCL1	-2.32123	0
ABCF1	-1.98193	0
SART1	-1.95547	0
PRPF6	-2.02906	0
KIF2A	-1.89233	0
DRG1	-1.60791	0
U2SURP	-2.07295	0
PRPF31	-1.74394	0
DDX58	-2.02776	0
IFIT1	-1.7432	0
DDX23	-1.98037	0
IQGAP1	-2.27704	0
PRPF3	-1.88946	0
ARHGEF2	-2.04743	0
SRP9	-1.00484	0
MCCC1	-1.80622	0
CDK11B;CDK11A	-1.95152	0
WBP11	-1.84508	0
CDC5L	-1.96497	0
RBM17	-1.65284	0
MYO1B	-2.10884	0
TRIM28	-1.94718	0
NUMB	-1.85005	0
POLRMT	-2.14183	0
LUC7L3	-1.76507	0
CEP170	-2.24376	0
CHERP	-2.0209	0
AKAP13	-2.48792	0
DDX41	-1.84409	0
SERF2	-0.83884	0
IFIT3	-1.74806	0
RUVBL1	-1.70094	0
RUVBL2	-1.7089	0
ZC3H15	-1.68665	0
DDX60	-2.29634	0
MICU1	-1.73702	0
GNL3L	-1.76352	0
DHX37	-2.1124	0
GPATCH1	-2.01427	0
MARK2	-1.93797	0
RFC1	-2.10806	0
PLEKHA5	-2.10537	0
TBL2	-1.66214	0
PCCA	-1.9034	0
MRPL12	-1.68214	0
TCEB3	-1.94066	0
PQBP1	-1.4839	0
CD2BP2	-1.57572	0
HADHB	-1.71007	0
EXOSC10	-2.00359	0
RFC4	-1.56676	0
ESF1	-1.99473	0
KIAA1522	-2.02975	0
MCCC2	-1.78769	0
PHF6	-1.61584	0
SAP30BP	-1.55354	0
CDK12	-2.21524	0
NO66	-1.85178	0
MICU2	-1.69606	0
SOGA1	-2.20347	0
SMARCC2	-2.12346	0
ARID2	-2.29533	0
TAOK1	-2.06472	0
TSR1	-1.96289	0
ZCCHC6	-2.23358	0
DHX36	-2.05979	0
SPECC1	-2.07401	0
EPB41L1	-2.24314	0
PRC1	-1.85495	0
ZC2HC1A	-1.54521	0
SKIV2L2	-2.07115	0
PCCB	-1.77381	0
RFC3	-1.60806	0
BRD7	-1.87004	0
FKBP11	-1.29697	0
THOC2	-2.2619	0
GNL3	-1.79234	0
PRPF19	-1.74178	0
EEFSEC	-1.81494	0
RICTOR	-2.2838	0
RAB11FIP5	-2.14117	0
RFC5	-1.58542	0
MRPS26	-1.38401	0
DIMT1	-1.54699	0
UPF2	-2.1697	0
IFIT2	-1.74806	0
CD3EAP	-1.74024	0
ECT2	-2.01494	0
ZNF638	-2.34364	0
MAP7D3	-1.99312	0
HADHA	-1.93637	0
ARRB2;DKFZp686L0365	-1.66375	0
RSRC2	-1.7038	0
PRPF40A	-2.03663	0
DDX55	-1.83598	0
SNRNP40;DKFZp434D199	-1.5945	0
MYO5A	-2.33325	0
DDX60L	-2.29594	0
MARK3	-1.93923	0
SETX	-2.48127	0
DNAJC1	-1.80538	0
EIF4G1	-2.24425	0
CMTR1	-1.97918	0
EIF2S2	-1.5842	0
DDX52	-1.82928	0
MYO9B	-2.38632	0
CMSS1	-1.50357	0
RSBN1L	-1.97712	0
FRG1	-1.46497	0
EXOSC3	-1.47088	0
DDX54	-1.99385	0
PUF60	-1.7374	0
SMARCE1	-1.5225	0
RBBP6	-2.3044	0
NRDE2	-2.12277	0
CDKN2AIPNL	-1.12044	0
DDX28	-1.7751	0
MED1	-2.22655	0
SDPR	-1.67369	0
PARD3	-2.18018	0
MORF4L2	-1.24593	0
SF3B3	-2.1322	0
PCBP1	-1.574	0
HMMR	-1.92479	0
RFC2	-1.59281	0
SQRDL	-1.69862	0
TRMT112	-1.07817	0
CDKN2AIP	-1.78621	0
NOP14	-1.98975	0
SF3B5	-1.00582	0
DHX35	-1.89713	0
KIFC3	-1.91047	0
SEC61B	-0.99888	0
EDF1	-1.214	0
SBF1	-2.31898	0
MINK1	-2.17557	0
IKBIP	-1.59449	0
USP39	-1.79269	0
TMEM214	-1.88734	0
ATP5C1	-1.51846	0
SCAF1	-2.14386	0
ESYT2	-1.97302	0
EPB41L5	-1.91305	0
KIFC1	-1.86774	0
DNAJC9	-1.4758	0
NOM1	-1.98343	0
UTP3	-1.73685	0
MFAP1	-1.71565	0
MYO1C	-2.07551	0
NUP153	-2.18735	0
PLRG1	-1.75734	0
TCERG1	-2.09307	0
PECR	-1.51247	0
TCOF1	-2.1827	0
TBC1D10B	-1.94051	0
THOC1	-1.87881	0
PRPF4B	-2.06815	0
CCNT1	-1.90679	0
BAZ1A	-2.25212	0
SNRPA1	-1.45355	0
AATF	-1.80025	0
EIF2S3;EIF2S3L	0.354491	2.06299
TMA16	-1.44045	0
SDAD1	-1.90238	0
TECR	-1.55671	0
CHD3	-2.35524	0
GRSF1	-1.68098	0
PCF11	-2.23817	0
CLIP2	-2.06386	0
TSPYL1	-1.69189	0
UPF3B	-1.76163	0
THOC7	-1.37554	0
BAIAP2	-1.78438	0
CSNK1D	-1.67514	0
PGAM5	-1.5052	0
MRPS7	-1.50111	0
AKAP17A	-1.90706	0
BBX	-1.99707	0
SMARCD2	-1.71799	0
HSD17B12	-1.5356	0
SRPK1	-1.87113	0
FAM111A	-1.84631	0
ARHGEF28	-2.28305	0
CDK13	-2.21727	0
AP2A1	-2.03157	0
LLGL2	-2.05454	0
PTRH1	-1.26553	0
IFIT5	-1.74699	0
ZNF281	-1.98639	0
AFF4	-2.10537	0
CRIPT	-1.04984	0
NUMBL	-1.78399	0
EIF2B4	-1.75963	0
MTPAP	-1.82067	0
NCBP2	-1.2553	0
ZNF24	-1.62485	0
IFI16	-1.94574	0
MELK	-1.87298	0
C2CD5	-2.04317	0
VAPA	-1.4455	0
RNMTL1	-1.67227	0
SP110	-1.79056	0
CPT1A	-1.94629	0
KNOP1	-1.71255	0
MAP4K4	-2.14968	0
PRKCDBP	-1.49259	0
CEP78	-1.88842	0
RECQL4	-2.12408	0
PKP3	-1.93992	0
WBSCR22	-1.50352	0
CWC25	-1.69589	0
EXOSC6	-1.45079	0
CBX4	-1.78793	0
PRKAR2A	-1.65818	0
RBM27	-2.07452	0
P4HA1	-1.78568	0
	-2.44779	0
CYP24A1	-1.76993	0
REEP4	-1.46827	0
NCBP1	-1.96302	0
CCPG1	-1.94121	0
ZNF574	-2.03623	0
EIF4E	-1.39962	0
SFSWAP	-2.02044	0
DNAJC19	-1.09684	0
DNAJA1	-1.65194	0
ZNF787	-1.60668	0
EPB41L1	-1.46316	0
NOL10	-1.90472	0
SMARCD1;SMARCD3	-1.76516	0
CCDC55;NSRP1	-1.78133	0
GPATCH8	-2.21537	0
RSRC1	-1.58745	0
SREK1	-1.77364	0
CCDC137	-1.52536	0
PPFIBP2	-1.91051	0
EXOSC8	-1.47769	0
EXOSC2	-1.51573	0
EEF1D	-1.25904	0
SRFBP1	-1.68693	0
POLR1A	-2.28961	0
NOSTRIN	-1.76087	0
SMARCC1	-2.08945	0
FAM32A	-1.04084	0
MORF4L1	-1.45036	0
HMGB2	-1.38081	0
PRPF38B	-1.80934	0
MED4	-1.47341	0
CLASP2	-2.14258	0
MYO1E	-2.10401	0
DCDC2	-1.72291	0
S100A4	-1.06922	0
CISD3	-1.15275	0
MAPKAP1	-1.77175	0
THOC6	-1.57444	0
PLEKHA7	-2.15963	0
PIP5K1A	-1.78716	0
MRPS6	-1.15308	0
PNPLA6	-2.17586	0
CTCF	-1.86332	0
MRPL53	-1.08304	0
THOC5	-1.89491	0
MRPL11	-1.31561	0
NKIRAS2	-1.21221	0
IQGAP2	-2.20501	0
NOC4L	-1.76691	0
DPM1	-1.51089	0
CNP	-1.67741	0
SIN3A	-2.16188	0
IQGAP3	-2.25402	0
ERI1	-1.60274	0
CSNK1A1	-1.62789	0
BLM	-2.15978	0
TOR4A	-1.6713	0
NSUN5	-1.66923	0
NOB1	-1.66908	0
GOLGA2	-2.0479	0
MRPS23	-1.24346	0
NUSAP1	-1.69418	0
PPIL4	-1.75758	0
THSD4	-2.05096	0
PRSS23	-1.63348	0
TGFBI	-1.8732	0
SLC25A6	-1.51675	0
MRPS2	-1.52178	0
ZFP91;ZFP91-CNTF	-1.80239	0
FIBP	-1.59454	0
ETV3	-1.75588	0
C19orf47	-1.65075	0
RAB11FIP1	-2.13726	0
DTX3L	-1.92196	0
PTDSS1	-1.7445	0
HJURP	-1.80806	0
TFB1M	-1.59706	0
HLTF	-2.05637	0
CWF19L2	-1.85516	0
HKDC1	-2.01089	0
EIF3I	-1.5623	0
CSNK2A1;CSNK2A3	-1.62107	0
SLC25A11	-1.53226	0
MAP7D2	-1.91362	0
PKM	-1.76295	0
IMP3	-1.33945	0
SF3A2	-1.69245	0
AP2M1	-1.69483	0
HSPA1B;HSPA1A	-1.84577	0
SURF6	-1.61752	0
SKP1	-1.20504	0
TAOK2	-2.14067	0
DDX46	-2.06952	0
CHD8	-2.35394	0
NOP9	-1.84159	0
ILF2	0.817657	2.40772
GULP1	-1.53769	0
LSG1	-1.87636	0
GLTSCR2	-1.73551	0
FAM120C	-2.08131	0
MAP7	-1.94358	0
DNAJA3	-1.72006	0
DLG5	-2.33015	0
NOL12	-1.37694	0
ATP5A1	-1.77634	0
ZNF706	-0.9293	0
C1orf106	-1.8628	0
MRPS11	-1.3142	0
DDX31	-1.92176	0
FKBP3	-1.401	0
CYFIP1;CYFIP2	-2.16191	0
MRPL45	-1.46847	0
TSPYL5	-1.65459	0
PNO1	-1.44598	0
PINX1	-1.5686	0
PHAX	-1.6474	0
PHF10	-1.62953	0
POLR1B	-2.10799	0
SPICE1	-1.98346	0
TAF6L	-1.83132	0
GTF2H3	-1.29664	0
ZMAT2	-1.37313	0
LARP7	-1.82541	0
EIF3D	-1.50146	0
MAP1LC3B;MAP1LC3B2	-0.9548	0
FAM83D	-1.83036	0
EXOSC4	-1.42132	0
EIF2B3	-1.70105	0
YTHDC1	-1.9324	0
S100A16	-1.07192	0
C17orf85	-1.84876	0
TRUB2	-1.5646	0
DKC1	-1.76097	0
CETN2	-1.2953	0
CFAP97	-1.77433	0
MPHOSPH6	-1.19002	0
METTL17	-1.70529	0
PPIG	-1.93996	0
PNISR	-1.9665	0
CALM2;CALM3;CALM1	-1.22626	0
SNRPB;SNRPN	-1.39111	0
ZC3H18	-2.03719	0
RALGAPB	-2.16847	0
CYR61	-1.62352	0
MED14	-2.20575	0
DIAPH1	-2.14706	0
JUNB	-1.55484	0
NQO1	0.806805	2.16461
CCNL1	-1.77549	0
CDC42BPA	-2.28697	0
MED15	-1.90091	0
AGTPBP1	-2.15603	0
IQSEC1	-1.94352	0
MED10	-1.19557	0
FAM76B	-1.58681	0
RCL1	-1.61111	0
DHX30	-2.11578	0
MOGS	-1.96339	0
ERF	-1.76865	0
CSNK1A1	-1.60841	0
EXOC1	-2.00852	0
MX2	-1.91428	0
RPUSD3	-1.58501	0
EPB41L1	-1.47023	0
EZR	-1.84118	0
MPG	-1.51677	0
NRG1	-1.83814	0
NEMF	-2.08973	0
FAM133B;FAM133A	-1.09377	0
CDK9	-1.63121	0
METTL8	-1.67202	0
CCDC106	-1.50558	0
CCDC124	-1.41221	0
WDR5	-0.77412	0
AKAP9	-2.65657	0
MRPS28	-1.31896	0
C9orf114	-1.62333	0
ZNHIT6	-1.73173	0
NOL7	-1.46873	0
GPRIN3	-1.91613	0
COIL	-1.79663	0
GTF2H1	-1.79261	0
ERCC3	-1.96358	0
EXD2	-1.84728	0
PHC2	-1.70246	0
ATP5B	-1.7525	0
C12orf43	-1.50096	0
MED19	-1.41974	0
PRR12	-2.11391	0
AKAP8L	-1.85515	0
PDCD6	-1.33981	0
ALDH1A1	-1.73926	0
AGAP3	-1.97792	0
DHX29	-2.19114	0
UTP20	-2.50295	0
HTATSF1	-1.93375	0
EFTUD2	-2.03914	0
CYBA	-1.32247	0
TRMT10C	-1.67528	0
CKAP2	-1.88641	0
SBF2	-2.32369	0
RRP36	-1.47455	0
TAF8	-1.53481	0
MACF1	-2.93291	0
MRPL15	-1.43514	0
FEN1	-1.62933	0
G6PD	-1.77273	0
RABL6	-1.90063	0
FAM64A	-1.43462	0
ZFC3H1	-2.35478	0
SUN2	-1.90477	0
RPP38	-1.50289	0
DHRS7B	-1.52536	0
POP1	-2.0596	0
PAXBP1	-2.02036	0
VANGL1	-1.77796	0
AP3D1	-2.11448	0
DDX10	-2.00385	0
SNRNP27	-1.27554	0
WDR60	-2.08838	0
HSPA2	-1.84522	0
CSNK2A2	-1.61503	0
ABT1	-1.49247	0
NUAK2	-1.84268	0
ARHGEF40	-2.21659	0
VEZF1	-1.74658	0
CYP1B1	-1.78422	0
SMARCB1	-1.64484	0
ALKBH2	-1.12623	0
RBM33	-2.00104	0
ALDH3B1	-1.71466	0
MED20	-1.3659	0
KARS	-1.83281	0
RING1	-1.62766	0
PDCD2L	-1.59567	0
DKK2;DKK1	-1.25878	0
PTPN13	-2.44232	0
LARP1	-2.0917	0
MAP2	-2.33626	0
CDK17	-1.77512	0
STATH	-0.86358	0
RASAL2	-2.10911	0
MED22	-1.109	0
GTSE1	-1.88448	0
THOC3	-1.58851	0
RAB10	-1.35297	0
POLR1C	-1.54355	0
FAM207A	-1.40579	0
EIF2B2	-1.59094	0
AURKB	-1.13066	0
IK	-1.81691	0
ERCC6	-2.22637	0
CDC20	-1.73816	0
MUS81	-1.63707	0
SRPK2	-1.88945	0
CABLES1	-1.82993	0
MRPS25	-1.11214	0
CACTIN	-1.94793	0
C17orf49;BAP18;RNASEK-C17orf49	-1.21192	0
ELP3	-1.7942	0
MED12;TNRC11	-2.38575	0
RNF2	-1.57582	0
DAXX	-1.91047	0
KIF18A	-2.00979	0
IGF2BP3	0.354479	2.15865
KLF16	-1.40535	0
CHMP2B	-1.37851	0
NDUFA9	-1.62848	0
SAP130	-2.04642	0
DNAJC16	-1.95708	0
PLCD3	-1.95064	0
PKP2	-1.98862	0
MED31	-1.19879	0
ENY2	-1.06175	0
ABI1	-1.63643	0
GADD45GIP1	-1.40456	0
KIF14	-2.27066	0
MRPS34	-1.42048	0
GNL2	-1.92249	0
MRPL23	-1.26785	0
TRIM6-TRIM34;TRIM34	-1.99002	0
EIF4ENIF1	-2.03423	0
DDX49	-1.73421	0
CLP1	-1.68966	0
GATAD2A	-1.8329	0
MANF	-1.31597	0
RBM42	-1.68146	0
VTN	-1.73319	0
CHD9	-2.43656	0
RAB11FIP2	-1.7655	0
PRPF38A	-1.57375	0
DNAJA2	-1.66034	0
ISG15	-1.19207	0
OAS1	-1.60577	0
AFF1	-2.11767	0
SARNP	-1.7714	0
PHC3	-1.95007	0
CHD6	-2.48488	0
SMTN	-2.02053	0
PPFIBP1	-2.05698	0
EXOSC5	-1.40224	0
ZNF771	-1.55269	0
ZBTB11	-2.07693	0
CCDC43	-1.40761	0
REEP3	-1.46633	0
EPB41L2	-1.89903	0
DHX57	-2.19201	0
GTPBP6	-1.75509	0
AP2A2	-2.00664	0
TRIM56	-1.91109	0
MCM10	-1.98282	0
EIF3F	-1.57476	0
TIMM50	-1.5982	0
PHF3	-2.36074	0
RSBN1	-1.92929	0
MRPL28	-1.47937	0
MRPS9	-1.66119	0
DNAJC25	-1.6274	0
ERC1	-2.09628	0
CAAP1	-1.58396	0
RSL24D1	-1.29272	0
EIF3E	-1.71784	0
C8orf59	-1.05903	0
TMED10	-1.39752	0
SMOC1	-1.6827	0
TADA3	-1.68933	0
MED8	-1.46359	0
FBXL6	-1.7678	0
PHF8	-1.86232	0
RPL10	-1.26869	0
PTPN14	-2.13117	0
KIF2C	-1.91015	0
DPY30	-1.05115	0
FIZ1	-1.71596	0
EME1	-1.80107	0
ZNF593	-1.18182	0
PSMC1	-1.69182	0
IMUP	-1.03731	0
KIF1B;KIF1Bbeta;KIF1A;KIF1C	-2.30537	0
CLASP1	-2.21155	0
SLK	-2.15439	0
C3orf17	-1.8099	0
EIF3L	-1.85065	0
NAP1L1	-1.38678	0
HCFC1	-2.32934	0
ZNF346	-1.51762	0
POLR2E	-1.18811	0
FAM111B	-1.92774	0
ANKHD1	-2.43048	0
SPECC1L;SPECC1L-ADORA2A	-2.10144	0
MRPS27	-1.61625	0
FADS2	-1.71816	0
ABCF2	-1.85302	0
THAP4	-1.79857	0
NEIL3	-1.83102	0
CDC73	-1.64209	0
KRT81;KRT86;KRT83;KRT85	-1.72523	0
PHRF1	-2.20927	0
HDAC2;HDAC1	-0.8712	0
FARP1	-1.36165	0
SSB	-1.1433	0
EIF3G	-1.40553	0
NOP10	-0.88682	0
TCEB2	-0.88964	0
MED17	-1.83132	0
CXorf56	-1.40865	0
CCDC47	-1.7472	0
ACACB	-2.44176	0
MED21	-1.19212	0
STK3	-1.75051	0
EPRS	-2.23195	0
CDK5	-1.5225	0
LYAR	-1.63963	0
ZNF526	-1.867	0
NHP2	-1.23555	0
NUFIP2	-1.8815	0
GTF2E2	-1.34516	0
MRPL48	-1.10619	0
HNRNPH2	-1.69252	0
GTF2H4	-1.71755	0
HSPD1	-1.78571	0
SRBD1	-2.04833	0
S100A13	-1.0596	0
MVP	-1.99706	0
FAM161A	-1.88508	0
RPL22L1	-1.16071	0
TAF4	-2.04183	0
PCBP2	-1.22108	0
ANKRD11	-2.47409	0
PLCH1	-2.2757	0
DUSP11	-1.64058	0
PATL1	-1.93876	0
ANGPTL4	-1.65527	0
THAP11	-1.53725	0
CDKL5	-2.0493	0
PABPC4	-1.83232	0
DNAJB6	-1.37731	0
MRPL40	-1.38899	0
CEP131	-2.08689	0
PAM16;CORO7-PAM16	-1.14653	0
DAP3	-1.65864	0
NFX1	-2.09479	0
IQSEC2	-1.77571	0
DSP	-2.52084	0
SUGP2	-2.08472	0
	-2.08329	0
TMSB4X	1.26601	1.96953
MRPL43	-1.27084	0
NF2	-1.84316	0
GZF1	-1.90575	0
NTPCR	-1.39919	0
RARS	-1.87724	0
TAF9	-1.46201	0
ALDH3A1	-1.61958	0
MSN	-1.83135	0
PARN	-1.82362	0
MRPS22	-1.56591	0
ZCCHC17	-1.21809	0
TMEM41B	-1.33686	0
TMCC1;DKFZp686H13261	-1.77358	0
EPB41L4B	-1.99874	0
POLR3A	-2.19212	0
SEMA3C	-1.93047	0
ZNF668	-1.8318	0
PLD1	-2.09405	0
RPN2	-1.84063	0
SF1	-1.83461	0
LDHA	-1.56452	0
KIF13B	-1.92364	0
LAMA5	-2.60177	0
SFRP1	-1.54882	0
RAVER1	-1.89122	0
TRPT1	-1.31418	0
WASF2	-1.73466	0
PARP9	-1.98382	0
BUD13	-1.84831	0
SRRT	-1.75384	0
CCNK	-1.8078	0
RBM15	-1.99128	0
RHBDF2	-1.98536	0
ZBTB21	-2.07507	0
POLR3D	-1.64733	0
PTRH2	-1.28612	0
PHLDB3	-1.8568	0
C1D	-1.30354	0
GTF2F1	-1.76522	0
CLTC	-2.28344	0
AGAP1	-1.91744	0
DECR1	-1.55711	0
WHSC1L1	-2.20847	0
KTN1	-1.83849	0
PLEKHA4	-1.93146	0
PRKRIR	-1.94301	0
DNAJB12	-1.29616	0
MAP9	-1.73794	0
MYO10	-2.37751	0
TAF2	-2.13663	0
SCAF11	-2.02535	0
INF2	-1.82408	0
MED24	-2.04992	0
ATAD3A	-1.8535	0
FMNL2	-1.7274	0
DYNLRB1;DYNLRB2	-1.03826	0
MAST2	-2.25765	0
ARL6IP5	-1.33474	0
HERC5	-1.89136	0
NCKAP1	-2.10988	0
SRPRB	-1.24309	0
CCDC59	-1.45741	0
UTP23	-1.45335	0
RRP8	-1.53403	0
MSH6	-2.18407	0
HEXIM1	-1.60877	0
MRPL46	-1.50113	0
PAPPA	-2.25761	0
ZNF687	-1.90751	0
QARS	-1.94348	0
KIF5B	-2.04013	0
BTF3	-1.34573	0
SMARCA1	-2.08941	0
CDC42EP1	-1.60524	0
CDC42BPA	-2.04088	0
MAP1S	-2.05003	0
RDX	-1.79886	0
POLR2B	-2.08411	0
MCM8	-2.05115	0
KPNB1	-1.98753	0
PDZD11	-1.20766	0
QPCTL	-1.14551	0
DHX8	-2.1271	0
EIF4A1;EIF4A2	-1.6642	0
MCM9	-1.30703	0
ATP2A2	-2.01064	0
POLDIP3;PDIP46	-1.39513	0
BICC1	-2.02053	0
ATP5O	-1.22763	0
CAPN1	-1.91323	0
PLCB4	-2.12859	0
AP2B1	-2.00574	0
KRT31;KRT32	-1.67428	0
SCCPDH	-1.67349	0
MYO9A	-2.46642	0
CARD6	-2.06621	0
WDR3	-2.02572	0
GIGYF2	-2.17629	0
TAF5	-1.93866	0
CCP110	-2.05469	0
KRT36;KRT38	-1.71806	0
TFIP11	-1.98596	0
KCTD18	-1.66968	0
C12orf45	-1.36297	0
TNFAIP2	-1.8613	0
TIMM44	-1.15537	0
CCDC88A	-2.2683	0
RPUSD4	-1.62536	0
ZC3H14	-1.67906	0
KRI1	-1.92039	0
SLC27A2	-1.84702	0
AHR	-1.95703	0
SYDE1	-1.63755	0
C1orf174	-1.41459	0
UPF1	-2.09461	0
PRDX1	-1.2782	0
LARP4	-1.90631	0
SSR3	-1.30451	0
CIR1	-1.71861	0
PAPD4	-1.70803	0
POLR2A	-2.3368	0
ARHGEF39	-1.58314	0
IGHMBP2	-2.03802	0
LSM4	-1.14004	0
POM121C;POM121	-2.09722	0
MRPS16	-1.18597	0
RPGRIP1L	-1.61553	0
FDXR	-1.68149	0
SPTY2D1	-1.87851	0
NDE1;NDEL1	-1.14851	0
C2CD2	-1.87813	0
SRP68	-1.8496	0
EIF2B5	-1.47157	0
PCM1	-2.32249	0
NET1	-1.83084	0
VRK2	-1.76448	0
EIF4G3	-2.29064	0
TCEB1	-0.84311	0
MTMR1	-1.87919	0
TAF1;TAF1L	-2.32771	0
RBM4	-1.60545	0
KANSL2	-1.58479	0
SPAG5	-2.12846	0
FIP1L1	-1.82299	0
SUPT7L	-1.66457	0
ZNF444	-0.69087	0
OSBPL8	-0.92226	0
KIAA0586	-1.41746	0
ZNHIT3	-1.24569	0
ATXN2L	-2.0545	0
NDUFS5	-1.0975	0
SOWAHC	-1.74563	0
TUBB6	-1.69773	0
CCT3	-1.78199	0
MED29;IXL	-1.35528	0
SP2	-1.81224	0
DDX20	-1.96491	0
USP42	-2.05858	0
MNAT1	-1.55416	0
CHD2	-2.04198	0
ORMDL3	-1.16991	0
GNB1	-1.08629	0
GABRB3	-1.70572	0
NOLC1	-0.90584	0
ALYREF	-1.44023	0
INO80B-WBP1;INO80B	-1.59584	0
ZKSCAN1	-1.59465	0
NMT1	-0.91217	0
OSBPL3	-2.00527	0
CABLES2	-1.71796	0
MCRS1	-1.55246	0
	-2.10813	0
KLF13	-1.4945	0
KSR1	-1.83923	0
PPHLN1	-1.54233	0
EEF1G	-1.69999	0
ZNF408	-1.89453	0
TKT	-1.69819	0
TEFM	-1.61989	0
CEP350	-2.54522	0
NR3C1	-1.93277	0
NTHL1	-1.53642	0
CAV1	-1.20216	0
UTP15	-1.7876	0
PIP4K2C	-1.67485	0
SMN2;SMN1	-1.38703	0
USP10	-1.94018	0
GNB4;GNB2	-0.9592	0
FAM76A	-1.54468	0
CCDC101	-1.16492	0
PDRG1	-1.19064	0
ICE2	-2.04143	0
PHB2	-1.47309	0
RBMS2	-1.57038	0
GUF1	-1.87115	0
U2AF1	-1.44517	0
SLU7	-1.83497	0
NELFE	-1.63588	0
DIP2B;DIP2A	-2.23424	0
BCCIP	-1.55605	0
MRPL47	-1.46909	0
NCOR1	-2.4317	0
SART3	-2.04906	0
RHBDF1	-1.98856	0
HMGXB4	-1.81764	0
DAB2IP	-2.0721	0
PDCD2	-1.5865	0
AHNAK	-2.79871	0
SECISBP2L	-2.08554	0
AUP1	-1.66073	0
GTF2E1	-1.69418	0
EIF3B	-1.96605	0
TNKS1BP1	-2.25957	0
LACTB	-1.78314	0
FARSA	-1.79515	0
OGT	-2.06789	0
BRD9	-1.00182	0
STT3B	-1.97161	0
TBP;TBPL2	-1.43355	0
MYO18A	-2.3638	0
GRK6;GRK5	-1.79373	0
DHX58	-1.8843	0
RNF213	-2.77188	0
OAS2	-1.9203	0
CAPNS1	-1.20298	0
ZNF318	-2.39986	0
CDC7	-1.80541	0
ADCK4	-1.112	0
KIF20A	-2.00121	0
PPP2R5E	-1.73798	0
IRF1	-1.56232	0
SRP72	-1.87277	0
CEBPZ	-2.08268	0
PHLDA2	-1.23279	0
BAG2	-1.37607	0
TAF10	-1.33668	0
EEF2	-1.97926	0
CFL1	-1.24986	0
RTCB	-1.74202	0
TCF25	-1.38008	0
NSUN2	-1.93687	0
ORMDL1;ORMDL2	-1.08483	0
TRAM1	-1.5242	0
GOSR1	-1.30201	0
PUS1	-1.62044	0
S100A9	-1.12195	0
H2AFY	-1.2449	0
DEPDC1B	-1.79078	0
VCP	-1.95095	0
RPP25L	-1.24628	0
ING2	-1.20599	0
CCDC77	-1.66165	0
ABCF1	-1.5834	0
POP7	-1.18537	0
ANGEL1	-1.87665	0
YTHDC2	-2.2048	0
ZC3H3	-1.747	0
ESCO2	-1.52111	0
C1orf122	-1.0596	0
WIBG	-1.35516	0
ANXA1	-1.58787	0
YAF2	-1.29887	0
C11orf57	-1.03703	0
KIF18B	-1.96362	0
ALDH3A2	-1.34274	0
DDX1	-1.91609	0
DSC1	-1.99994	0
MRPL17	-1.21408	0
TAF6	-1.89734	0
PRRC2A	-2.35957	0
GNG12	-0.90342	0
MYCBP2	-2.70764	0
FAR1	-1.57381	0
ELMSAN1	-2.04856	0
EXOSC9	-1.67189	0
ZNF114	-1.67894	0
ZNF592	-2.1384	0
PLEK2	-1.60173	0
ENO1	-1.32263	0
DDOST	-1.68841	0
ZNF324;ZNF324B	-1.6559	0
LARP4B	-1.90607	0
BUD31	-1.23045	0
IQCB1	-1.8384	0
CEP55	-1.39083	0
CLTA	-1.44433	0
ARHGAP19	-1.52511	0
MAGED2	-1.7466	0
MTDH	-1.75983	0
PKN3	-1.99747	0
KRT87P	-1.46415	0
ABCD3	-1.87749	0
SNRPA	-1.30397	0
PPIH	-1.01204	0
RPP30	-1.46718	0
FAM60A	-1.39536	0
TERF1	-1.70109	0
HELLS	-1.54569	0
SLC35E1	-1.65101	0
DDX50	-1.91501	0
CLK3	-1.86637	0
S100A8	-1.03479	0
FOXRED1	-1.73087	0
METTL15	-1.48917	0
DDX11;DDX12P	-2.03467	0
PIP4K2A	-1.66487	0
KRT33B;KRT34	-1.66476	0
CAMSAP2	-2.22554	0
SREK1	-1.02991	0
GTPBP2	-1.81801	0
TXN	-1.06956	0
GTF2H2C;GTF2H2	-0.79211	0
OFD1	-2.06696	0
NIP7	-1.31095	0
PDE1C	-1.93914	0
MED16	-1.71055	0
MRPS18B	-1.38657	0
KLF10	-1.72061	0
TRMT1L	-1.91247	0
CACYBP	-0.7678	0
NFXL1	-2.00578	0
RHOF	-1.08856	0
BANF1	-1.00251	0
GTF3C1	-2.37816	0
S100A11	-1.06967	0
WDR44	-1.9535	0
FRMD5	-1.44651	0
QIL1	-1.18853	0
LOC102724428;SIK1	-1.92906	0
SEL1L3	-2.10914	0
ARHGEF18	-2.08632	0
POLR2H	-1.22853	0
GPI	-1.79844	0
C12orf57	-0.9998	0
TTLL4	-1.27579	0
SERPINE1	-1.65378	0
PIP4K2B	-0.92704	0
TAF1C	-1.61265	0
SPATA5	-2.00152	0
ZBTB24	-1.89366	0
CCNH	-1.46043	0
IPO5	-2.09212	0
APEX2	-1.75891	0
SEC22B	-1.39081	0
NHP2L1	-1.15146	0
KRT78	-1.7556	0
CDCA2	-2.04536	0
LARS	-1.98674	0
EI24	-0.20271	0
SYF2	-1.45821	0
PHF6	-1.61659	0
ERCC4	-2.01903	0
CDK2AP1	-0.85878	0
ING1	-1.0992	0
TRIP12	-2.34327	0
COL5A1	-2.26378	0
ZNF407	-2.39333	0
ZNFX1	-2.16501	0
ZNF746;ZNF767P;ZNF783;ZNF212;ZNF398;ZNF282	-1.32331	0
CDK5RAP2	-2.27791	0
PRIMPOL	-1.69052	0
AEBP2	-1.73613	0
PUF60	-1.75074	0
CALML5	-1.20118	0
LTV1	-1.73921	0
SUCLG1	-1.5593	0
TEC	-1.07258	0
OBSL1	-1.83327	0
SPATA5L1	-1.45423	0
RBMS1	-1.60365	0
C10orf47;PROSER2	-1.39431	0
DDX6	-1.31018	0
REEP2	-1.3765	0
LPCAT1	-1.41061	0
SURF4	-1.32484	0
SUPT3H	-1.46599	0
SAMHD1	-1.67482	0
LSM7	-1.06453	0
FECH	-1.0825	0
INTS3	-2.07214	0
PIGR	0.094458	2.01502
HSP90B1	-1.96599	0
DSG1	-2.05595	0
CSTA	-1.04163	0
IGKV A18;IGKV2D-26;IGKV2D-29	-1.04891	0
F13A1	-1.92047	0
PAPD5	-1.84259	0
CKM	-1.63449	0
PIP	-1.21937	0
IARS	-2.11244	0
KRT6B	-1.77863	0
ASTE1	-1.90266	0
ZBED5	-1.89713	0
LGALS3BP	-0.73039	0
MLLT1	-1.79278	0
MKL1;mkl1	-1.9298	0
PTMA	-1.07033	0
HBB	-0.98543	0
SNRNP70	-1.71228	0
CETN3	-1.2633	0
SRPR	-1.84392	0
KANK2	-1.95987	0
RPA2	-1.28854	0
OLA1	-1.08998	0
CDCA8	-1.49586	0
UVSSA	-1.90629	0
PTOV1	-1.11926	0
PRMT1	0.551656	2.1281
ZNF219	-1.36534	0
CENPU	-1.67689	0
PRKCI	-1.83418	0
	-1.488	0
CASP14	-1.44215	0
PCGF2	-1.34827	0
SP100	-2.00182	0
ZNF7	-1.82686	0
ZNF276	-0.99479	0
STAU1	-1.3517	0
IGFBP3	-1.17319	0
HMGB3	-1.24358	0
NSUN4	-1.63436	0
B3GALT6	-1.56981	0
AKR1C1	-1.56571	0
USP43	-2.08923	0
SCOC	-0.97102	0
PPP1CB	-1.57038	0
LIAT1;C17orf97	-1.69596	0
DIAPH3	-2.13647	0
LTBP1	-2.27135	0
ASXL2	-1.75149	0
CDK7	-1.53962	0
SECISBP2	-1.48419	0
DAP	-1.04782	0
PAK4	-1.16041	0
CAST	-1.50398	0
RPS19BP1	-0.86809	0
SMNDC1	-1.42669	0
CCNL2	-1.76453	0
FOXM1	-1.36063	0
ARL4C	-1.33218	0
SIN3B	-2.12405	0
ATAD5	-2.31716	0
PGD	-1.23787	0
ZFP64	-1.85863	0
PPIP5K2	-2.15945	0
ZC3H11A	-1.75912	0
EIF3K	-1.20071	0
BAP1	-1.89293	0
MRPL4	-1.52881	0
ZNF598	-1.9947	0
SYBU	-1.70297	0
LSM12	-1.33648	0
KRT82	-1.75345	0
WDR92	-1.59923	0
PHLDA3	-1.14273	0
SEC62	-0.99433	0
CBX2	-1.74881	0
CCT5	-1.73117	0
SPATS2L	-1.47624	0
TADA2B	-1.68547	0
TFB2M	-1.65656	0
TGM2	-1.88834	0
ADNP	-1.98778	0
SON	-2.20388	0
ASF1B;ASF1A	-1.1994	0
PISD	-1.61561	0
UFL1	-1.95228	0
CCT2	-1.65139	0
TBC1D30	-1.85625	0
S100A6	-0.98592	0
VCL	-2.09272	0
MBTPS1	-2.07096	0
TFPI	-1.08135	0
MRPL57	-1.0887	0
GPR126	-2.13574	0
IGHA1;IGHA2	-1.63193	0
NRIP1	-2.1036	0
MED25	-1.92729	0
TGFB1	-1.64665	0
POLR1D	-1.15631	0
USP31	-1.83441	0
SSR4	-1.21072	0
FRMD4A	-2.06243	0
ZNF302	-1.66283	0
SUPT20H	-1.74862	0
CPNE8	-1.79402	0
SNRPE	-1.03354	0
ST6GAL2	-1.77929	0
EIF1AX;EIF1AY	-1.12163	0
ELOVL1	-1.51404	0
GTPBP10	-1.63278	0
UBAP2L	-1.60324	0
DBT	-1.72824	0
SRSF5	-1.49503	0
HSD17B11	-1.44874	0
DARS	-1.33461	0
ADAM10	-1.12087	0
RETNLB	-1.0693	0
WDR75	-1.97542	0
TCEA2	-1.44009	0
IRAK1;NEK2	-1.4604	0
SNRPD3	-1.14351	0
NPHP4	-2.19756	0
CDC6	-1.79741	0
CPSF2	-1.94687	0
CDC42	-1.32752	0
GLYR1	-1.75751	0
AP2S1	-1.23812	0
MED26	-1.81588	0
TTC31	-1.57538	0
WWC3	-2.08874	0
OSBPL7	-1.67244	0
AGRN	-2.30597	0
ACLY	-2.08221	0
GORASP1	-0.98767	0
ANKRD26	-1.78189	0
RIF1	-1.91245	0
XP32	-1.41893	0
ZNF780A	-1.84805	0
ARR3	-1.63079	0
ZNF316	-2.03519	0
ZNF146	-1.52254	0
FXR2	-1.87053	0
EXOSC7	-1.50271	0
TRIM14	-1.69699	0
CNKSR2	-1.82804	0
ZSCAN2	-0.48307	0
TARBP2	-1.29986	0
TAMM41	-0.79282	0
NUFIP1	-1.7505	0
ISY1	-1.45551	0
ZNF274	-1.07115	0
EIF6	-1.07306	0
RBM15B	-1.98768	0
CKAP2L	-1.92213	0
FOXK1	-1.87769	0
GEMIN5	-2.22683	0
LRMP	-2.21762	0
STARD9	-2.71294	0
SLC25A4	-1.51936	0
PIK3C2A	-2.28031	0
INTS4	-1.0393	0
SYT1	-1.27642	0
PRR3	-1.31471	0
WDR74	-0.61169	0
RBFA	-1.58387	0
EWSR1	-1.50611	0
CYCS	-1.05434	0
WASL	-1.73899	0
RAI1	-2.00617	0
	-1.67901	0
MUSTN1	-1.01153	0
TSSC4	-1.3406	0
MRRF	-1.46653	0
FMNL1	-1.74108	0
FANCE	-1.74121	0
PRR14L	-1.28661	0
SEC61G	-0.88881	0
PLEKHJ1	-1.48825	0
TMEM57	-1.88182	0
HAGH	1.40736	2.6447
MTERF1	-1.21037	0
TADA1	-1.57265	0
CHMP6	-1.1119	0
BYSL	-1.69549	0
SUMO2	-1.03627	0
TSPYL2	-1.45806	0
NDUFB6	-1.06878	0
SLC35A3	-1.2403	0
URI1	-1.77693	0
TPR	-2.42698	0
CCNYL3	-1.59193	0
BICD1	-1.9772	0
PIH1D1	-0.9428	0
NAPSA	-1.46394	0
EIF5	-1.69216	0
OCRL	-2.01787	0
WTAP	-1.29866	0
POLR2K	-0.84535	0
TNRC18	-2.49757	0
CYTH2	-1.66801	0
TFAP4	-1.25455	0
DHX33	-0.99393	0
APC2	-1.89029	0
PHF5A	-1.0936	0
SNAPC1	-1.63341	0
EIF2A	-1.80922	0
ALDOA	-1.18927	0
PIWIL1	-1.99389	0
RBMX2	-0.82122	0
SGOL2	-2.16059	0
FRMD3	-1.19976	0
ZNF768	-1.75334	0
SDHC	-0.88211	0
DNTTIP1	-1.56835	0
PLEKHA6	-2.0766	0
NCCRP1	-1.48921	0
DNTTIP2	-1.92669	0
SERTAD2	-1.53015	0
AIFM1	-0.84324	0
BATF2	-1.42001	0
FBLL1	-1.54162	0
ITIH6	-2.15591	0
FLII	-0.71841	0
ST8SIA4	-1.61589	0
ZNF552	-1.66462	0
SMTNL2	-1.70067	0
RAB6B;RAB6A;RAB39A	-0.76771	0
RASSF3	-1.5388	0
HS3ST2	-1.24343	0
USP34	-2.60663	0
ACOT9	-1.4778	0
MRPL27	-1.02011	0
EXOC4	-2.04336	0
RPLP1	3.74858	-0.21826
PLCL2;PLCL1	0.763204	-0.18001
MAP4	3.14618	-0.00823
PRSS3	4.22795	0.119268
C11orf58;SMAP	-1.00165	-2.50545
TUBB4B;TUBB4A	0.368087	-0.53314
PRR4	1.13729	-2.29055
	3.32067	-2.27157
C19orf53	1.26511	-2.38621
RAB34	3.61159	-0.28257
LYZ	3.71914	-0.37368
	8.75998	-0.10075
	3.2966	-0.34008
SRSF2	0.899192	-0.79358
LRRC10B	6.81456	2.55633
ALB	2.86899	-0.69934
DDX46	-2.06989	-2.69627
	-1.36126	-3.08702
RPS14	3.95508	-2.10937
YBX1	5.56693	0.417509
ASPH	-1.9338	-3.97029
RPL17;RPL17-C18orf32	6.17995	0.177708
RPL18A	3.44845	-2.31647
SERBP1	3.14494	-2.40947
RPS7	3.94233	-2.26906
ANXA2;ANXA2P2	1.13813	-4.53316
RPS8	6.40357	0.059654
RPS23	3.47092	-2.7904
RPLP2	1.58289	-4.93014
SBSN	-1.78204	-2.06249
RPS5	1.32125	-4.64778
RPL27	4.15464	-2.53726
KRT77	-1.791	-2.16817
	1.24414	-2.36006
SLC7A5	-1.74044	-2.18717
RPS25	6.55594	0.173373
KPRP	-1.8071	-4.30906
EEF1A1;EEF1A1P5	0.75897	-4.92033
HIST2H3PS2	1.44146	-2.12747
AKR1C2	-1.56508	-2.27385
EIF2S1	-1.55765	-2.30319
LDHB	-1.57164	-2.30792
HSP90AB1	-1.92045	-2.33749
	-1.58453	-4.63773
AKR1B10	0.709331	-0.08612
MTUS1	2.73354	0.036395
SLC25A3	3.25452	-2.45695
RBM39	5.1924	-0.53792
HSP90AA1	-1.92767	-2.44138
DNAH5	-0.22151	0.023902
LUC7L	-1.64075	-2.47914
SRSF11	-1.6265	-2.52592
NKAP;NKAPL	0.559592	-2.68177
MAP1B	-2.43238	-2.54872
CKAP4	-1.81969	-2.60023
	-1.84069	-2.61155
MAP1A	-0.05641	-0.15193
IGKV4-1	1.70547	-2.74152
PRSS1;PRSS3P2;PRSS2	4.29094	-2.6828
LUC7L2	-1.66757	-2.72803
	-1.15186	-2.76229
ABCA13	-2.42632	-5.3463
	-1.3726	-2.82128
SUB1	1	-0.67101
	3.57133	-2.80465
	-1.38646	-2.92975
KIF20B	3.95777	-2.99675
FASN	2.46632	-2.67739
	-1.27816	-3.15419
	-1.262	-3.22216
RPS10;RPS10-NUDT3	3.52758	-2.53158
	2.88655	-2.7181
GIPC1	2.81811	-0.60849
